# Supplementary material for: Intrinsically Disordered Regions Define Unique Protein Interaction Networks in CHD Family Remodelers
Source: FASEB J. 2025 May 15;39(10):e70632. doi: 10.1096/fj.202402808RR (PMC12080455; doi:10.1096/fj.202402808RR)
Supplement: Supplementary file 5 — Data S2. [file FSB2-39-e70632-s002.xlsx]

## Sheet: CHD1N
Gene Name	Protein IDs	log2 fold change	p.val	p.adj	minus LOG10 p.adj
CHD1	sp|O14646|CHD1_HUMAN	11.7	2.22e-12	2.75e-09	8.56067	Significant by p.adj value ≤0.01
RSBN1	sp|Q5VWQ0|RSBN1_HUMAN	6.82	8.35e-14	2.07e-10	9.68403
RSBNL	sp|Q6PCB5|RSBNL_HUMAN	5.35	9.99e-10	6.62e-07	6.17914
TAF1B	sp|Q53T94|TAF1B_HUMAN	3.72	1.07e-09	6.62e-07	6.17914	TAFs
HMGX4	sp|Q9UGU5|HMGX4_HUMAN	4.53	1.91e-09	9.46e-07	6.02411
MTMR5	sp|O95248|MTMR5_HUMAN	4.48	9.43e-09	3.89e-06	5.41005
MTMR1	sp|Q13613|MTMR1_HUMAN	3.35	2.57e-08	9.09e-06	5.04144
RPA1	sp|O95602|RPA1_HUMAN	3.22	7.7e-08	2.38e-05	4.62342
ZC3HF	sp|Q8WU90|ZC3HF_HUMAN	3.18	1.61e-07	4.42e-05	4.35458
RPA2	sp|Q9H9Y6|RPA2_HUMAN	3.72	2.06e-07	5.1e-05	4.29243
LTOR1	sp|Q6IAA8|LTOR1_HUMAN	3.35	4.05e-07	9.11e-05	4.04048
PGK1	sp|P00558|PGK1_HUMAN	4	4.79e-07	9.87e-05	4.00568
GSLG1	sp|Q92896|GSLG1_HUMAN	3.37	5.49e-07	0.000103	3.98716
TAF1D	sp|Q9H5J8|TAF1D_HUMAN	2.77	5.81e-07	0.000103	3.98716
IKBL1	sp|Q9UBC1|IKBL1_HUMAN	2.88	2.02e-06	0.000334	3.47625
FARP1	sp|Q9Y4F1|FARP1_HUMAN	3.45	2.21e-06	0.000341	3.46725
HAX1	sp|O00165|HAX1_HUMAN	2.45	3.06e-06	0.000446	3.35067
SCFD1	sp|Q8WVM8|SCFD1_HUMAN	3.16	7.85e-06	0.00108	2.96658
HS2ST	sp|Q7LGA3|HS2ST_HUMAN	2.71	1.03e-05	0.00134	2.8729
TAF1C	sp|Q15572|TAF1C_HUMAN	2.98	1.14e-05	0.00135	2.86967
SGPL1	sp|O95470|SGPL1_HUMAN	2.89	1.12e-05	0.00135	2.86967
MYCB2	sp|O75592|MYCB2_HUMAN	2.26	1.25e-05	0.00141	2.85078
MLEC	sp|Q14165|MLEC_HUMAN	3.04	1.34e-05	0.00144	2.84164
GCP2	sp|Q9BSJ2|GCP2_HUMAN	2.25	2.25e-05	0.00232	2.63451
CAF1B	sp|Q13112|CAF1B_HUMAN	2.9	3.96e-05	0.00376	2.42481
TONSL	sp|Q96HA7|TONSL_HUMAN	3.09	4.51e-05	0.00413	2.38405
SRP09	sp|P49458|SRP09_HUMAN	3.51	5.4e-05	0.00477	2.32148
CADH2	sp|P19022|CADH2_HUMAN	2.85	7.4e-05	0.00591	2.22841
GEMI5	sp|Q8TEQ6|GEMI5_HUMAN	2.02	7.18e-05	0.00591	2.22841
EHMT1	sp|Q9H9B1|EHMT1_HUMAN	3.87	0.000101	0.00777	2.10958	EHTM1/2 complex
EXOC2	sp|Q96KP1|EXOC2_HUMAN	2.98	0.000104	0.00783	2.10624
S27A4	sp|Q6P1M0|S27A4_HUMAN	1.93	0.000255	0.015	1.82391
6PGD	sp|P52209|6PGD_HUMAN	1.91	0.00023	0.0139	1.85699
CLP1L	sp|Q96KA5|CLP1L_HUMAN	1.81	0.000224	0.0139	1.85699
P41	sp|P11171|41_HUMAN	1.77	0.000264	0.0152	1.81816
P53	sp|P04637|P53_HUMAN	1.72	2.76e-05	0.00273	2.56384
E41L3	sp|Q9Y2J2|E41L3_HUMAN	1.67	0.000588	0.028	1.55284
HTSF1	sp|O43719|HTSF1_HUMAN	1.67	0.000722	0.0319	1.49621
TCRG1	sp|O14776|TCRG1_HUMAN	1.32	0.000303	0.0167	1.77728
EHMT2	sp|Q96KQ7|EHMT2_HUMAN	3.62	0.000147	0.0104	1.98297	Significant by p.adj value: 0.01-0.05
RAB10	sp|P61026|RAB10_HUMAN	2.95	0.000186	0.0128	1.89279
RPAC1	sp|O15160|RPAC1_HUMAN	3.13	0.000212	0.0139	1.85699
DDRGK	sp|Q96HY6|DDRGK_HUMAN	3.09	0.000219	0.0139	1.85699
ACSL3	sp|O95573|ACSL3_HUMAN	2.33	0.000221	0.0139	1.85699
RPA34	sp|O15446|RPA34_HUMAN	2.52	0.000278	0.0156	1.80688
BIRC5	sp|O15392|BIRC5_HUMAN	3.33	0.000495	0.025	1.60206
ABCF1	sp|Q8NE71|ABCF1_HUMAN	2.83	0.000489	0.025	1.60206
B3GA3	sp|O94766|B3GA3_HUMAN	2.37	0.00056	0.0277	1.55752
WIZ	sp|O95785|WIZ_HUMAN	3.11	0.000589	0.028	1.55284
TOIP1	sp|Q5JTV8|TOIP1_HUMAN	2.4	0.000666	0.0311	1.50724
PRS4	sp|P62191|PRS4_HUMAN	3.15	0.000705	0.0319	1.49621
SNR48	sp|Q6IEG0|SNR48_HUMAN	2.67	0.000716	0.0319	1.49621
UBP42	sp|Q9H9J4|UBP42_HUMAN	3.72	0.00083	0.036	1.4437
SC61G	sp|P60059|SC61G_HUMAN	2.12	0.00115	0.0492	1.30803
ZNF48	sp|Q96MX3|ZNF48_HUMAN	-2.23	0.000432	0.0233	1.63264
REXO4	sp|Q9GZR2|REXO4_HUMAN	-2.34	0.000474	0.025	1.60206
MMGT1	sp|Q8N4V1|MMGT1_HUMAN	2.15	0.0013	0.0545	1.2636
GCN1	sp|Q92616|GCN1_HUMAN	3.25	0.00169	0.0676	1.17005
AP1M1	sp|Q9BXS5|AP1M1_HUMAN	2.03	0.00188	0.0739	1.13136
LRC47	sp|Q8N1G4|LRC47_HUMAN	2.89	0.00196	0.0758	1.12033
MIC13	sp|Q5XKP0|MIC13_HUMAN	3.05	0.00255	0.0926	1.03339
MTX2	sp|O75431|MTX2_HUMAN	2.8	0.00481	0.152	0.818156
PHF6	sp|Q8IWS0|PHF6_HUMAN	2.3	0.00488	0.152	0.818156
NOMO2	sp|Q5JPE7|NOMO2_HUMAN	2.13	0.0051	0.156	0.806875
SC22B	sp|O75396|SC22B_HUMAN	2.49	0.00596	0.176	0.754487
MOGS	sp|Q13724|MOGS_HUMAN	2.07	0.00619	0.177	0.752027
SFSWA	sp|Q12872|SFSWA_HUMAN	2.4	0.0065	0.181	0.742321
CCD47	sp|Q96A33|CCD47_HUMAN	2.61	0.00696	0.189	0.723538
DDB1	sp|Q16531|DDB1_HUMAN	2.34	0.00708	0.19	0.721246
CTND1	sp|O60716|CTND1_HUMAN	3.55	0.00749	0.197	0.705534
SRP14	sp|P37108|SRP14_HUMAN	4.4	0.00783	0.2	0.69897
SRS11	sp|Q05519|SRS11_HUMAN	3.09	0.00818	0.204	0.69037
UFL1	sp|O94874|UFL1_HUMAN	2.3	0.00825	0.204	0.69037
HACD3	sp|Q9P035|HACD3_HUMAN	2.46	0.0127	0.269	0.570248
SYVC	sp|P26640|SYVC_HUMAN	2.23	0.0137	0.281	0.551294
ZMYM3	sp|Q14202|ZMYM3_HUMAN	2.02	0.014	0.286	0.543634
CAF1A	sp|Q13111|CAF1A_HUMAN	2.98	0.0149	0.294	0.531653
BAP18	sp|Q8IXM2|BAP18_HUMAN	2.45	0.0149	0.294	0.531653
NSD3	sp|Q9BZ95|NSD3_HUMAN	2.09	0.0173	0.311	0.50724
EZH2	sp|Q15910|EZH2_HUMAN	2.14	0.0176	0.314	0.50307
HYOU1	sp|Q9Y4L1|HYOU1_HUMAN	2.23	0.0183	0.321	0.493495
VAPA	sp|Q9P0L0|VAPA_HUMAN	2.17	0.0198	0.339	0.4698
EED	sp|O75530|EED_HUMAN	2.4	0.0203	0.344	0.463442
GALT2	sp|Q10471|GALT2_HUMAN	2.04	0.0211	0.344	0.463442
RBM26	sp|Q5T8P6|RBM26_HUMAN	2.33	0.024	0.377	0.423659
PHF14	sp|O94880|PHF14_HUMAN	2.5	0.0264	0.403	0.394695
MIC27	sp|Q6UXV4|MIC27_HUMAN	2.23	0.027	0.407	0.390406
BRWD1	sp|Q9NSI6|BRWD1_HUMAN	2.11	0.0292	0.422	0.374688
PHIP	sp|Q8WWQ0|PHIP_HUMAN	3.09	0.0297	0.423	0.37366
H2AY	sp|O75367|H2AY_HUMAN	2.57	0.0307	0.427	0.369572
ZBT24	sp|O43167|ZBT24_HUMAN	2.12	0.0313	0.427	0.369572
BOREA	sp|Q53HL2|BOREA_HUMAN	2.07	0.0316	0.428	0.368556
JUN	sp|P05412|JUN_HUMAN	2.04	0.0355	0.461	0.336299
HM20A	sp|Q9NP66|HM20A_HUMAN	2.72	0.036	0.463	0.334419
EDC4	sp|Q6P2E9|EDC4_HUMAN	2.03	0.0383	0.476	0.322393
MK	sp|P21741|MK_HUMAN	2.91	0.0385	0.477	0.321482
BAZ2A	sp|Q9UIF9|BAZ2A_HUMAN	2.69	0.041	0.489	0.310691
MTF2	sp|Q9Y483|MTF2_HUMAN	2.21	0.042	0.489	0.310691
SAM50	sp|Q9Y512|SAM50_HUMAN	2.07	0.0423	0.489	0.310691
SAFB2	sp|Q14151|SAFB2_HUMAN	2.01	0.0441	0.489	0.310691
CBX1	sp|P83916|CBX1_HUMAN	2.26	0.0469	0.497	0.303644
BPTF	sp|Q12830|BPTF_HUMAN	2.06	0.0465	0.497	0.303644
INCE	sp|Q9NQS7|INCE_HUMAN	2.37	0.0482	0.505	0.296709
ALDOA	sp|P04075|ALDOA_HUMAN	2.27	0.0484	0.505	0.296709
MBD1	sp|Q9UIS9|MBD1_HUMAN	2.26	0.0498	0.507	0.294992
NDUA5	sp|Q16718|NDUA5_HUMAN	2.41	0.0539	0.534	0.272459
SUV91	sp|O43463|SUV91_HUMAN	2.21	0.0607	0.575	0.240332
NKAP1	sp|Q6ZUT1|NKAP1_HUMAN	2.18	0.064	0.586	0.232102
H2AW	sp|Q9P0M6|H2AW_HUMAN	2.57	0.065	0.591	0.228413
RSF1	sp|Q96T23|RSF1_HUMAN	2.76	0.0701	0.593	0.226945
COPB2	sp|P35606|COPB2_HUMAN	2.26	0.0678	0.593	0.226945
CLIC1	sp|O00299|CLIC1_HUMAN	2.26	0.0687	0.593	0.226945
XPC	sp|Q01831|XPC_HUMAN	2.11	0.0689	0.593	0.226945
CALX	sp|P27824|CALX_HUMAN	2.1	0.07	0.593	0.226945
2AAA	sp|P30153|2AAA_HUMAN	2.06	0.0753	0.601	0.221126
TCOF	sp|Q13428|TCOF_HUMAN	3.43	0.084	0.617	0.209715
POGZ	sp|Q7Z3K3|POGZ_HUMAN	2.32	0.0792	0.617	0.209715
LA	sp|P05455|LA_HUMAN	2.07	0.0854	0.617	0.209715
RBBP4	sp|Q09028|RBBP4_HUMAN	2.38	0.0887	0.622	0.20621
PARP2	sp|Q9UGN5|PARP2_HUMAN	2.17	0.0881	0.622	0.20621
PDIA3	sp|P30101|PDIA3_HUMAN	2.2	0.0902	0.623	0.205512
CBX3	sp|Q13185|CBX3_HUMAN	2.4	0.0957	0.634	0.197911
CSK2B	sp|P67870|CSK2B_HUMAN	2.71	0.132	0.689	0.161781
H2AV	sp|Q71UI9|H2AV_HUMAN	2.05	0.145	0.695	0.158015
TOP2B	sp|Q02880|TOP2B_HUMAN	2.1	0.21	0.752	0.123782
HDGR2	sp|Q7Z4V5|HDGR2_HUMAN	2.24	0.225	0.768	0.114639
LARP7	sp|Q4G0J3|LARP7_HUMAN	1.99	0.00763	0.197	0.705534
CAAP1	sp|Q9H8G2|CAAP1_HUMAN	1.99	0.0211	0.344	0.463442
CHD1L	sp|Q86WJ1|CHD1L_HUMAN	1.99	0.0258	0.399	0.399027
BRD7	sp|Q9NPI1|BRD7_HUMAN	1.97	0.0688	0.593	0.226945
PLPL6	sp|Q8IY17|PLPL6_HUMAN	1.96	0.00631	0.177	0.752027
RAB5C	sp|P51148|RAB5C_HUMAN	1.96	0.0129	0.269	0.570248
COPA	sp|P53621|COPA_HUMAN	1.96	0.031	0.427	0.369572
RBBP6	sp|Q7Z6E9|RBBP6_HUMAN	1.96	0.0576	0.563	0.249492
ABCD3	sp|P28288|ABCD3_HUMAN	1.95	0.0199	0.339	0.4698
PRS10	sp|P62333|PRS10_HUMAN	1.94	0.00265	0.0939	1.02733
GPI8	sp|Q92643|GPI8_HUMAN	1.93	0.00161	0.0655	1.18376
EMC10	sp|Q5UCC4|EMC10_HUMAN	1.93	0.00211	0.079	1.10237
CTCF	sp|P49711|CTCF_HUMAN	1.93	0.00531	0.158	0.801343
AT2A2	sp|P16615|AT2A2_HUMAN	1.92	0.00982	0.221	0.655608
MMTA2	sp|Q9BU76|MMTA2_HUMAN	1.92	0.0972	0.638	0.195179
EMC2	sp|Q15006|EMC2_HUMAN	1.91	0.00148	0.061	1.21467
DKC1	sp|O60832|DKC1_HUMAN	1.91	0.00717	0.191	0.718967
ZN644	sp|Q9H582|ZN644_HUMAN	1.91	0.0282	0.417	0.379864
ATAD1	sp|Q8NBU5|ATAD1_HUMAN	1.89	0.0369	0.468	0.329754
DDX47	sp|Q9H0S4|DDX47_HUMAN	1.88	0.0587	0.565	0.247952
MTA1	sp|Q13330|MTA1_HUMAN	1.88	0.0785	0.617	0.209715
RFC4	sp|P35249|RFC4_HUMAN	1.87	0.0109	0.242	0.616185
PR40A	sp|O75400|PR40A_HUMAN	1.87	0.0163	0.303	0.518557
LUC7L	sp|Q9NQ29|LUC7L_HUMAN	1.87	0.0171	0.311	0.50724
GNL3L	sp|Q9NVN8|GNL3L_HUMAN	1.87	0.17	0.715	0.145694
AP3D1	sp|O14617|AP3D1_HUMAN	1.86	0.012	0.256	0.59176
GNAI3	sp|P08754|GNAI3_HUMAN	1.85	0.0402	0.488	0.31158
ATRX	sp|P46100|ATRX_HUMAN	1.85	0.105	0.649	0.187755
YBOX3	sp|P16989|YBOX3_HUMAN	1.84	0.0826	0.617	0.209715
H2AX	sp|P16104|H2AX_HUMAN	1.84	0.0827	0.617	0.209715
CX056	sp|Q9H5V9|CX056_HUMAN	1.83	0.00917	0.216	0.665546
PPHLN	sp|Q8NEY8|PPHLN_HUMAN	1.83	0.088	0.622	0.20621
EAF6	sp|Q9HAF1|EAF6_HUMAN	1.83	0.142	0.694	0.158641
MYCBP	sp|Q99417|MYCBP_HUMAN	1.83	0.229	0.772	0.112383
SKP1	sp|P63208|SKP1_HUMAN	1.81	0.119	0.678	0.16877
CD11B	sp|P21127|CD11B_HUMAN	1.81	0.16	0.708	0.149967
NDUA2	sp|O43678|NDUA2_HUMAN	1.8	0.00355	0.12	0.920819
RFC3	sp|P40938|RFC3_HUMAN	1.8	0.0152	0.294	0.531653
RAD21	sp|O60216|RAD21_HUMAN	1.8	0.0982	0.638	0.195179
ACTZ	sp|P61163|ACTZ_HUMAN	1.8	0.221	0.764	0.116907
RABL3	sp|Q5HYI8|RABL3_HUMAN	1.79	0.00614	0.177	0.752027
NIPBL	sp|Q6KC79|NIPBL_HUMAN	1.78	0.0172	0.311	0.50724
BRD9	sp|Q9H8M2|BRD9_HUMAN	1.78	0.0451	0.489	0.310691
KTN1	sp|Q86UP2|KTN1_HUMAN	1.77	0.0169	0.31	0.508638
H4	sp|P62805|H4_HUMAN	1.76	0.0414	0.489	0.310691
UBA1	sp|P22314|UBA1_HUMAN	1.76	0.0511	0.516	0.28735
RBBP7	sp|Q16576|RBBP7_HUMAN	1.76	0.0699	0.593	0.226945
CHD6	sp|Q8TD26|CHD6_HUMAN	1.75	0.0236	0.376	0.424812
VAPB	sp|O95292|VAPB_HUMAN	1.75	0.0494	0.507	0.294992
TF3C1	sp|Q12789|TF3C1_HUMAN	1.75	0.143	0.694	0.158641
RBM25	sp|P49756|RBM25_HUMAN	1.73	0.0422	0.489	0.310691
IQGA1	sp|P46940|IQGA1_HUMAN	1.73	0.0701	0.593	0.226945
CNDD3	sp|P42695|CNDD3_HUMAN	1.73	0.0747	0.601	0.221126
OST48	sp|P39656|OST48_HUMAN	1.73	0.0819	0.617	0.209715
SYF2	sp|O95926|SYF2_HUMAN	1.72	0.112	0.665	0.177178
NDUAD	sp|Q9P0J0|NDUAD_HUMAN	1.72	0.164	0.709	0.149354
SRP72	sp|O76094|SRP72_HUMAN	1.7	0.0852	0.617	0.209715
SMN	sp|Q16637|SMN_HUMAN	1.69	0.112	0.665	0.177178
XPO1	sp|O14980|XPO1_HUMAN	1.69	0.175	0.717	0.144481
SMD1	sp|P62314|SMD1_HUMAN	1.68	0.202	0.744	0.128427
RFC1	sp|P35251|RFC1_HUMAN	1.68	0.205	0.745	0.127844
SRPRB	sp|Q9Y5M8|SRPRB_HUMAN	1.66	0.0317	0.428	0.368556
PRS6A	sp|P17980|PRS6A_HUMAN	1.66	0.071	0.593	0.226945
TCPH	sp|Q99832|TCPH_HUMAN	1.66	0.145	0.695	0.158015
ERLN1	sp|O75477|ERLN1_HUMAN	1.65	0.0435	0.489	0.310691
GBB2	sp|P62879|GBB2_HUMAN	1.64	0.127	0.689	0.161781
SUGP1	sp|Q8IWZ8|SUGP1_HUMAN	1.63	0.0882	0.622	0.20621
SUZ12	sp|Q15022|SUZ12_HUMAN	1.63	0.092	0.625	0.20412
SERPH	sp|P50454|SERPH_HUMAN	1.62	0.14	0.694	0.158641
PAIRB	sp|Q8NC51|PAIRB_HUMAN	1.6	0.218	0.758	0.120331
WDR6	sp|Q9NNW5|WDR6_HUMAN	1.59	0.0133	0.277	0.55752
AFAD	sp|P55196|AFAD_HUMAN	1.59	0.0258	0.399	0.399027
CSK21	sp|P68400|CSK21_HUMAN	1.59	0.454	0.869	0.0609802
NCLN	sp|Q969V3|NCLN_HUMAN	1.58	0.029	0.421	0.375718
SMC4	sp|Q9NTJ3|SMC4_HUMAN	1.57	0.0674	0.593	0.226945
NDKB	sp|P22392|NDKB_HUMAN	1.57	0.113	0.665	0.177178
PSIP1	sp|O75475|PSIP1_HUMAN	1.57	0.119	0.678	0.16877
SPI2B	sp|Q9BPZ2|SPI2B_HUMAN	1.57	0.157	0.706	0.151195
PDC6I	sp|Q8WUM4|PDC6I_HUMAN	1.56	0.0148	0.294	0.531653
CTNB1	sp|P35222|CTNB1_HUMAN	1.56	0.021	0.344	0.463442
YBOX1	sp|P67809|YBOX1_HUMAN	1.56	0.0841	0.617	0.209715
BRWD3	sp|Q6RI45|BRWD3_HUMAN	1.55	0.104	0.644	0.191114
ERLN2	sp|O94905|ERLN2_HUMAN	1.55	0.142	0.694	0.158641
SF3B5	sp|Q9BWJ5|SF3B5_HUMAN	1.55	0.186	0.723	0.140862
ZRAB2	sp|O95218|ZRAB2_HUMAN	1.55	0.25	0.796	0.0990869
NOLC1	sp|Q14978|NOLC1_HUMAN	1.55	0.407	0.858	0.0665127
CUL4A	sp|Q13619|CUL4A_HUMAN	1.54	0.185	0.723	0.140862
TCPB	sp|P78371|TCPB_HUMAN	1.53	0.0709	0.593	0.226945
CASC3	sp|O15234|CASC3_HUMAN	1.53	0.128	0.689	0.161781
MCM3	sp|P25205|MCM3_HUMAN	1.53	0.258	0.805	0.0942041
TPX2	sp|Q9ULW0|TPX2_HUMAN	1.52	0.00492	0.152	0.818156
LC7L3	sp|O95232|LC7L3_HUMAN	1.52	0.00887	0.211	0.675718
UHRF1	sp|Q96T88|UHRF1_HUMAN	1.51	0.0622	0.578	0.238072
CCD12	sp|Q8WUD4|CCD12_HUMAN	1.51	0.104	0.644	0.191114
HMGB1	sp|P09429|HMGB1_HUMAN	1.51	0.17	0.715	0.145694
RFC5	sp|P40937|RFC5_HUMAN	1.5	0.0446	0.489	0.310691
GPC1	sp|P35052|GPC1_HUMAN	1.5	0.118	0.678	0.16877
STX7	sp|O15400|STX7_HUMAN	1.49	0.00222	0.0819	1.08672
CND2	sp|Q15003|CND2_HUMAN	1.49	0.0556	0.548	0.261219
PP2AA	sp|P67775|PP2AA_HUMAN	1.49	0.0586	0.565	0.247952
CDK1	sp|P06493|CDK1_HUMAN	1.49	0.109	0.661	0.179799
BAP31	sp|P51572|BAP31_HUMAN	1.48	0.0027	0.0942	1.02595
CNDH2	sp|Q6IBW4|CNDH2_HUMAN	1.48	0.0339	0.45	0.346787
ZN638	sp|Q14966|ZN638_HUMAN	1.47	0.091	0.624	0.204815
RUXG	sp|P62308|RUXG_HUMAN	1.47	0.281	0.819	0.0867161
ACLY	sp|P53396|ACLY_HUMAN	1.46	0.082	0.617	0.209715
HDAC1	sp|Q13547|HDAC1_HUMAN	1.46	0.134	0.689	0.161781
GANAB	sp|Q14697|GANAB_HUMAN	1.46	0.14	0.694	0.158641
VDAC3	sp|Q9Y277|VDAC3_HUMAN	1.46	0.203	0.744	0.128427
BAZ1A	sp|Q9NRL2|BAZ1A_HUMAN	1.46	0.277	0.819	0.0867161
KI20A	sp|O95235|KI20A_HUMAN	1.45	0.0306	0.427	0.369572
SAFB1	sp|Q15424|SAFB1_HUMAN	1.45	0.113	0.665	0.177178
PUF60	sp|Q9UHX1|PUF60_HUMAN	1.45	0.187	0.723	0.140862
ZN687	sp|Q8N1G0|ZN687_HUMAN	1.44	0.0361	0.463	0.334419
SND1	sp|Q7KZF4|SND1_HUMAN	1.44	0.295	0.82	0.0861861
STT3B	sp|Q8TCJ2|STT3B_HUMAN	1.42	0.12	0.678	0.16877
H10	sp|P07305|H10_HUMAN	1.41	0.429	0.858	0.0665127
DJC11	sp|Q9NVH1|DJC11_HUMAN	1.4	0.142	0.694	0.158641
TCF20	sp|Q9UGU0|TCF20_HUMAN	1.4	0.187	0.723	0.140862
H14	sp|P10412|H14_HUMAN	1.4	0.565	0.903	0.0443122
SRBD1	sp|Q8N5C6|SRBD1_HUMAN	1.39	0.0574	0.563	0.249492
RPAB1	sp|P19388|RPAB1_HUMAN	1.39	0.196	0.732	0.135489
LSM10	sp|Q969L4|LSM10_HUMAN	1.38	0.0157	0.298	0.525784
PRS8	sp|P62195|PRS8_HUMAN	1.38	0.0722	0.593	0.226945
SLN11	sp|Q7Z7L1|SLN11_HUMAN	1.37	0.0226	0.366	0.436519
SLU7	sp|O95391|SLU7_HUMAN	1.37	0.0899	0.623	0.205512
Z280C	sp|Q8ND82|Z280C_HUMAN	1.36	0.247	0.794	0.100179
KDM5A	sp|P29375|KDM5A_HUMAN	1.35	0.124	0.683	0.165579
H31	sp|P68431|H31_HUMAN	1.35	0.188	0.724	0.140261
TCPG	sp|P49368|TCPG_HUMAN	1.34	0.0383	0.476	0.322393
EMD	sp|P50402|EMD_HUMAN	1.34	0.0624	0.578	0.238072
CENPB	sp|P07199|CENPB_HUMAN	1.34	0.186	0.723	0.140862
PYR1	sp|P27708|PYR1_HUMAN	1.33	0.082	0.617	0.209715
GNL3	sp|Q9BVP2|GNL3_HUMAN	1.33	0.25	0.796	0.0990869
FKBP8	sp|Q14318|FKBP8_HUMAN	1.32	0.0467	0.497	0.303644
RBM15	sp|Q96T37|RBM15_HUMAN	1.32	0.165	0.709	0.149354
XPO2	sp|P55060|XPO2_HUMAN	1.32	0.422	0.858	0.0665127
CCDC9	sp|Q9Y3X0|CCDC9_HUMAN	1.31	0.0356	0.461	0.336299
SRP68	sp|Q9UHB9|SRP68_HUMAN	1.31	0.105	0.649	0.187755
DEK	sp|P35659|DEK_HUMAN	1.3	0.0392	0.478	0.320572
SRPRA	sp|P08240|SRPRA_HUMAN	1.3	0.0629	0.578	0.238072
JADE1	sp|Q6IE81|JADE1_HUMAN	1.3	0.102	0.638	0.195179
RU1C	sp|P09234|RU1C_HUMAN	1.29	0.223	0.765	0.116339
FUS	sp|P35637|FUS_HUMAN	1.29	0.231	0.774	0.111259
YTDC1	sp|Q96MU7|YTDC1_HUMAN	1.28	0.0838	0.617	0.209715
COPD	sp|P48444|COPD_HUMAN	1.28	0.0898	0.623	0.205512
G3P	sp|P04406|G3P_HUMAN	1.26	0.0151	0.294	0.531653
HLTF	sp|Q14527|HLTF_HUMAN	1.26	0.155	0.706	0.151195
NSD1	sp|Q96L73|NSD1_HUMAN	1.26	0.248	0.794	0.100179
NAA40	sp|Q86UY6|NAA40_HUMAN	1.25	0.0279	0.416	0.380907
TCPA	sp|P17987|TCPA_HUMAN	1.25	0.178	0.721	0.142065
TF3C5	sp|Q9Y5Q8|TF3C5_HUMAN	1.25	0.288	0.819	0.0867161
COPG1	sp|Q9Y678|COPG1_HUMAN	1.24	0.0452	0.489	0.310691
CLK4	sp|Q9HAZ1|CLK4_HUMAN	1.24	0.0721	0.593	0.226945
BUB3	sp|O43684|BUB3_HUMAN	1.24	0.231	0.774	0.111259
CTR9	sp|Q6PD62|CTR9_HUMAN	1.24	0.393	0.854	0.0685421
IPO8	sp|O15397|IPO8_HUMAN	1.23	0.0916	0.624	0.204815
NDUB4	sp|O95168|NDUB4_HUMAN	1.23	0.154	0.705	0.151811
PSMD6	sp|Q15008|PSMD6_HUMAN	1.22	0.0703	0.593	0.226945
TRBP2	sp|Q15633|TRBP2_HUMAN	1.22	0.0991	0.638	0.195179
AK17A	sp|Q02040|AK17A_HUMAN	1.22	0.102	0.638	0.195179
NSRP1	sp|Q9H0G5|NSRP1_HUMAN	1.22	0.184	0.723	0.140862
SSRP1	sp|Q08945|SSRP1_HUMAN	1.22	0.407	0.858	0.0665127
CTNA1	sp|P35221|CTNA1_HUMAN	1.2	0.0192	0.333	0.477556
CUL4B	sp|Q13620|CUL4B_HUMAN	1.2	0.124	0.683	0.165579
ZN428	sp|Q96B54|ZN428_HUMAN	1.2	0.156	0.706	0.151195
HDAC2	sp|Q92769|HDAC2_HUMAN	1.2	0.21	0.752	0.123782
SPF30	sp|O75940|SPF30_HUMAN	1.19	0.261	0.805	0.0942041
NSF	sp|P46459|NSF_HUMAN	1.18	0.0482	0.505	0.296709
MAP9	sp|Q49MG5|MAP9_HUMAN	1.17	0.0146	0.294	0.531653
DHCR7	sp|Q9UBM7|DHCR7_HUMAN	1.17	0.158	0.707	0.150581
GPTC4	sp|Q5T3I0|GPTC4_HUMAN	1.17	0.163	0.709	0.149354
TCPD	sp|P50991|TCPD_HUMAN	1.17	0.17	0.715	0.145694
U2AF5	sp|P0DN76|U2AF5_HUMAN	1.17	0.171	0.715	0.145694
LTV1	sp|Q96GA3|LTV1_HUMAN	1.17	0.27	0.814	0.0893756
KPBB	sp|Q93100|KPBB_HUMAN	1.16	0.0233	0.374	0.427128
NKAP	sp|Q8N5F7|NKAP_HUMAN	1.16	0.287	0.819	0.0867161
SMRD1	sp|Q96GM5|SMRD1_HUMAN	1.16	0.387	0.854	0.0685421
CHAP1	sp|Q96JM3|CHAP1_HUMAN	1.16	0.412	0.858	0.0665127
LLPH	sp|Q9BRT6|LLPH_HUMAN	1.15	0.302	0.82	0.0861861
SMRD2	sp|Q92925|SMRD2_HUMAN	1.15	0.373	0.854	0.0685421
CHD2	sp|O14647|CHD2_HUMAN	1.15	0.477	0.869	0.0609802
TES	sp|Q9UGI8|TES_HUMAN	1.14	0.00878	0.211	0.675718
MIC19	sp|Q9NX63|MIC19_HUMAN	1.14	0.0209	0.344	0.463442
PININ	sp|Q9H307|PININ_HUMAN	1.14	0.0442	0.489	0.310691
BAF	sp|O75531|BAF_HUMAN	1.14	0.5	0.881	0.0550241
1433Z	sp|P63104|1433Z_HUMAN	1.13	0.125	0.685	0.164309
SRSF5	sp|Q13243|SRSF5_HUMAN	1.13	0.331	0.831	0.080399
SLIT2	sp|O94813|SLIT2_HUMAN	1.12	0.00763	0.197	0.705534
THOC1	sp|Q96FV9|THOC1_HUMAN	1.12	0.133	0.689	0.161781
CSK22	sp|P19784|CSK22_HUMAN	1.12	0.575	0.905	0.0433514
MRCKA	sp|Q5VT25|MRCKA_HUMAN	1.11	0.0156	0.298	0.525784
TERA	sp|P55072|TERA_HUMAN	1.11	0.144	0.695	0.158015
RCN2	sp|Q14257|RCN2_HUMAN	1.11	0.257	0.805	0.0942041
PGAM1	sp|P18669|PGAM1_HUMAN	1.11	0.297	0.82	0.0861861
NKTR	sp|P30414|NKTR_HUMAN	1.11	0.381	0.854	0.0685421
PLMN	sp|P00747|PLMN_HUMAN	1.11	0.383	0.854	0.0685421
RNPS1	sp|Q15287|RNPS1_HUMAN	1.1	0.0488	0.507	0.294992
TSR1	sp|Q2NL82|TSR1_HUMAN	1.1	0.33	0.831	0.080399
SPT6H	sp|Q7KZ85|SPT6H_HUMAN	1.1	0.412	0.858	0.0665127
UBF1	sp|P17480|UBF1_HUMAN	1.1	0.495	0.879	0.0560111
RU17	sp|P08621|RU17_HUMAN	1.09	0.00199	0.0758	1.12033
CHIP	sp|Q9UNE7|CHIP_HUMAN	1.09	0.00976	0.221	0.655608
NACAM	sp|E9PAV3|NACAM_HUMAN	1.09	0.0306	0.427	0.369572
SKI	sp|P12755|SKI_HUMAN	1.09	0.216	0.758	0.120331
MCM7	sp|P33993|MCM7_HUMAN	1.09	0.301	0.82	0.0861861
SENP6	sp|Q9GZR1|SENP6_HUMAN	1.08	0.0168	0.31	0.508638
CLH1	sp|Q00610|CLH1_HUMAN	1.08	0.106	0.65	0.187087
ZYX	sp|Q15942|ZYX_HUMAN	1.08	0.163	0.709	0.149354
KCRB	sp|P12277|KCRB_HUMAN	1.08	0.232	0.777	0.109579
RPN2	sp|P04844|RPN2_HUMAN	1.08	0.233	0.777	0.109579
TCPE	sp|P48643|TCPE_HUMAN	1.08	0.271	0.814	0.0893756
ADNP	sp|Q9H2P0|ADNP_HUMAN	1.08	0.315	0.824	0.0840728
NOP9	sp|Q86U38|NOP9_HUMAN	1.07	0.12	0.678	0.16877
P66B	sp|Q8WXI9|P66B_HUMAN	1.07	0.339	0.839	0.076238
PO210	sp|Q8TEM1|PO210_HUMAN	1.07	0.34	0.839	0.076238
OSBL8	sp|Q9BZF1|OSBL8_HUMAN	1.06	0.169	0.715	0.145694
SERA	sp|O43175|SERA_HUMAN	1.06	0.185	0.723	0.140862
BLM	sp|P54132|BLM_HUMAN	1.06	0.191	0.73	0.136677
ZN326	sp|Q5BKZ1|ZN326_HUMAN	1.06	0.292	0.819	0.0867161
KDM1B	sp|Q8NB78|KDM1B_HUMAN	1.06	0.401	0.858	0.0665127
STAG1	sp|Q8WVM7|STAG1_HUMAN	1.05	0.0373	0.469	0.328827
TCPZ	sp|P40227|TCPZ_HUMAN	1.05	0.226	0.768	0.114639
SMCA1	sp|P28370|SMCA1_HUMAN	1.05	0.482	0.869	0.0609802
MAP4	sp|P27816|MAP4_HUMAN	1.04	0.129	0.689	0.161781
DDX20	sp|Q9UHI6|DDX20_HUMAN	1.04	0.304	0.82	0.0861861
SP16H	sp|Q9Y5B9|SP16H_HUMAN	1.04	0.471	0.869	0.0609802
MOV10	sp|Q9HCE1|MOV10_HUMAN	1.03	0.188	0.724	0.140261
LYAR	sp|Q9NX58|LYAR_HUMAN	1.03	0.284	0.819	0.0867161
RAP1A	sp|P62834|RAP1A_HUMAN	1.03	0.303	0.82	0.0861861
MSH6	sp|P52701|MSH6_HUMAN	1.03	0.32	0.824	0.0840728
CENPV	sp|Q7Z7K6|CENPV_HUMAN	1.03	0.354	0.847	0.0721166
NEUA	sp|Q8NFW8|NEUA_HUMAN	1.02	0.00693	0.189	0.723538
VIGLN	sp|Q00341|VIGLN_HUMAN	1.02	0.2	0.741	0.130182
CATIN	sp|Q8WUQ7|CATIN_HUMAN	1.02	0.256	0.805	0.0942041
PDCD6	sp|O75340|PDCD6_HUMAN	1.02	0.452	0.869	0.0609802
LRC59	sp|Q96AG4|LRC59_HUMAN	1.01	0.0498	0.507	0.294992
SYEP	sp|P07814|SYEP_HUMAN	1.01	0.204	0.745	0.127844
CDA7L	sp|Q96GN5|CDA7L_HUMAN	1.01	0.438	0.859	0.0660068
PRP4B	sp|Q13523|PRP4B_HUMAN	1	0.00276	0.0949	1.02273
CECR2	sp|Q9BXF3|CECR2_HUMAN	1	0.00519	0.157	0.8041
MIC25	sp|Q9BRQ6|MIC25_HUMAN	0.998	0.0661	0.593	0.226945
NDUA7	sp|O95182|NDUA7_HUMAN	0.998	0.21	0.752	0.123782
MIF	sp|P14174|MIF_HUMAN	0.998	0.438	0.859	0.0660068
SMC2	sp|O95347|SMC2_HUMAN	0.996	0.121	0.68	0.167491
DNLI3	sp|P49916|DNLI3_HUMAN	0.99	0.356	0.849	0.0710923
HERC2	sp|O95714|HERC2_HUMAN	0.988	0.305	0.82	0.0861861
MYO5B	sp|Q9ULV0|MYO5B_HUMAN	0.987	0.306	0.82	0.0861861
PPIG	sp|Q13427|PPIG_HUMAN	0.986	0.0113	0.246	0.609065
MO4L1	sp|Q9UBU8|MO4L1_HUMAN	0.986	0.0152	0.294	0.531653
LASP1	sp|Q14847|LASP1_HUMAN	0.985	0.0367	0.468	0.329754
ZN768	sp|Q9H5H4|ZN768_HUMAN	0.984	0.297	0.82	0.0861861
IWS1	sp|Q96ST2|IWS1_HUMAN	0.981	0.51	0.885	0.0530567
RTCB	sp|Q9Y3I0|RTCB_HUMAN	0.979	0.221	0.764	0.116907
NP1L1	sp|P55209|NP1L1_HUMAN	0.973	0.252	0.8	0.09691
PRP31	sp|Q8WWY3|PRP31_HUMAN	0.972	0.0043	0.144	0.841638
SMRC2	sp|Q8TAQ2|SMRC2_HUMAN	0.965	0.512	0.886	0.0525663
POP1	sp|Q99575|POP1_HUMAN	0.964	0.311	0.823	0.0846002
SRRT	sp|Q9BXP5|SRRT_HUMAN	0.961	0.114	0.666	0.176526
GBB1	sp|P62873|GBB1_HUMAN	0.961	0.172	0.715	0.145694
KPYM	sp|P14618|KPYM_HUMAN	0.958	0.0279	0.416	0.380907
BYST	sp|Q13895|BYST_HUMAN	0.958	0.315	0.824	0.0840728
OGT1	sp|O15294|OGT1_HUMAN	0.957	0.0799	0.617	0.209715
IRS4	sp|O14654|IRS4_HUMAN	0.954	0.00811	0.204	0.69037
SUN2	sp|Q9UH99|SUN2_HUMAN	0.953	0.0102	0.227	0.643974
TM10C	sp|Q7L0Y3|TM10C_HUMAN	0.952	0.19	0.728	0.137869
DCD	sp|P81605|DCD_HUMAN	0.952	0.318	0.824	0.0840728
VDAC2	sp|P45880|VDAC2_HUMAN	0.95	0.266	0.809	0.0920515
SRSF3	sp|P84103|SRSF3_HUMAN	0.949	0.00845	0.207	0.68403
PREB	sp|Q9HCU5|PREB_HUMAN	0.945	0.0539	0.534	0.272459
NOP16	sp|Q9Y3C1|NOP16_HUMAN	0.933	0.311	0.823	0.0846002
FLOT1	sp|O75955|FLOT1_HUMAN	0.925	0.136	0.689	0.161781
YTHD2	sp|Q9Y5A9|YTHD2_HUMAN	0.925	0.409	0.858	0.0665127
3MG	sp|P29372|3MG_HUMAN	0.922	0.205	0.745	0.127844
AP3S1	sp|Q92572|AP3S1_HUMAN	0.92	0.286	0.819	0.0867161
DHX8	sp|Q14562|DHX8_HUMAN	0.916	0.131	0.689	0.161781
SON	sp|P18583|SON_HUMAN	0.901	0.00266	0.0939	1.02733
ACINU	sp|Q9UKV3|ACINU_HUMAN	0.9	0.187	0.723	0.140862
LAP2B	sp|P42167|LAP2B_HUMAN	0.898	0.263	0.807	0.0931265
MIC60	sp|Q16891|MIC60_HUMAN	0.896	0.0628	0.578	0.238072
RBMX	sp|P38159|RBMX_HUMAN	0.887	0.083	0.617	0.209715
SPCS2	sp|Q15005|SPCS2_HUMAN	0.884	0.319	0.824	0.0840728
SRSF6	sp|Q13247|SRSF6_HUMAN	0.883	0.318	0.824	0.0840728
SMCA5	sp|O60264|SMCA5_HUMAN	0.881	0.27	0.814	0.0893756
DAPLE	sp|Q9P219|DAPLE_HUMAN	0.88	0.149	0.699	0.155523
EMAL4	sp|Q9HC35|EMAL4_HUMAN	0.879	0.0373	0.469	0.328827
SRSF7	sp|Q16629|SRSF7_HUMAN	0.877	0.0715	0.593	0.226945
BTF3	sp|P20290|BTF3_HUMAN	0.876	0.292	0.819	0.0867161
TF3C2	sp|Q8WUA4|TF3C2_HUMAN	0.874	0.431	0.858	0.0665127
DDX56	sp|Q9NY93|DDX56_HUMAN	0.874	0.433	0.858	0.0665127
NUP35	sp|Q8NFH5|NUP35_HUMAN	0.873	0.167	0.712	0.14752
NTH	sp|P78549|NTH_HUMAN	0.87	0.511	0.886	0.0525663
TRAD1	sp|O14545|TRAD1_HUMAN	0.869	0.0494	0.507	0.294992
ZDHC5	sp|Q9C0B5|ZDHC5_HUMAN	0.869	0.0589	0.565	0.247952
BAG2	sp|O95816|BAG2_HUMAN	0.868	0.276	0.819	0.0867161
CCAR1	sp|Q8IX12|CCAR1_HUMAN	0.866	0.424	0.858	0.0665127
DDX24	sp|Q9GZR7|DDX24_HUMAN	0.865	0.281	0.819	0.0867161
ODR4	sp|Q5SWX8|ODR4_HUMAN	0.865	0.429	0.858	0.0665127
GAR1	sp|Q9NY12|GAR1_HUMAN	0.864	0.465	0.869	0.0609802
RRP44	sp|Q9Y2L1|RRP44_HUMAN	0.863	0.308	0.821	0.0856568
TRI26	sp|Q12899|TRI26_HUMAN	0.863	0.516	0.886	0.0525663
NELFE	sp|P18615|NELFE_HUMAN	0.857	0.14	0.694	0.158641
AFG32	sp|Q9Y4W6|AFG32_HUMAN	0.857	0.325	0.83	0.0809219
JAK1	sp|P23458|JAK1_HUMAN	0.855	0.273	0.817	0.0877779
NOM1	sp|Q5C9Z4|NOM1_HUMAN	0.852	0.255	0.804	0.094744
XPR1	sp|Q9UBH6|XPR1_HUMAN	0.85	0.0804	0.617	0.209715
E41L2	sp|O43491|E41L2_HUMAN	0.85	0.12	0.678	0.16877
LMNB2	sp|Q03252|LMNB2_HUMAN	0.85	0.326	0.83	0.0809219
ABCF2	sp|Q9UG63|ABCF2_HUMAN	0.845	0.39	0.854	0.0685421
TRA2A	sp|Q13595|TRA2A_HUMAN	0.844	0.138	0.692	0.159894
AT1A1	sp|P05023|AT1A1_HUMAN	0.842	0.135	0.689	0.161781
NCOR1	sp|O75376|NCOR1_HUMAN	0.839	0.0714	0.593	0.226945
FRG1	sp|Q14331|FRG1_HUMAN	0.836	0.364	0.854	0.0685421
LC7L2	sp|Q9Y383|LC7L2_HUMAN	0.835	0.11	0.663	0.178486
RB12B	sp|Q8IXT5|RB12B_HUMAN	0.834	0.645	0.931	0.0310503
NOP56	sp|O00567|NOP56_HUMAN	0.83	0.456	0.869	0.0609802
U2AF2	sp|P26368|U2AF2_HUMAN	0.825	0.196	0.732	0.135489
RALY	sp|Q9UKM9|RALY_HUMAN	0.817	0.559	0.901	0.0452752
APT	sp|P07741|APT_HUMAN	0.815	0.088	0.622	0.20621
DNJA1	sp|P31689|DNJA1_HUMAN	0.813	0.177	0.72	0.142668
RBMX2	sp|Q9Y388|RBMX2_HUMAN	0.813	0.37	0.854	0.0685421
RFC2	sp|P35250|RFC2_HUMAN	0.811	0.272	0.815	0.0888424
VDAC1	sp|P21796|VDAC1_HUMAN	0.806	0.137	0.692	0.159894
DHB4	sp|P51659|DHB4_HUMAN	0.804	0.124	0.683	0.165579
IMDH2	sp|P12268|IMDH2_HUMAN	0.803	0.312	0.824	0.0840728
DCAF7	sp|P61962|DCAF7_HUMAN	0.801	0.289	0.819	0.0867161
SAP18	sp|O00422|SAP18_HUMAN	0.799	0.0856	0.617	0.209715
RPN1	sp|P04843|RPN1_HUMAN	0.799	0.113	0.665	0.177178
CAMP3	sp|Q9P1Y5|CAMP3_HUMAN	0.799	0.314	0.824	0.0840728
DRG2	sp|P55039|DRG2_HUMAN	0.795	0.134	0.689	0.161781
MTA2	sp|O94776|MTA2_HUMAN	0.794	0.433	0.858	0.0665127
MINT	sp|Q96T58|MINT_HUMAN	0.793	0.358	0.851	0.0700704
CHD4	sp|Q14839|CHD4_HUMAN	0.793	0.599	0.914	0.0390538
SUGP2	sp|Q8IX01|SUGP2_HUMAN	0.791	0.106	0.65	0.187087
FLOT2	sp|Q14254|FLOT2_HUMAN	0.79	0.422	0.858	0.0665127
AHDC1	sp|Q5TGY3|AHDC1_HUMAN	0.789	0.154	0.705	0.151811
LDHB	sp|P07195|LDHB_HUMAN	0.789	0.279	0.819	0.0867161
TTF2	sp|Q9UNY4|TTF2_HUMAN	0.784	0.138	0.692	0.159894
SMD3	sp|P62318|SMD3_HUMAN	0.778	0.486	0.872	0.0594835
MK67I	sp|Q9BYG3|MK67I_HUMAN	0.776	0.164	0.709	0.149354
PK1IP	sp|Q9NWT1|PK1IP_HUMAN	0.772	0.428	0.858	0.0665127
PR38A	sp|Q8NAV1|PR38A_HUMAN	0.772	0.442	0.863	0.0639892
VILI	sp|P09327|VILI_HUMAN	0.771	0.133	0.689	0.161781
KIF2A	sp|O00139|KIF2A_HUMAN	0.77	0.27	0.814	0.0893756
PSPC1	sp|Q8WXF1|PSPC1_HUMAN	0.77	0.351	0.846	0.0726296
PPIH	sp|O43447|PPIH_HUMAN	0.769	0.478	0.869	0.0609802
PSMD2	sp|Q13200|PSMD2_HUMAN	0.766	0.384	0.854	0.0685421
ZCHC8	sp|Q6NZY4|ZCHC8_HUMAN	0.766	0.447	0.868	0.0614803
FMOD	sp|Q06828|FMOD_HUMAN	0.764	0.142	0.694	0.158641
SSRD	sp|P51571|SSRD_HUMAN	0.763	0.341	0.839	0.076238
CC124	sp|Q96CT7|CC124_HUMAN	0.762	0.124	0.683	0.165579
PDIA1	sp|P07237|PDIA1_HUMAN	0.762	0.47	0.869	0.0609802
CBX8	sp|Q9HC52|CBX8_HUMAN	0.757	0.39	0.854	0.0685421
RECQ5	sp|O94762|RECQ5_HUMAN	0.755	0.0698	0.593	0.226945
TAF9B	sp|Q9HBM6|TAF9B_HUMAN	0.754	0.128	0.689	0.161781
SNIP1	sp|Q8TAD8|SNIP1_HUMAN	0.754	0.569	0.903	0.0443122
LARP1	sp|Q6PKG0|LARP1_HUMAN	0.753	0.568	0.903	0.0443122
FMNL2	sp|Q96PY5|FMNL2_HUMAN	0.751	0.315	0.824	0.0840728
FA98B	sp|Q52LJ0|FA98B_HUMAN	0.748	0.349	0.846	0.0726296
SMG9	sp|Q9H0W8|SMG9_HUMAN	0.747	0.0592	0.566	0.247184
PACN3	sp|Q9UKS6|PACN3_HUMAN	0.747	0.0814	0.617	0.209715
SPIN4	sp|Q56A73|SPIN4_HUMAN	0.747	0.113	0.665	0.177178
PRPF3	sp|O43395|PRPF3_HUMAN	0.747	0.353	0.847	0.0721166
PARP1	sp|P09874|PARP1_HUMAN	0.743	0.326	0.83	0.0809219
BD1L1	sp|Q8NFC6|BD1L1_HUMAN	0.741	0.193	0.732	0.135489
ENOA	sp|P06733|ENOA_HUMAN	0.739	0.456	0.869	0.0609802
DDX23	sp|Q9BUQ8|DDX23_HUMAN	0.738	0.0391	0.478	0.320572
CE350	sp|Q5VT06|CE350_HUMAN	0.738	0.217	0.758	0.120331
RHG21	sp|Q5T5U3|RHG21_HUMAN	0.738	0.239	0.786	0.104577
SDF2	sp|Q99470|SDF2_HUMAN	0.732	0.171	0.715	0.145694
TF3C3	sp|Q9Y5Q9|TF3C3_HUMAN	0.732	0.449	0.868	0.0614803
NU107	sp|P57740|NU107_HUMAN	0.732	0.458	0.869	0.0609802
BRD2	sp|P25440|BRD2_HUMAN	0.732	0.705	0.949	0.0227338
TBRG1	sp|Q3YBR2|TBRG1_HUMAN	0.73	0.153	0.704	0.152427
VPS8	sp|Q8N3P4|VPS8_HUMAN	0.729	0.154	0.705	0.151811
GPTC8	sp|Q9UKJ3|GPTC8_HUMAN	0.727	0.481	0.869	0.0609802
MBB1A	sp|Q9BQG0|MBB1A_HUMAN	0.727	0.578	0.906	0.0428718
DENR	sp|O43583|DENR_HUMAN	0.725	0.125	0.683	0.165579
TAF3	sp|Q5VWG9|TAF3_HUMAN	0.724	0.078	0.617	0.209715
E41L5	sp|Q9HCM4|E41L5_HUMAN	0.723	0.363	0.854	0.0685421
DHX40	sp|Q8IX18|DHX40_HUMAN	0.719	0.47	0.869	0.0609802
ADT1	sp|P12235|ADT1_HUMAN	0.719	0.571	0.903	0.0443122
TECR	sp|Q9NZ01|TECR_HUMAN	0.716	0.451	0.869	0.0609802
DDX10	sp|Q13206|DDX10_HUMAN	0.715	0.421	0.858	0.0665127
DNJA2	sp|O60884|DNJA2_HUMAN	0.712	0.386	0.854	0.0685421
GPAN1	sp|O95872|GPAN1_HUMAN	0.711	0.226	0.768	0.114639
STRAP	sp|Q9Y3F4|STRAP_HUMAN	0.71	0.259	0.805	0.0942041
AGRIN	sp|O00468|AGRIN_HUMAN	0.709	0.329	0.831	0.080399
PRP6	sp|O94906|PRP6_HUMAN	0.702	0.0187	0.326	0.486782
MBD3	sp|O95983|MBD3_HUMAN	0.701	0.55	0.9	0.0457575
LSM11	sp|P83369|LSM11_HUMAN	0.7	0.161	0.708	0.149967
HNRL1	sp|Q9BUJ2|HNRL1_HUMAN	0.7	0.492	0.877	0.0570004
SYJ2B	sp|P57105|SYJ2B_HUMAN	0.699	0.183	0.723	0.140862
NCBP2	sp|P52298|NCBP2_HUMAN	0.699	0.394	0.854	0.0685421
H1X	sp|Q92522|H1X_HUMAN	0.698	0.438	0.859	0.0660068
NCBP3	sp|Q53F19|NCBP3_HUMAN	0.697	0.363	0.854	0.0685421
GT2D1	sp|Q9UHL9|GT2D1_HUMAN	0.695	0.101	0.638	0.195179
MPP8	sp|Q99549|MPP8_HUMAN	0.692	0.439	0.861	0.0649968
DHX16	sp|O60231|DHX16_HUMAN	0.689	0.339	0.839	0.076238
EMC7	sp|Q9NPA0|EMC7_HUMAN	0.687	0.182	0.723	0.140862
RPA49	sp|Q9GZS1|RPA49_HUMAN	0.685	0.367	0.854	0.0685421
RBM8A	sp|Q9Y5S9|RBM8A_HUMAN	0.683	0.519	0.887	0.0520764
UTP20	sp|O75691|UTP20_HUMAN	0.683	0.556	0.9	0.0457575
DJB12	sp|Q9NXW2|DJB12_HUMAN	0.682	0.101	0.638	0.195179
L10K	sp|Q9UNZ5|L10K_HUMAN	0.681	0.0927	0.625	0.20412
SDF2L	sp|Q9HCN8|SDF2L_HUMAN	0.679	0.308	0.821	0.0856568
RBM22	sp|Q9NW64|RBM22_HUMAN	0.679	0.467	0.869	0.0609802
NMT1	sp|P30419|NMT1_HUMAN	0.678	0.244	0.794	0.100179
TRIPC	sp|Q14669|TRIPC_HUMAN	0.678	0.409	0.858	0.0665127
HP1B3	sp|Q5SSJ5|HP1B3_HUMAN	0.676	0.502	0.881	0.0550241
SNUT1	sp|O43290|SNUT1_HUMAN	0.675	0.121	0.678	0.16877
PB1	sp|Q86U86|PB1_HUMAN	0.675	0.528	0.892	0.0496351
SRSF1	sp|Q07955|SRSF1_HUMAN	0.674	0.115	0.669	0.174574
PTN1	sp|P18031|PTN1_HUMAN	0.673	0.158	0.707	0.150581
ABC3C	sp|Q9NRW3|ABC3C_HUMAN	0.673	0.553	0.9	0.0457575
PKN3	sp|Q6P5Z2|PKN3_HUMAN	0.67	0.0689	0.593	0.226945
KAT5	sp|Q92993|KAT5_HUMAN	0.67	0.226	0.768	0.114639
LCORL	sp|Q8N3X6|LCORL_HUMAN	0.669	0.101	0.638	0.195179
RING2	sp|Q99496|RING2_HUMAN	0.667	0.405	0.858	0.0665127
SLAI2	sp|Q9P270|SLAI2_HUMAN	0.662	0.421	0.858	0.0665127
COPG2	sp|Q9UBF2|COPG2_HUMAN	0.66	0.142	0.694	0.158641
SFPQ	sp|P23246|SFPQ_HUMAN	0.658	0.13	0.689	0.161781
LRC40	sp|Q9H9A6|LRC40_HUMAN	0.658	0.197	0.732	0.135489
SKA1	sp|Q96BD8|SKA1_HUMAN	0.657	0.486	0.872	0.0594835
TRA2B	sp|P62995|TRA2B_HUMAN	0.655	0.167	0.712	0.14752
TAF7	sp|Q15545|TAF7_HUMAN	0.653	0.24	0.787	0.104025
ZN281	sp|Q9Y2X9|ZN281_HUMAN	0.651	0.0998	0.638	0.195179
ABC3B	sp|Q9UH17|ABC3B_HUMAN	0.651	0.209	0.752	0.123782
ARP5L	sp|Q9BPX5|ARP5L_HUMAN	0.65	0.1	0.638	0.195179
ADNP2	sp|Q6IQ32|ADNP2_HUMAN	0.65	0.137	0.692	0.159894
WDR5	sp|P61964|WDR5_HUMAN	0.648	0.36	0.853	0.069051
KNOP1	sp|Q1ED39|KNOP1_HUMAN	0.648	0.461	0.869	0.0609802
NOL9	sp|Q5SY16|NOL9_HUMAN	0.642	0.614	0.92	0.0362122
MK01	sp|P28482|MK01_HUMAN	0.64	0.172	0.715	0.145694
EF1D	sp|P29692|EF1D_HUMAN	0.635	0.396	0.855	0.0680339
CCD86	sp|Q9H6F5|CCD86_HUMAN	0.635	0.612	0.919	0.0366845
THOC7	sp|Q6I9Y2|THOC7_HUMAN	0.634	0.394	0.854	0.0685421
CNO10	sp|Q9H9A5|CNO10_HUMAN	0.631	0.0716	0.593	0.226945
IF4A2	sp|Q14240|IF4A2_HUMAN	0.631	0.134	0.689	0.161781
1433E	sp|P62258|1433E_HUMAN	0.629	0.549	0.9	0.0457575
NKRF	sp|O15226|NKRF_HUMAN	0.627	0.49	0.877	0.0570004
NDUBA	sp|O96000|NDUBA_HUMAN	0.626	0.46	0.869	0.0609802
CSDE1	sp|O75534|CSDE1_HUMAN	0.624	0.462	0.869	0.0609802
DACH1	sp|Q9UI36|DACH1_HUMAN	0.621	0.174	0.715	0.145694
S23IP	sp|Q9Y6Y8|S23IP_HUMAN	0.619	0.151	0.699	0.155523
RNF6	sp|Q9Y252|RNF6_HUMAN	0.619	0.185	0.723	0.140862
CBX5	sp|P45973|CBX5_HUMAN	0.611	0.408	0.858	0.0665127
GOGB1	sp|Q14789|GOGB1_HUMAN	0.61	0.248	0.794	0.100179
SMCA4	sp|P51532|SMCA4_HUMAN	0.607	0.517	0.886	0.0525663
F10A1	sp|P50502|F10A1_HUMAN	0.606	0.111	0.665	0.177178
CCD71	sp|Q8IV32|CCD71_HUMAN	0.606	0.22	0.762	0.118045
RIOK1	sp|Q9BRS2|RIOK1_HUMAN	0.606	0.344	0.841	0.075204
NPM3	sp|O75607|NPM3_HUMAN	0.603	0.716	0.951	0.0218195
GPC4	sp|O75487|GPC4_HUMAN	0.601	0.59	0.911	0.0404816
REN3B	sp|Q9BZI7|REN3B_HUMAN	0.6	0.399	0.855	0.0680339
ORC2	sp|Q13416|ORC2_HUMAN	0.599	0.117	0.677	0.169411
PLBL2	sp|Q8NHP8|PLBL2_HUMAN	0.599	0.202	0.744	0.128427
TADBP	sp|Q13148|TADBP_HUMAN	0.597	0.513	0.886	0.0525663
KPRP	sp|Q5T749|KPRP_HUMAN	0.596	0.122	0.683	0.165579
NOP58	sp|Q9Y2X3|NOP58_HUMAN	0.595	0.503	0.881	0.0550241
SSF1	sp|Q9NQ55|SSF1_HUMAN	0.593	0.582	0.906	0.0428718
C2D1A	sp|Q6P1N0|C2D1A_HUMAN	0.59	0.146	0.697	0.156767
TGBR3	sp|Q03167|TGBR3_HUMAN	0.588	0.246	0.794	0.100179
SRS10	sp|O75494|SRS10_HUMAN	0.582	0.158	0.707	0.150581
PHB2	sp|Q99623|PHB2_HUMAN	0.581	0.249	0.794	0.100179
CDK12	sp|Q9NYV4|CDK12_HUMAN	0.581	0.405	0.858	0.0665127
PHB	sp|P35232|PHB_HUMAN	0.58	0.254	0.802	0.0958256
SYF1	sp|Q9HCS7|SYF1_HUMAN	0.579	0.279	0.819	0.0867161
CRNL1	sp|Q9BZJ0|CRNL1_HUMAN	0.578	0.376	0.854	0.0685421
AQR	sp|O60306|AQR_HUMAN	0.577	0.385	0.854	0.0685421
UHRF2	sp|Q96PU4|UHRF2_HUMAN	0.575	0.33	0.831	0.080399
EZRI	sp|P15311|EZRI_HUMAN	0.575	0.554	0.9	0.0457575
XRCC6	sp|P12956|XRCC6_HUMAN	0.575	0.579	0.906	0.0428718
PCNT	sp|O95613|PCNT_HUMAN	0.573	0.141	0.694	0.158641
TMTC3	sp|Q6ZXV5|TMTC3_HUMAN	0.572	0.206	0.745	0.127844
KALM	sp|P23352|KALM_HUMAN	0.571	0.145	0.695	0.158015
DDX41	sp|Q9UJV9|DDX41_HUMAN	0.568	0.407	0.858	0.0665127
UBP15	sp|Q9Y4E8|UBP15_HUMAN	0.567	0.291	0.819	0.0867161
PPAC	sp|P24666|PPAC_HUMAN	0.565	0.218	0.759	0.119758
TF2H1	sp|P32780|TF2H1_HUMAN	0.564	0.226	0.768	0.114639
KAT7	sp|O95251|KAT7_HUMAN	0.563	0.623	0.925	0.0338583
TRI25	sp|Q14258|TRI25_HUMAN	0.562	0.196	0.732	0.135489
PRKDC	sp|P78527|PRKDC_HUMAN	0.562	0.618	0.921	0.0357404
S30BP	sp|Q9UHR5|S30BP_HUMAN	0.561	0.459	0.869	0.0609802
THOC6	sp|Q86W42|THOC6_HUMAN	0.56	0.312	0.824	0.0840728
SEH1	sp|Q96EE3|SEH1_HUMAN	0.559	0.271	0.814	0.0893756
MSH3	sp|P20585|MSH3_HUMAN	0.557	0.239	0.786	0.104577
RNPC3	sp|Q96LT9|RNPC3_HUMAN	0.557	0.358	0.851	0.0700704
CHTOP	sp|Q9Y3Y2|CHTOP_HUMAN	0.557	0.561	0.901	0.0452752
SGT1	sp|Q9Y2Z0|SGT1_HUMAN	0.552	0.276	0.819	0.0867161
EP400	sp|Q96L91|EP400_HUMAN	0.552	0.306	0.82	0.0861861
TBL2	sp|Q9Y4P3|TBL2_HUMAN	0.551	0.555	0.9	0.0457575
PPIL4	sp|Q8WUA2|PPIL4_HUMAN	0.55	0.323	0.83	0.0809219
SDC4	sp|P31431|SDC4_HUMAN	0.549	0.453	0.869	0.0609802
ACL6A	sp|O96019|ACL6A_HUMAN	0.549	0.671	0.936	0.0287242
VATA	sp|P38606|VATA_HUMAN	0.548	0.134	0.689	0.161781
ACACA	sp|Q13085|ACACA_HUMAN	0.547	0.236	0.782	0.106793
NDUA6	sp|P56556|NDUA6_HUMAN	0.543	0.429	0.858	0.0665127
GATD1	sp|Q8WUU5|GATD1_HUMAN	0.542	0.215	0.758	0.120331
HNRPD	sp|Q14103|HNRPD_HUMAN	0.542	0.483	0.869	0.0609802
PEAK1	sp|Q9H792|PEAK1_HUMAN	0.541	0.287	0.819	0.0867161
SMCE1	sp|Q969G3|SMCE1_HUMAN	0.541	0.643	0.931	0.0310503
NUP93	sp|Q8N1F7|NUP93_HUMAN	0.54	0.584	0.906	0.0428718
SRRM1	sp|Q8IYB3|SRRM1_HUMAN	0.54	0.666	0.934	0.0296531
RBM39	sp|Q14498|RBM39_HUMAN	0.539	0.143	0.694	0.158641
ZN598	sp|Q86UK7|ZN598_HUMAN	0.539	0.16	0.708	0.149967
BCOR	sp|Q6W2J9|BCOR_HUMAN	0.539	0.208	0.748	0.126098
RIPK1	sp|Q13546|RIPK1_HUMAN	0.539	0.216	0.758	0.120331
SLK	sp|Q9H2G2|SLK_HUMAN	0.536	0.339	0.839	0.076238
BAZ1B	sp|Q9UIG0|BAZ1B_HUMAN	0.536	0.719	0.951	0.0218195
EHD4	sp|Q9H223|EHD4_HUMAN	0.535	0.325	0.83	0.0809219
LIPL	sp|P06858|LIPL_HUMAN	0.534	0.172	0.715	0.145694
ABCF3	sp|Q9NUQ8|ABCF3_HUMAN	0.534	0.257	0.805	0.0942041
STX12	sp|Q86Y82|STX12_HUMAN	0.534	0.297	0.82	0.0861861
NOG1	sp|Q9BZE4|NOG1_HUMAN	0.534	0.637	0.93	0.0315171
CAND2	sp|O75155|CAND2_HUMAN	0.531	0.263	0.807	0.0931265
XIRP2	sp|A4UGR9|XIRP2_HUMAN	0.53	0.214	0.757	0.120904
TMED7	sp|Q9Y3B3|TMED7_HUMAN	0.53	0.242	0.791	0.101824
F263	sp|Q16875|F263_HUMAN	0.526	0.491	0.877	0.0570004
BCLA3	sp|A2AJT9|BCLA3_HUMAN	0.521	0.252	0.8	0.09691
CSN2	sp|P61201|CSN2_HUMAN	0.519	0.275	0.819	0.0867161
C2CD5	sp|Q86YS7|C2CD5_HUMAN	0.516	0.26	0.805	0.0942041
WDR34	sp|Q96EX3|WDR34_HUMAN	0.514	0.249	0.794	0.100179
PRD10	sp|Q9NQV6|PRD10_HUMAN	0.514	0.265	0.808	0.0925886
HXD13	sp|P35453|HXD13_HUMAN	0.514	0.293	0.819	0.0867161
PSB2	sp|P49721|PSB2_HUMAN	0.514	0.301	0.82	0.0861861
LBR	sp|Q14739|LBR_HUMAN	0.513	0.565	0.903	0.0443122
CA131	sp|Q8NDD1|CA131_HUMAN	0.507	0.373	0.854	0.0685421
MARK3	sp|P27448|MARK3_HUMAN	0.506	0.256	0.804	0.094744
FAT1	sp|Q14517|FAT1_HUMAN	0.503	0.288	0.819	0.0867161
CHD9	sp|Q3L8U1|CHD9_HUMAN	0.502	0.304	0.82	0.0861861
DPOLB	sp|P06746|DPOLB_HUMAN	0.501	0.159	0.708	0.149967
FAS	sp|P49327|FAS_HUMAN	0.501	0.678	0.939	0.0273344
FUBP3	sp|Q96I24|FUBP3_HUMAN	0.5	0.636	0.93	0.0315171
PR38B	sp|Q5VTL8|PR38B_HUMAN	0.498	0.428	0.858	0.0665127
TCPQ	sp|P50990|TCPQ_HUMAN	0.497	0.496	0.88	0.0555173
PPM1D	sp|O15297|PPM1D_HUMAN	0.493	0.231	0.774	0.111259
CCN1	sp|O00622|CCN1_HUMAN	0.492	0.213	0.757	0.120904
PALLD	sp|Q8WX93|PALLD_HUMAN	0.492	0.26	0.805	0.0942041
SP110	sp|Q9HB58|SP110_HUMAN	0.491	0.596	0.912	0.0400052
ARP5	sp|Q9H9F9|ARP5_HUMAN	0.488	0.236	0.782	0.106793
MTMRE	sp|Q8NCE2|MTMRE_HUMAN	0.488	0.521	0.889	0.0510982
YMEL1	sp|Q96TA2|YMEL1_HUMAN	0.487	0.53	0.892	0.0496351
XRN1	sp|Q8IZH2|XRN1_HUMAN	0.486	0.307	0.82	0.0861861
COR2A	sp|Q92828|COR2A_HUMAN	0.486	0.533	0.893	0.0491485
FKBP4	sp|Q02790|FKBP4_HUMAN	0.485	0.502	0.881	0.0550241
SET1A	sp|O15047|SET1A_HUMAN	0.483	0.312	0.824	0.0840728
FIG4	sp|Q92562|FIG4_HUMAN	0.482	0.217	0.758	0.120331
UIF	sp|Q96QD9|UIF_HUMAN	0.479	0.628	0.928	0.032452
SRS12	sp|Q8WXF0|SRS12_HUMAN	0.479	0.785	0.961	0.0172766
IN80B	sp|Q9C086|IN80B_HUMAN	0.477	0.416	0.858	0.0665127
RRP12	sp|Q5JTH9|RRP12_HUMAN	0.474	0.64	0.93	0.0315171
PRC2A	sp|P48634|PRC2A_HUMAN	0.473	0.629	0.928	0.032452
AKP13	sp|Q12802|AKP13_HUMAN	0.472	0.376	0.854	0.0685421
LAR1B	sp|Q659C4|LAR1B_HUMAN	0.471	0.194	0.732	0.135489
TAF12	sp|Q16514|TAF12_HUMAN	0.47	0.593	0.912	0.0400052
CTF18	sp|Q8WVB6|CTF18_HUMAN	0.469	0.201	0.743	0.129011
NUP37	sp|Q8NFH4|NUP37_HUMAN	0.468	0.425	0.858	0.0665127
MAP11	sp|P53582|MAP11_HUMAN	0.467	0.264	0.808	0.0925886
ADT2	sp|P05141|ADT2_HUMAN	0.467	0.717	0.951	0.0218195
GPHRB	sp|P0CG08|GPHRB_HUMAN	0.466	0.233	0.777	0.109579
RUVB1	sp|Q9Y265|RUVB1_HUMAN	0.464	0.136	0.689	0.161781
DAZP1	sp|Q96EP5|DAZP1_HUMAN	0.464	0.421	0.858	0.0665127
SPT4H	sp|P63272|SPT4H_HUMAN	0.462	0.318	0.824	0.0840728
RAB21	sp|Q9UL25|RAB21_HUMAN	0.462	0.358	0.851	0.0700704
NONO	sp|Q15233|NONO_HUMAN	0.462	0.504	0.881	0.0550241
GRDN	sp|Q3V6T2|GRDN_HUMAN	0.462	0.568	0.903	0.0443122
DHC24	sp|Q15392|DHC24_HUMAN	0.459	0.282	0.819	0.0867161
SPAS2	sp|Q86XZ4|SPAS2_HUMAN	0.458	0.319	0.824	0.0840728
1433G	sp|P61981|1433G_HUMAN	0.458	0.393	0.854	0.0685421
AIMP2	sp|Q13155|AIMP2_HUMAN	0.458	0.526	0.892	0.0496351
ERR1	sp|P11474|ERR1_HUMAN	0.455	0.305	0.82	0.0861861
CG050	sp|Q9BRJ6|CG050_HUMAN	0.455	0.611	0.919	0.0366845
SAE2	sp|Q9UBT2|SAE2_HUMAN	0.453	0.243	0.793	0.100727
AFAP1	sp|Q8N556|AFAP1_HUMAN	0.452	0.301	0.82	0.0861861
RLF	sp|Q13129|RLF_HUMAN	0.452	0.388	0.854	0.0685421
LGUL	sp|Q04760|LGUL_HUMAN	0.447	0.304	0.82	0.0861861
SFR19	sp|Q9H7N4|SFR19_HUMAN	0.447	0.552	0.9	0.0457575
RUVB2	sp|Q9Y230|RUVB2_HUMAN	0.445	0.207	0.748	0.126098
TITIN	sp|Q8WZ42|TITIN_HUMAN	0.445	0.301	0.82	0.0861861
TOPB1	sp|Q92547|TOPB1_HUMAN	0.445	0.353	0.847	0.0721166
SRSF9	sp|Q13242|SRSF9_HUMAN	0.442	0.348	0.846	0.0726296
DHX33	sp|Q9H6R0|DHX33_HUMAN	0.442	0.387	0.854	0.0685421
SREK1	sp|Q8WXA9|SREK1_HUMAN	0.441	0.601	0.916	0.0381045
TRIR	sp|Q9BQ61|TRIR_HUMAN	0.44	0.335	0.838	0.076756
CPNE3	sp|O75131|CPNE3_HUMAN	0.44	0.342	0.841	0.075204
BCLF1	sp|Q9NYF8|BCLF1_HUMAN	0.438	0.546	0.9	0.0457575
ELAV1	sp|Q15717|ELAV1_HUMAN	0.436	0.725	0.951	0.0218195
ENL	sp|Q03111|ENL_HUMAN	0.433	0.475	0.869	0.0609802
PPIE	sp|Q9UNP9|PPIE_HUMAN	0.433	0.567	0.903	0.0443122
KANK2	sp|Q63ZY3|KANK2_HUMAN	0.432	0.383	0.854	0.0685421
BARD1	sp|Q99728|BARD1_HUMAN	0.431	0.199	0.739	0.131356
PPIB	sp|P23284|PPIB_HUMAN	0.43	0.375	0.854	0.0685421
UBP7	sp|Q93009|UBP7_HUMAN	0.43	0.717	0.951	0.0218195
HBS1L	sp|Q9Y450|HBS1L_HUMAN	0.428	0.415	0.858	0.0665127
TAF5	sp|Q15542|TAF5_HUMAN	0.427	0.29	0.819	0.0867161
ALG13	sp|Q9NP73|ALG13_HUMAN	0.427	0.406	0.858	0.0665127
KAP2	sp|P13861|KAP2_HUMAN	0.427	0.475	0.869	0.0609802
RAB32	sp|Q13637|RAB32_HUMAN	0.425	0.284	0.819	0.0867161
TRI18	sp|O15344|TRI18_HUMAN	0.424	0.385	0.854	0.0685421
KLH41	sp|O60662|KLH41_HUMAN	0.423	0.24	0.787	0.104025
MLH1	sp|P40692|MLH1_HUMAN	0.422	0.317	0.824	0.0840728
PKP2	sp|Q99959|PKP2_HUMAN	0.422	0.531	0.892	0.0496351
GEMI4	sp|P57678|GEMI4_HUMAN	0.421	0.418	0.858	0.0665127
LUZP1	sp|Q86V48|LUZP1_HUMAN	0.419	0.515	0.886	0.0525663
CSRP2	sp|Q16527|CSRP2_HUMAN	0.419	0.691	0.945	0.0245682
DHX30	sp|Q7L2E3|DHX30_HUMAN	0.418	0.578	0.906	0.0428718
LMNB1	sp|P20700|LMNB1_HUMAN	0.413	0.398	0.855	0.0680339
RCC2	sp|Q9P258|RCC2_HUMAN	0.412	0.606	0.919	0.0366845
TRI27	sp|P14373|TRI27_HUMAN	0.411	0.684	0.942	0.0259491
KHDR3	sp|O75525|KHDR3_HUMAN	0.409	0.622	0.924	0.034328
EXOC4	sp|Q96A65|EXOC4_HUMAN	0.408	0.291	0.819	0.0867161
PAF1	sp|Q8N7H5|PAF1_HUMAN	0.403	0.76	0.958	0.0186345
PSMD8	sp|P48556|PSMD8_HUMAN	0.402	0.349	0.846	0.0726296
SAP30	sp|O75446|SAP30_HUMAN	0.402	0.536	0.896	0.047692
LENG8	sp|Q96PV6|LENG8_HUMAN	0.401	0.463	0.869	0.0609802
RN219	sp|Q5W0B1|RN219_HUMAN	0.401	0.498	0.881	0.0550241
SYBU	sp|Q9NX95|SYBU_HUMAN	0.399	0.37	0.854	0.0685421
TDIF1	sp|Q9H147|TDIF1_HUMAN	0.399	0.453	0.869	0.0609802
TROP	sp|Q12816|TROP_HUMAN	0.398	0.388	0.854	0.0685421
SCYL2	sp|Q6P3W7|SCYL2_HUMAN	0.397	0.739	0.954	0.0204516
EF1G	sp|P26641|EF1G_HUMAN	0.395	0.327	0.83	0.0809219
AGO2	sp|Q9UKV8|AGO2_HUMAN	0.395	0.451	0.869	0.0609802
DSG2	sp|Q14126|DSG2_HUMAN	0.395	0.464	0.869	0.0609802
PDGFA	sp|P04085|PDGFA_HUMAN	0.391	0.292	0.819	0.0867161
SNUT2	sp|Q53GS9|SNUT2_HUMAN	0.39	0.396	0.855	0.0680339
NDE1	sp|Q9NXR1|NDE1_HUMAN	0.389	0.33	0.831	0.080399
CMTR1	sp|Q8N1G2|CMTR1_HUMAN	0.388	0.451	0.869	0.0609802
MFAP1	sp|P55081|MFAP1_HUMAN	0.388	0.715	0.951	0.0218195
MCM4	sp|P33991|MCM4_HUMAN	0.386	0.701	0.949	0.0227338
RAD51	sp|Q06609|RAD51_HUMAN	0.385	0.366	0.854	0.0685421
TF3C4	sp|Q9UKN8|TF3C4_HUMAN	0.385	0.711	0.95	0.0222764
STAU2	sp|Q9NUL3|STAU2_HUMAN	0.383	0.647	0.931	0.0310503
SNR27	sp|Q8WVK2|SNR27_HUMAN	0.382	0.422	0.858	0.0665127
KAT6B	sp|Q8WYB5|KAT6B_HUMAN	0.381	0.389	0.854	0.0685421
PUR6	sp|P22234|PUR6_HUMAN	0.38	0.705	0.949	0.0227338
NET1	sp|O95631|NET1_HUMAN	0.379	0.404	0.858	0.0665127
NEMO	sp|Q9Y6K9|NEMO_HUMAN	0.379	0.429	0.858	0.0665127
TEX10	sp|Q9NXF1|TEX10_HUMAN	0.378	0.67	0.936	0.0287242
ZCHC9	sp|Q8N567|ZCHC9_HUMAN	0.376	0.556	0.9	0.0457575
TBG1	sp|P23258|TBG1_HUMAN	0.376	0.609	0.919	0.0366845
FIP1	sp|Q6UN15|FIP1_HUMAN	0.375	0.639	0.93	0.0315171
ZC3H4	sp|Q9UPT8|ZC3H4_HUMAN	0.373	0.325	0.83	0.0809219
MARE1	sp|Q15691|MARE1_HUMAN	0.371	0.678	0.939	0.0273344
NUCL	sp|P19338|NUCL_HUMAN	0.371	0.838	0.971	0.0127808
CNOT3	sp|O75175|CNOT3_HUMAN	0.37	0.412	0.858	0.0665127
PDCD5	sp|O14737|PDCD5_HUMAN	0.369	0.377	0.854	0.0685421
GLRX3	sp|O76003|GLRX3_HUMAN	0.368	0.323	0.83	0.0809219
SNX6	sp|Q9UNH7|SNX6_HUMAN	0.364	0.383	0.854	0.0685421
SLAI1	sp|Q8ND83|SLAI1_HUMAN	0.364	0.584	0.906	0.0428718
ZN639	sp|Q9UID6|ZN639_HUMAN	0.363	0.473	0.869	0.0609802
ALKB5	sp|Q6P6C2|ALKB5_HUMAN	0.363	0.664	0.934	0.0296531
CR021	sp|Q32NC0|CR021_HUMAN	0.362	0.388	0.854	0.0685421
FEN1	sp|P39748|FEN1_HUMAN	0.361	0.3	0.82	0.0861861
IQEC1	sp|Q6DN90|IQEC1_HUMAN	0.359	0.34	0.839	0.076238
TF2H3	sp|Q13889|TF2H3_HUMAN	0.359	0.373	0.854	0.0685421
ADDA	sp|P35611|ADDA_HUMAN	0.358	0.471	0.869	0.0609802
GSTO1	sp|P78417|GSTO1_HUMAN	0.357	0.388	0.854	0.0685421
KT3K	sp|Q9HA64|KT3K_HUMAN	0.355	0.431	0.858	0.0665127
NCBP1	sp|Q09161|NCBP1_HUMAN	0.351	0.73	0.953	0.0209071
MCM10	sp|Q7L590|MCM10_HUMAN	0.35	0.363	0.854	0.0685421
CDK13	sp|Q14004|CDK13_HUMAN	0.349	0.644	0.931	0.0310503
AFG2H	sp|Q8NB90|AFG2H_HUMAN	0.349	0.734	0.954	0.0204516
B4GA1	sp|O43505|B4GA1_HUMAN	0.347	0.413	0.858	0.0665127
BIP	sp|P11021|BIP_HUMAN	0.347	0.538	0.897	0.0472076
SLIK5	sp|O94991|SLIK5_HUMAN	0.345	0.476	0.869	0.0609802
MAGD1	sp|Q9Y5V3|MAGD1_HUMAN	0.344	0.385	0.854	0.0685421
KPB1	sp|P46020|KPB1_HUMAN	0.343	0.584	0.906	0.0428718
TIRR	sp|Q9BRJ7|TIRR_HUMAN	0.342	0.641	0.93	0.0315171
PRDX4	sp|Q13162|PRDX4_HUMAN	0.341	0.424	0.858	0.0665127
GOPC	sp|Q9HD26|GOPC_HUMAN	0.341	0.532	0.892	0.0496351
UBE2S	sp|Q16763|UBE2S_HUMAN	0.34	0.422	0.858	0.0665127
TOP2A	sp|P11388|TOP2A_HUMAN	0.34	0.751	0.954	0.0204516
ISY1	sp|Q9ULR0|ISY1_HUMAN	0.338	0.343	0.841	0.075204
MATR3	sp|P43243|MATR3_HUMAN	0.338	0.521	0.889	0.0510982
H12	sp|P16403|H12_HUMAN	0.338	0.794	0.963	0.0163737
SMRC1	sp|Q92922|SMRC1_HUMAN	0.335	0.783	0.961	0.0172766
TSPO	sp|P30536|TSPO_HUMAN	0.334	0.33	0.831	0.080399
SPEE	sp|P19623|SPEE_HUMAN	0.334	0.454	0.869	0.0609802
SC16A	sp|O15027|SC16A_HUMAN	0.333	0.486	0.872	0.0594835
MARK2	sp|Q7KZI7|MARK2_HUMAN	0.332	0.434	0.858	0.0665127
MDN1	sp|Q9NU22|MDN1_HUMAN	0.332	0.805	0.967	0.0145735
RAB5B	sp|P61020|RAB5B_HUMAN	0.331	0.39	0.854	0.0685421
RPA43	sp|Q3B726|RPA43_HUMAN	0.331	0.465	0.869	0.0609802
PKP4	sp|Q99569|PKP4_HUMAN	0.331	0.555	0.9	0.0457575
RNH2A	sp|O75792|RNH2A_HUMAN	0.329	0.482	0.869	0.0609802
CHID1	sp|Q9BWS9|CHID1_HUMAN	0.328	0.466	0.869	0.0609802
BEND7	sp|Q8N7W2|BEND7_HUMAN	0.328	0.493	0.877	0.0570004
NO40	sp|Q9NP64|NO40_HUMAN	0.325	0.736	0.954	0.0204516
ATD3A	sp|Q9NVI7|ATD3A_HUMAN	0.324	0.403	0.858	0.0665127
PPIA	sp|P62937|PPIA_HUMAN	0.322	0.788	0.961	0.0172766
MYO5C	sp|Q9NQX4|MYO5C_HUMAN	0.321	0.418	0.858	0.0665127
ZN189	sp|O75820|ZN189_HUMAN	0.321	0.445	0.867	0.0619809
CCD77	sp|Q9BR77|CCD77_HUMAN	0.32	0.585	0.907	0.0423927
ZFHX3	sp|Q15911|ZFHX3_HUMAN	0.319	0.498	0.881	0.0550241
WDR26	sp|Q9H7D7|WDR26_HUMAN	0.318	0.499	0.881	0.0550241
PRP17	sp|O60508|PRP17_HUMAN	0.317	0.708	0.949	0.0227338
MED14	sp|O60244|MED14_HUMAN	0.316	0.433	0.858	0.0665127
ZN121	sp|P58317|ZN121_HUMAN	0.316	0.447	0.868	0.0614803
NUB1	sp|Q9Y5A7|NUB1_HUMAN	0.316	0.566	0.903	0.0443122
ENPL	sp|P14625|ENPL_HUMAN	0.316	0.806	0.967	0.0145735
NF1	sp|P21359|NF1_HUMAN	0.315	0.473	0.869	0.0609802
PLEC	sp|Q15149|PLEC_HUMAN	0.315	0.769	0.961	0.0172766
DZIP3	sp|Q86Y13|DZIP3_HUMAN	0.314	0.481	0.869	0.0609802
WDR3	sp|Q9UNX4|WDR3_HUMAN	0.313	0.802	0.966	0.0150229
BRE1B	sp|O75150|BRE1B_HUMAN	0.311	0.48	0.869	0.0609802
TAF4	sp|O00268|TAF4_HUMAN	0.31	0.308	0.821	0.0856568
MED17	sp|Q9NVC6|MED17_HUMAN	0.31	0.427	0.858	0.0665127
ZFHX4	sp|Q86UP3|ZFHX4_HUMAN	0.308	0.54	0.897	0.0472076
TPM4	sp|P67936|TPM4_HUMAN	0.308	0.748	0.954	0.0204516
EXOC6	sp|Q8TAG9|EXOC6_HUMAN	0.306	0.51	0.885	0.0530567
HUWE1	sp|Q7Z6Z7|HUWE1_HUMAN	0.305	0.529	0.892	0.0496351
EXOC8	sp|Q8IYI6|EXOC8_HUMAN	0.304	0.469	0.869	0.0609802
PSD12	sp|O00232|PSD12_HUMAN	0.304	0.477	0.869	0.0609802
RAI1	sp|Q7Z5J4|RAI1_HUMAN	0.304	0.71	0.95	0.0222764
GLNA	sp|P15104|GLNA_HUMAN	0.302	0.51	0.885	0.0530567
ZN384	sp|Q8TF68|ZN384_HUMAN	0.302	0.517	0.886	0.0525663
P5CS	sp|P54886|P5CS_HUMAN	0.302	0.769	0.961	0.0172766
PRP4	sp|O43172|PRP4_HUMAN	0.301	0.526	0.892	0.0496351
STX8	sp|Q9UNK0|STX8_HUMAN	0.301	0.57	0.903	0.0443122
CHD3	sp|Q12873|CHD3_HUMAN	0.301	0.888	0.983	0.00744648
PAWR	sp|Q96IZ0|PAWR_HUMAN	0.299	0.515	0.886	0.0525663
ZZZ3	sp|Q8IYH5|ZZZ3_HUMAN	0.297	0.512	0.886	0.0525663
MCM2	sp|P49736|MCM2_HUMAN	0.295	0.726	0.951	0.0218195
HCFC1	sp|P51610|HCFC1_HUMAN	0.295	0.737	0.954	0.0204516
PI42B	sp|P78356|PI42B_HUMAN	0.294	0.541	0.897	0.0472076
AKAP8	sp|O43823|AKAP8_HUMAN	0.294	0.782	0.961	0.0172766
SNAPN	sp|O95295|SNAPN_HUMAN	0.293	0.484	0.869	0.0609802
GASP2	sp|Q96D09|GASP2_HUMAN	0.292	0.477	0.869	0.0609802
DNJB6	sp|O75190|DNJB6_HUMAN	0.289	0.528	0.892	0.0496351
SENP3	sp|Q9H4L4|SENP3_HUMAN	0.288	0.776	0.961	0.0172766
DCAF1	sp|Q9Y4B6|DCAF1_HUMAN	0.286	0.378	0.854	0.0685421
SRRM2	sp|Q9UQ35|SRRM2_HUMAN	0.285	0.763	0.96	0.0177288
P66A	sp|Q86YP4|P66A_HUMAN	0.285	0.783	0.961	0.0172766
RCOR1	sp|Q9UKL0|RCOR1_HUMAN	0.284	0.6	0.914	0.0390538
SCAI	sp|Q8N9R8|SCAI_HUMAN	0.283	0.551	0.9	0.0457575
NTPCR	sp|Q9BSD7|NTPCR_HUMAN	0.283	0.561	0.901	0.0452752
MGST1	sp|P10620|MGST1_HUMAN	0.282	0.463	0.869	0.0609802
RAE1L	sp|P78406|RAE1L_HUMAN	0.282	0.721	0.951	0.0218195
STK26	sp|Q9P289|STK26_HUMAN	0.28	0.473	0.869	0.0609802
COPE	sp|O14579|COPE_HUMAN	0.28	0.722	0.951	0.0218195
SRSF8	sp|Q9BRL6|SRSF8_HUMAN	0.28	0.79	0.962	0.0168249
NSE4A	sp|Q9NXX6|NSE4A_HUMAN	0.279	0.492	0.877	0.0570004
LIN41	sp|Q2Q1W2|LIN41_HUMAN	0.279	0.53	0.892	0.0496351
ZN318	sp|Q5VUA4|ZN318_HUMAN	0.279	0.583	0.906	0.0428718
COPB	sp|P53618|COPB_HUMAN	0.277	0.596	0.912	0.0400052
JPH1	sp|Q9HDC5|JPH1_HUMAN	0.276	0.618	0.921	0.0357404
HAUS1	sp|Q96CS2|HAUS1_HUMAN	0.275	0.586	0.908	0.0419142
WDR18	sp|Q9BV38|WDR18_HUMAN	0.275	0.735	0.954	0.0204516
ZSC26	sp|Q16670|ZSC26_HUMAN	0.274	0.502	0.881	0.0550241
SRSF4	sp|Q08170|SRSF4_HUMAN	0.273	0.545	0.9	0.0457575
PAXB1	sp|Q9Y5B6|PAXB1_HUMAN	0.273	0.667	0.934	0.0296531
ADT3	sp|P12236|ADT3_HUMAN	0.273	0.678	0.939	0.0273344
APC10	sp|Q9UM13|APC10_HUMAN	0.271	0.469	0.869	0.0609802
DUS3	sp|P51452|DUS3_HUMAN	0.271	0.55	0.9	0.0457575
MDC1	sp|Q14676|MDC1_HUMAN	0.271	0.673	0.937	0.0282604
FBRL	sp|P22087|FBRL_HUMAN	0.271	0.786	0.961	0.0172766
CHSS1	sp|Q86X52|CHSS1_HUMAN	0.27	0.561	0.901	0.0452752
TTK	sp|P33981|TTK_HUMAN	0.27	0.598	0.914	0.0390538
NFXL1	sp|Q6ZNB6|NFXL1_HUMAN	0.27	0.62	0.924	0.034328
CCNK	sp|O75909|CCNK_HUMAN	0.269	0.573	0.904	0.0438316
KLHL7	sp|Q8IXQ5|KLHL7_HUMAN	0.268	0.55	0.9	0.0457575
MBD4	sp|O95243|MBD4_HUMAN	0.266	0.491	0.877	0.0570004
DUS11	sp|O75319|DUS11_HUMAN	0.266	0.704	0.949	0.0227338
ZN444	sp|Q8N0Y2|ZN444_HUMAN	0.265	0.532	0.892	0.0496351
TASOR	sp|Q9UK61|TASOR_HUMAN	0.265	0.648	0.931	0.0310503
COF1	sp|P23528|COF1_HUMAN	0.265	0.82	0.968	0.0141246
SRPX	sp|P78539|SRPX_HUMAN	0.263	0.686	0.942	0.0259491
PRP16	sp|Q92620|PRP16_HUMAN	0.262	0.74	0.954	0.0204516
LMNA	sp|P02545|LMNA_HUMAN	0.262	0.791	0.962	0.0168249
DESP	sp|P15924|DESP_HUMAN	0.261	0.67	0.936	0.0287242
SMHD1	sp|A6NHR9|SMHD1_HUMAN	0.261	0.82	0.968	0.0141246
DDX3X	sp|O00571|DDX3X_HUMAN	0.259	0.557	0.9	0.0457575
MKLN1	sp|Q9UL63|MKLN1_HUMAN	0.257	0.582	0.906	0.0428718
IQGA2	sp|Q13576|IQGA2_HUMAN	0.257	0.637	0.93	0.0315171
F162A	sp|Q96A26|F162A_HUMAN	0.256	0.618	0.921	0.0357404
CPT1A	sp|P50416|CPT1A_HUMAN	0.255	0.523	0.891	0.0501223
ADAS	sp|O00116|ADAS_HUMAN	0.255	0.557	0.9	0.0457575
RREB1	sp|Q92766|RREB1_HUMAN	0.255	0.625	0.928	0.032452
CK098	sp|E9PRG8|CK098_HUMAN	0.253	0.818	0.968	0.0141246
TTL12	sp|Q14166|TTL12_HUMAN	0.25	0.61	0.919	0.0366845
DDX17	sp|Q92841|DDX17_HUMAN	0.249	0.461	0.869	0.0609802
MCTS1	sp|Q9ULC4|MCTS1_HUMAN	0.249	0.618	0.921	0.0357404
CAPR2	sp|Q6IMN6|CAPR2_HUMAN	0.248	0.555	0.9	0.0457575
PDIA6	sp|Q15084|PDIA6_HUMAN	0.248	0.782	0.961	0.0172766
CDCA2	sp|Q69YH5|CDCA2_HUMAN	0.247	0.56	0.901	0.0452752
DCP1B	sp|Q8IZD4|DCP1B_HUMAN	0.246	0.551	0.9	0.0457575
PCAT1	sp|Q8NF37|PCAT1_HUMAN	0.246	0.643	0.931	0.0310503
RPB2	sp|P30876|RPB2_HUMAN	0.246	0.811	0.968	0.0141246
MD1L1	sp|Q9Y6D9|MD1L1_HUMAN	0.245	0.56	0.901	0.0452752
SP20H	sp|Q8NEM7|SP20H_HUMAN	0.244	0.536	0.895	0.048177
KMT2B	sp|Q9UMN6|KMT2B_HUMAN	0.244	0.548	0.9	0.0457575
EBP2	sp|Q99848|EBP2_HUMAN	0.244	0.829	0.968	0.0141246
SRSF2	sp|Q01130|SRSF2_HUMAN	0.244	0.842	0.972	0.0123337
RPR1B	sp|Q9NQG5|RPR1B_HUMAN	0.239	0.857	0.975	0.0109954
ZDBF2	sp|Q9HCK1|ZDBF2_HUMAN	0.238	0.677	0.939	0.0273344
NOC4L	sp|Q9BVI4|NOC4L_HUMAN	0.238	0.858	0.976	0.0105502
ROAA	sp|Q99729|ROAA_HUMAN	0.237	0.79	0.962	0.0168249
TBL1R	sp|Q9BZK7|TBL1R_HUMAN	0.236	0.638	0.93	0.0315171
DIDO1	sp|Q9BTC0|DIDO1_HUMAN	0.235	0.708	0.949	0.0227338
HBB	sp|P68871|HBB_HUMAN	0.234	0.801	0.966	0.0150229
VAMP3	sp|Q15836|VAMP3_HUMAN	0.233	0.656	0.934	0.0296531
FBW1B	sp|Q9UKB1|FBW1B_HUMAN	0.231	0.596	0.912	0.0400052
SGF29	sp|Q96ES7|SGF29_HUMAN	0.231	0.606	0.919	0.0366845
SBDS	sp|Q9Y3A5|SBDS_HUMAN	0.23	0.579	0.906	0.0428718
TBC15	sp|Q8TC07|TBC15_HUMAN	0.23	0.639	0.93	0.0315171
SIN3A	sp|Q96ST3|SIN3A_HUMAN	0.23	0.649	0.931	0.0310503
ATD3B	sp|Q5T9A4|ATD3B_HUMAN	0.229	0.529	0.892	0.0496351
APC4	sp|Q9UJX5|APC4_HUMAN	0.229	0.686	0.942	0.0259491
TBB5	sp|P07437|TBB5_HUMAN	0.227	0.586	0.907	0.0423927
SP130	sp|Q9H0E3|SP130_HUMAN	0.225	0.58	0.906	0.0428718
ZCCHV	sp|Q7Z2W4|ZCCHV_HUMAN	0.225	0.765	0.96	0.0177288
UBL5	sp|Q9BZL1|UBL5_HUMAN	0.224	0.638	0.93	0.0315171
RBM14	sp|Q96PK6|RBM14_HUMAN	0.223	0.539	0.897	0.0472076
C19L1	sp|Q69YN2|C19L1_HUMAN	0.223	0.649	0.931	0.0310503
CALU	sp|O43852|CALU_HUMAN	0.222	0.657	0.934	0.0296531
HSDL2	sp|Q6YN16|HSDL2_HUMAN	0.22	0.64	0.93	0.0315171
PDZ11	sp|Q5EBL8|PDZ11_HUMAN	0.22	0.686	0.942	0.0259491
BRX1	sp|Q8TDN6|BRX1_HUMAN	0.22	0.883	0.983	0.00744648
CORO7	sp|P57737|CORO7_HUMAN	0.219	0.607	0.919	0.0366845
TR150	sp|Q9Y2W1|TR150_HUMAN	0.219	0.751	0.954	0.0204516
SLTM	sp|Q9NWH9|SLTM_HUMAN	0.218	0.773	0.961	0.0172766
RPAB2	sp|P61218|RPAB2_HUMAN	0.216	0.772	0.961	0.0172766
CNOT9	sp|Q92600|CNOT9_HUMAN	0.215	0.608	0.919	0.0366845
ARC1B	sp|O15143|ARC1B_HUMAN	0.211	0.57	0.903	0.0443122
TM1L2	sp|Q6ZVM7|TM1L2_HUMAN	0.211	0.707	0.949	0.0227338
CEP70	sp|Q8NHQ1|CEP70_HUMAN	0.209	0.727	0.951	0.0218195
SCAF8	sp|Q9UPN6|SCAF8_HUMAN	0.209	0.735	0.954	0.0204516
E41LB	sp|Q9H329|E41LB_HUMAN	0.206	0.613	0.919	0.0366845
TAB3	sp|Q8N5C8|TAB3_HUMAN	0.203	0.617	0.921	0.0357404
TICRR	sp|Q7Z2Z1|TICRR_HUMAN	0.202	0.563	0.902	0.0447935
LDHA	sp|P00338|LDHA_HUMAN	0.202	0.59	0.911	0.0404816
RUXF	sp|P62306|RUXF_HUMAN	0.201	0.575	0.905	0.0433514
NEST	sp|P48681|NEST_HUMAN	0.201	0.727	0.951	0.0218195
CND1	sp|Q15021|CND1_HUMAN	0.2	0.656	0.934	0.0296531
PI42C	sp|Q8TBX8|PI42C_HUMAN	0.2	0.678	0.939	0.0273344
PIN1	sp|Q13526|PIN1_HUMAN	0.2	0.695	0.946	0.0241089
THOC5	sp|Q13769|THOC5_HUMAN	0.2	0.818	0.968	0.0141246
RIF1	sp|Q5UIP0|RIF1_HUMAN	0.199	0.646	0.931	0.0310503
ITIH4	sp|Q14624|ITIH4_HUMAN	0.199	0.701	0.949	0.0227338
MERL	sp|P35240|MERL_HUMAN	0.199	0.725	0.951	0.0218195
TM201	sp|Q5SNT2|TM201_HUMAN	0.198	0.788	0.961	0.0172766
RICTR	sp|Q6R327|RICTR_HUMAN	0.197	0.61	0.919	0.0366845
ZMYM4	sp|Q5VZL5|ZMYM4_HUMAN	0.197	0.829	0.968	0.0141246
RBM4	sp|Q9BWF3|RBM4_HUMAN	0.196	0.823	0.968	0.0141246
PRR11	sp|Q96HE9|PRR11_HUMAN	0.195	0.596	0.912	0.0400052
RBM10	sp|P98175|RBM10_HUMAN	0.194	0.602	0.917	0.0376307
ADPPT	sp|Q9NRN7|ADPPT_HUMAN	0.193	0.685	0.942	0.0259491
Z324A	sp|O75467|Z324A_HUMAN	0.192	0.662	0.934	0.0296531
TRI41	sp|Q8WV44|TRI41_HUMAN	0.192	0.723	0.951	0.0218195
MAP2	sp|P50579|MAP2_HUMAN	0.191	0.685	0.942	0.0259491
CLK3	sp|P49761|CLK3_HUMAN	0.191	0.735	0.954	0.0204516
AP2B1	sp|P63010|AP2B1_HUMAN	0.191	0.821	0.968	0.0141246
ENAH	sp|Q8N8S7|ENAH_HUMAN	0.187	0.664	0.934	0.0296531
LAMA3	sp|Q16787|LAMA3_HUMAN	0.185	0.712	0.95	0.0222764
PSD11	sp|O00231|PSD11_HUMAN	0.185	0.728	0.952	0.0213631
RBM6	sp|P78332|RBM6_HUMAN	0.185	0.791	0.962	0.0168249
RING1	sp|Q06587|RING1_HUMAN	0.184	0.706	0.949	0.0227338
FBLN3	sp|Q12805|FBLN3_HUMAN	0.184	0.788	0.961	0.0172766
LAP2A	sp|P42166|LAP2A_HUMAN	0.183	0.474	0.869	0.0609802
MYBB	sp|P10244|MYBB_HUMAN	0.183	0.722	0.951	0.0218195
RBM45	sp|Q8IUH3|RBM45_HUMAN	0.183	0.795	0.964	0.015923
1433F	sp|Q04917|1433F_HUMAN	0.182	0.686	0.942	0.0259491
RPAC2	sp|P0DPB6|RPAC2_HUMAN	0.182	0.738	0.954	0.0204516
2ABA	sp|P63151|2ABA_HUMAN	0.181	0.768	0.961	0.0172766
COPZ1	sp|P61923|COPZ1_HUMAN	0.18	0.723	0.951	0.0218195
ZBT11	sp|O95625|ZBT11_HUMAN	0.18	0.8	0.966	0.0150229
CLAP2	sp|O75122|CLAP2_HUMAN	0.18	0.824	0.968	0.0141246
REPI1	sp|Q9BWE0|REPI1_HUMAN	0.179	0.647	0.931	0.0310503
AK1A1	sp|P14550|AK1A1_HUMAN	0.179	0.649	0.931	0.0310503
SART3	sp|Q15020|SART3_HUMAN	0.176	0.693	0.945	0.0245682
SRPK1	sp|Q96SB4|SRPK1_HUMAN	0.176	0.853	0.975	0.0109954
HIC2	sp|Q96JB3|HIC2_HUMAN	0.175	0.74	0.954	0.0204516
HELZ	sp|P42694|HELZ_HUMAN	0.175	0.808	0.968	0.0141246
WDR55	sp|Q9H6Y2|WDR55_HUMAN	0.174	0.769	0.961	0.0172766
AF9	sp|P42568|AF9_HUMAN	0.173	0.697	0.947	0.02365
ZKSC1	sp|P17029|ZKSC1_HUMAN	0.173	0.71	0.95	0.0222764
POP7	sp|O75817|POP7_HUMAN	0.173	0.821	0.968	0.0141246
MRE11	sp|P49959|MRE11_HUMAN	0.172	0.799	0.965	0.0154727
MRCKB	sp|Q9Y5S2|MRCKB_HUMAN	0.17	0.649	0.931	0.0310503
RBM4B	sp|Q9BQ04|RBM4B_HUMAN	0.17	0.671	0.936	0.0287242
DJC13	sp|O75165|DJC13_HUMAN	0.169	0.702	0.949	0.0227338
RAD50	sp|Q92878|RAD50_HUMAN	0.169	0.85	0.973	0.0118872
RB15B	sp|Q8NDT2|RB15B_HUMAN	0.169	0.867	0.98	0.00877392
IF4A1	sp|P60842|IF4A1_HUMAN	0.169	0.869	0.98	0.00877392
AAR2	sp|Q9Y312|AAR2_HUMAN	0.167	0.693	0.945	0.0245682
APC16	sp|Q96DE5|APC16_HUMAN	0.167	0.696	0.947	0.02365
SLF1	sp|Q9BQI6|SLF1_HUMAN	0.167	0.718	0.951	0.0218195
AP2A1	sp|O95782|AP2A1_HUMAN	0.166	0.842	0.972	0.0123337
TYY1	sp|P25490|TYY1_HUMAN	0.165	0.778	0.961	0.0172766
WDR60	sp|Q8WVS4|WDR60_HUMAN	0.164	0.732	0.954	0.0204516
F120A	sp|Q9NZB2|F120A_HUMAN	0.164	0.75	0.954	0.0204516
KIF27	sp|Q86VH2|KIF27_HUMAN	0.163	0.703	0.949	0.0227338
RHG17	sp|Q68EM7|RHG17_HUMAN	0.163	0.716	0.951	0.0218195
PRC2B	sp|Q5JSZ5|PRC2B_HUMAN	0.163	0.898	0.986	0.00612309
ST1A4	sp|P0DMN0|ST1A4_HUMAN	0.162	0.729	0.953	0.0209071
MTREX	sp|P42285|MTREX_HUMAN	0.162	0.849	0.973	0.0118872
AL14E	sp|Q8N8R7|AL14E_HUMAN	0.161	0.763	0.96	0.0177288
DPOD3	sp|Q15054|DPOD3_HUMAN	0.159	0.778	0.961	0.0172766
FACD2	sp|Q9BXW9|FACD2_HUMAN	0.156	0.827	0.968	0.0141246
PPR18	sp|Q6NYC8|PPR18_HUMAN	0.155	0.805	0.967	0.0145735
ANXA6	sp|P08133|ANXA6_HUMAN	0.154	0.719	0.951	0.0218195
BOLA2	sp|Q9H3K6|BOLA2_HUMAN	0.154	0.924	0.991	0.00392635
LEMD2	sp|Q8NC56|LEMD2_HUMAN	0.153	0.804	0.967	0.0145735
NUP43	sp|Q8NFH3|NUP43_HUMAN	0.152	0.699	0.949	0.0227338
OASL	sp|Q15646|OASL_HUMAN	0.152	0.708	0.949	0.0227338
NCKP1	sp|Q9Y2A7|NCKP1_HUMAN	0.152	0.745	0.954	0.0204516
ANXA2	sp|P07355|ANXA2_HUMAN	0.151	0.871	0.98	0.00877392
NSD2	sp|O96028|NSD2_HUMAN	0.151	0.877	0.982	0.00788851
ESRP2	sp|Q9H6T0|ESRP2_HUMAN	0.15	0.747	0.954	0.0204516
PI4KA	sp|P42356|PI4KA_HUMAN	0.15	0.777	0.961	0.0172766
KIF23	sp|Q02241|KIF23_HUMAN	0.15	0.817	0.968	0.0141246
ZN501	sp|Q96CX3|ZN501_HUMAN	0.149	0.727	0.951	0.0218195
PLRG1	sp|O43660|PLRG1_HUMAN	0.149	0.902	0.987	0.00568285
RIOK3	sp|O14730|RIOK3_HUMAN	0.146	0.734	0.954	0.0204516
SLF2	sp|Q8IX21|SLF2_HUMAN	0.146	0.787	0.961	0.0172766
GBG10	sp|P50151|GBG10_HUMAN	0.145	0.769	0.961	0.0172766
LSM5	sp|Q9Y4Y9|LSM5_HUMAN	0.145	0.829	0.968	0.0141246
FIBB	sp|P02675|FIBB_HUMAN	0.145	0.837	0.971	0.0127808
TIA1	sp|P31483|TIA1_HUMAN	0.144	0.772	0.961	0.0172766
IF4A3	sp|P38919|IF4A3_HUMAN	0.141	0.71	0.95	0.0222764
HNRH3	sp|P31942|HNRH3_HUMAN	0.141	0.825	0.968	0.0141246
EPIPL	sp|P58107|EPIPL_HUMAN	0.141	0.868	0.98	0.00877392
SURF6	sp|O75683|SURF6_HUMAN	0.14	0.888	0.983	0.00744648
PLOD3	sp|O60568|PLOD3_HUMAN	0.139	0.773	0.961	0.0172766
BRCA1	sp|P38398|BRCA1_HUMAN	0.138	0.718	0.951	0.0218195
Z518A	sp|Q6AHZ1|Z518A_HUMAN	0.137	0.693	0.945	0.0245682
MAEA	sp|Q7L5Y9|MAEA_HUMAN	0.137	0.739	0.954	0.0204516
TMCO1	sp|Q9UM00|TMCO1_HUMAN	0.137	0.856	0.975	0.0109954
CLUS	sp|P10909|CLUS_HUMAN	0.136	0.7	0.949	0.0227338
SAR1A	sp|Q9NR31|SAR1A_HUMAN	0.136	0.769	0.961	0.0172766
ZC3HD	sp|Q5T200|ZC3HD_HUMAN	0.135	0.881	0.983	0.00744648
RPAB3	sp|P52434|RPAB3_HUMAN	0.134	0.845	0.972	0.0123337
TAF2	sp|Q6P1X5|TAF2_HUMAN	0.132	0.796	0.964	0.015923
CND3	sp|Q9BPX3|CND3_HUMAN	0.132	0.813	0.968	0.0141246
PKCB1	sp|Q9ULU4|PKCB1_HUMAN	0.132	0.821	0.968	0.0141246
CDN2A	sp|P42771|CDN2A_HUMAN	0.131	0.771	0.961	0.0172766
GNAI1	sp|P63096|GNAI1_HUMAN	0.13	0.796	0.964	0.015923
BMI1	sp|P35226|BMI1_HUMAN	0.129	0.786	0.961	0.0172766
AT131	sp|Q9HD20|AT131_HUMAN	0.129	0.832	0.969	0.0136762
SMC3	sp|Q9UQE7|SMC3_HUMAN	0.129	0.913	0.989	0.00480371
THUM3	sp|Q9BV44|THUM3_HUMAN	0.127	0.763	0.96	0.0177288
DNJC2	sp|Q99543|DNJC2_HUMAN	0.127	0.793	0.963	0.0163737
HNRL2	sp|Q1KMD3|HNRL2_HUMAN	0.127	0.832	0.969	0.0136762
PRS7	sp|P35998|PRS7_HUMAN	0.127	0.902	0.987	0.00568285
CDC6	sp|Q99741|CDC6_HUMAN	0.126	0.771	0.961	0.0172766
VATE1	sp|P36543|VATE1_HUMAN	0.126	0.786	0.961	0.0172766
CXXC1	sp|Q9P0U4|CXXC1_HUMAN	0.126	0.834	0.97	0.0132283
GBG12	sp|Q9UBI6|GBG12_HUMAN	0.126	0.84	0.972	0.0123337
MFGM	sp|Q08431|MFGM_HUMAN	0.125	0.749	0.954	0.0204516
TB182	sp|Q9C0C2|TB182_HUMAN	0.125	0.749	0.954	0.0204516
WDR61	sp|Q9GZS3|WDR61_HUMAN	0.125	0.931	0.991	0.00392635
ZMAT5	sp|Q9UDW3|ZMAT5_HUMAN	0.123	0.787	0.961	0.0172766
KDM2A	sp|Q9Y2K7|KDM2A_HUMAN	0.121	0.783	0.961	0.0172766
ETFB	sp|P38117|ETFB_HUMAN	0.121	0.786	0.961	0.0172766
HNRPF	sp|P52597|HNRPF_HUMAN	0.12	0.816	0.968	0.0141246
RPF2	sp|Q9H7B2|RPF2_HUMAN	0.118	0.914	0.989	0.00480371
TR112	sp|Q9UI30|TR112_HUMAN	0.117	0.829	0.968	0.0141246
TIF1B	sp|Q13263|TIF1B_HUMAN	0.116	0.866	0.98	0.00877392
RBX1	sp|P62877|RBX1_HUMAN	0.115	0.859	0.977	0.0101054
CSPG2	sp|P13611|CSPG2_HUMAN	0.113	0.823	0.968	0.0141246
INT13	sp|Q9NVM9|INT13_HUMAN	0.111	0.808	0.968	0.0141246
RBBP5	sp|Q15291|RBBP5_HUMAN	0.108	0.831	0.969	0.0136762
IF2B3	sp|O00425|IF2B3_HUMAN	0.108	0.885	0.983	0.00744648
SQSTM	sp|Q13501|SQSTM_HUMAN	0.107	0.758	0.957	0.0190881
IQCB1	sp|Q15051|IQCB1_HUMAN	0.105	0.812	0.968	0.0141246
CFAB	sp|P00751|CFAB_HUMAN	0.105	0.864	0.979	0.00921731
ARC1A	sp|Q92747|ARC1A_HUMAN	0.104	0.809	0.968	0.0141246
CAND1	sp|Q86VP6|CAND1_HUMAN	0.104	0.882	0.983	0.00744648
ENY2	sp|Q9NPA8|ENY2_HUMAN	0.104	0.915	0.989	0.00480371
ARHG2	sp|Q92974|ARHG2_HUMAN	0.101	0.892	0.984	0.0070049
CC127	sp|Q96BQ5|CC127_HUMAN	0.0998	0.781	0.961	0.0172766
GAPD1	sp|Q14C86|GAPD1_HUMAN	0.0968	0.829	0.968	0.0141246
PHC1	sp|P78364|PHC1_HUMAN	0.0968	0.892	0.984	0.0070049
LS14A	sp|Q8ND56|LS14A_HUMAN	0.0964	0.898	0.986	0.00612309
ADDG	sp|Q9UEY8|ADDG_HUMAN	0.0954	0.849	0.973	0.0118872
ATX10	sp|Q9UBB4|ATX10_HUMAN	0.0946	0.825	0.968	0.0141246
DAG1	sp|Q14118|DAG1_HUMAN	0.0942	0.894	0.984	0.0070049
TSYL2	sp|Q9H2G4|TSYL2_HUMAN	0.0937	0.806	0.968	0.0141246
CAPON	sp|O75052|CAPON_HUMAN	0.0918	0.827	0.968	0.0141246
ZBTB5	sp|O15062|ZBTB5_HUMAN	0.0913	0.842	0.972	0.0123337
ZBT10	sp|Q96DT7|ZBT10_HUMAN	0.0896	0.848	0.973	0.0118872
KC1E	sp|P49674|KC1E_HUMAN	0.0891	0.875	0.982	0.00788851
PELP1	sp|Q8IZL8|PELP1_HUMAN	0.0868	0.94	0.991	0.00392635
RRS1	sp|Q15050|RRS1_HUMAN	0.0861	0.922	0.991	0.00392635
PITX2	sp|Q99697|PITX2_HUMAN	0.0855	0.837	0.971	0.0127808
DSG1	sp|Q02413|DSG1_HUMAN	0.0853	0.847	0.972	0.0123337
GOSR1	sp|O95249|GOSR1_HUMAN	0.0853	0.868	0.98	0.00877392
KI67	sp|P46013|KI67_HUMAN	0.0835	0.879	0.983	0.00744648
NADAP	sp|Q9BWU0|NADAP_HUMAN	0.0827	0.918	0.99	0.00436481
PPM1B	sp|O75688|PPM1B_HUMAN	0.0821	0.952	0.991	0.00392635
DDX27	sp|Q96GQ7|DDX27_HUMAN	0.0815	0.936	0.991	0.00392635
CQ080	sp|Q9BSJ5|CQ080_HUMAN	0.0802	0.883	0.983	0.00744648
PRR14	sp|Q9BWN1|PRR14_HUMAN	0.0789	0.849	0.973	0.0118872
EP300	sp|Q09472|EP300_HUMAN	0.0786	0.87	0.98	0.00877392
GID8	sp|Q9NWU2|GID8_HUMAN	0.0781	0.842	0.972	0.0123337
NOL8	sp|Q76FK4|NOL8_HUMAN	0.0779	0.908	0.988	0.00524306
MAP1B	sp|P46821|MAP1B_HUMAN	0.0779	0.928	0.991	0.00392635
SF3A3	sp|Q12874|SF3A3_HUMAN	0.076	0.795	0.964	0.015923
DPY30	sp|Q9C005|DPY30_HUMAN	0.075	0.919	0.991	0.00392635
RINI	sp|P13489|RINI_HUMAN	0.0745	0.866	0.98	0.00877392
S10A9	sp|P06702|S10A9_HUMAN	0.0732	0.883	0.983	0.00744648
YETS4	sp|O95619|YETS4_HUMAN	0.0728	0.891	0.984	0.0070049
TM209	sp|Q96SK2|TM209_HUMAN	0.072	0.843	0.972	0.0123337
PLCE	sp|Q9NUQ2|PLCE_HUMAN	0.0717	0.884	0.983	0.00744648
LIMS1	sp|P48059|LIMS1_HUMAN	0.0704	0.855	0.975	0.0109954
TADA3	sp|O75528|TADA3_HUMAN	0.0701	0.875	0.982	0.00788851
SRC8	sp|Q14247|SRC8_HUMAN	0.0701	0.958	0.991	0.00392635
PTMA	sp|P06454|PTMA_HUMAN	0.0696	0.876	0.982	0.00788851
PDS5B	sp|Q9NTI5|PDS5B_HUMAN	0.0687	0.915	0.989	0.00480371
SPT2	sp|Q15019|SEPT2_HUMAN	0.0686	0.945	0.991	0.00392635
PSB4	sp|P28070|PSB4_HUMAN	0.0681	0.861	0.977	0.0101054
MSL1	sp|Q68DK7|MSL1_HUMAN	0.0678	0.878	0.983	0.00744648
CSTF2	sp|P33240|CSTF2_HUMAN	0.0674	0.866	0.98	0.00877392
NOSIP	sp|Q9Y314|NOSIP_HUMAN	0.0664	0.894	0.984	0.0070049
TOM1	sp|O60784|TOM1_HUMAN	0.0656	0.866	0.98	0.00877392
HNRPC	sp|P07910|HNRPC_HUMAN	0.0656	0.893	0.984	0.0070049
RPP40	sp|O75818|RPP40_HUMAN	0.0649	0.882	0.983	0.00744648
PHF5A	sp|Q7RTV0|PHF5A_HUMAN	0.0636	0.891	0.984	0.0070049
PALB2	sp|Q86YC2|PALB2_HUMAN	0.0632	0.873	0.981	0.00833099
ZN106	sp|Q9H2Y7|ZN106_HUMAN	0.061	0.883	0.983	0.00744648
SNP29	sp|O95721|SNP29_HUMAN	0.0602	0.899	0.986	0.00612309
DDX55	sp|Q8NHQ9|DDX55_HUMAN	0.0599	0.877	0.982	0.00788851
Z3H7B	sp|Q9UGR2|Z3H7B_HUMAN	0.0598	0.906	0.988	0.00524306
RBM42	sp|Q9BTD8|RBM42_HUMAN	0.0566	0.9	0.986	0.00612309
F161A	sp|Q3B820|F161A_HUMAN	0.0566	0.904	0.988	0.00524306
TNPO1	sp|Q92973|TNPO1_HUMAN	0.0566	0.913	0.989	0.00480371
FLNC	sp|Q14315|FLNC_HUMAN	0.0561	0.898	0.986	0.00612309
SR140	sp|O15042|SR140_HUMAN	0.0545	0.85	0.973	0.0118872
TDRKH	sp|Q9Y2W6|TDRKH_HUMAN	0.0545	0.892	0.984	0.0070049
EXOC7	sp|Q9UPT5|EXOC7_HUMAN	0.053	0.909	0.988	0.00524306
MTX1	sp|Q13505|MTX1_HUMAN	0.0528	0.917	0.99	0.00436481
SELH	sp|Q8IZQ5|SELH_HUMAN	0.0526	0.915	0.989	0.00480371
SPF45	sp|Q96I25|SPF45_HUMAN	0.0518	0.908	0.988	0.00524306
ZN462	sp|Q96JM2|ZN462_HUMAN	0.0516	0.904	0.988	0.00524306
TBB2B	sp|Q9BVA1|TBB2B_HUMAN	0.0508	0.91	0.988	0.00524306
KIF2C	sp|Q99661|KIF2C_HUMAN	0.0501	0.944	0.991	0.00392635
FA92A	sp|A1XBS5|FA92A_HUMAN	0.0498	0.922	0.991	0.00392635
PAXI1	sp|Q6ZW49|PAXI1_HUMAN	0.0483	0.908	0.988	0.00524306
JADE3	sp|Q92613|JADE3_HUMAN	0.0472	0.962	0.991	0.00392635
DHB12	sp|Q53GQ0|DHB12_HUMAN	0.0467	0.935	0.991	0.00392635
PHF2	sp|O75151|PHF2_HUMAN	0.0464	0.948	0.991	0.00392635
GEMI2	sp|O14893|GEMI2_HUMAN	0.0459	0.954	0.991	0.00392635
SDC2	sp|P34741|SDC2_HUMAN	0.0454	0.904	0.988	0.00524306
CALR	sp|P27797|CALR_HUMAN	0.0449	0.968	0.991	0.00392635
I2BP1	sp|Q8IU81|I2BP1_HUMAN	0.0442	0.92	0.991	0.00392635
PDCD2	sp|Q16342|PDCD2_HUMAN	0.044	0.91	0.988	0.00524306
TARB1	sp|Q13395|TARB1_HUMAN	0.0425	0.943	0.991	0.00392635
PCBP1	sp|Q15365|PCBP1_HUMAN	0.0418	0.911	0.988	0.00524306
UN45A	sp|Q9H3U1|UN45A_HUMAN	0.0413	0.934	0.991	0.00392635
TBP	sp|P20226|TBP_HUMAN	0.0413	0.951	0.991	0.00392635
UBN2	sp|Q6ZU65|UBN2_HUMAN	0.0386	0.91	0.988	0.00524306
NEUL4	sp|Q96JN8|NEUL4_HUMAN	0.0369	0.936	0.991	0.00392635
WBP11	sp|Q9Y2W2|WBP11_HUMAN	0.0369	0.969	0.991	0.00392635
TNC18	sp|O15417|TNC18_HUMAN	0.035	0.932	0.991	0.00392635
SMRD3	sp|Q6STE5|SMRD3_HUMAN	0.035	0.943	0.991	0.00392635
P3C2A	sp|O00443|P3C2A_HUMAN	0.0342	0.947	0.991	0.00392635
STOM	sp|P27105|STOM_HUMAN	0.0335	0.94	0.991	0.00392635
ZN579	sp|Q8NAF0|ZN579_HUMAN	0.0332	0.939	0.991	0.00392635
URB2	sp|Q14146|URB2_HUMAN	0.0319	0.96	0.991	0.00392635
HNRPU	sp|Q00839|HNRPU_HUMAN	0.0314	0.926	0.991	0.00392635
AN32E	sp|Q9BTT0|AN32E_HUMAN	0.0312	0.951	0.991	0.00392635
NUDC2	sp|Q8WVJ2|NUDC2_HUMAN	0.031	0.948	0.991	0.00392635
ELOA1	sp|Q14241|ELOA1_HUMAN	0.0297	0.967	0.991	0.00392635
GEMI6	sp|Q8WXD5|GEMI6_HUMAN	0.0294	0.957	0.991	0.00392635
OLA1	sp|Q9NTK5|OLA1_HUMAN	0.0291	0.951	0.991	0.00392635
TBCE	sp|Q15813|TBCE_HUMAN	0.0288	0.949	0.991	0.00392635
HPRT	sp|P00492|HPRT_HUMAN	0.0287	0.951	0.991	0.00392635
ZN770	sp|Q6IQ21|ZN770_HUMAN	0.0265	0.956	0.991	0.00392635
ZFP91	sp|Q96JP5|ZFP91_HUMAN	0.0263	0.965	0.991	0.00392635
DHX36	sp|Q9H2U1|DHX36_HUMAN	0.0261	0.955	0.991	0.00392635
HMGN3	sp|Q15651|HMGN3_HUMAN	0.0257	0.955	0.991	0.00392635
MAGD2	sp|Q9UNF1|MAGD2_HUMAN	0.025	0.95	0.991	0.00392635
FUBP2	sp|Q92945|FUBP2_HUMAN	0.0234	0.972	0.991	0.00392635
ZMYM1	sp|Q5SVZ6|ZMYM1_HUMAN	0.0222	0.966	0.991	0.00392635
WDR76	sp|Q9H967|WDR76_HUMAN	0.0221	0.971	0.991	0.00392635
MET15	sp|A6NJ78|MET15_HUMAN	0.022	0.957	0.991	0.00392635
DDX1	sp|Q92499|DDX1_HUMAN	0.0205	0.972	0.991	0.00392635
SRP19	sp|P09132|SRP19_HUMAN	0.0201	0.988	0.996	0.00174066
NAA15	sp|Q9BXJ9|NAA15_HUMAN	0.0191	0.969	0.991	0.00392635
MPRI	sp|P11717|MPRI_HUMAN	0.0181	0.964	0.991	0.00392635
PICAL	sp|Q13492|PICAL_HUMAN	0.0176	0.966	0.991	0.00392635
DDX54	sp|Q8TDD1|DDX54_HUMAN	0.0175	0.985	0.995	0.00217692
RAB1A	sp|P62820|RAB1A_HUMAN	0.0172	0.973	0.991	0.00392635
NOP10	sp|Q9NPE3|NOP10_HUMAN	0.0171	0.973	0.991	0.00392635
TBCD4	sp|O60343|TBCD4_HUMAN	0.0169	0.971	0.991	0.00392635
NADC	sp|Q15274|NADC_HUMAN	0.0167	0.971	0.991	0.00392635
CDK9	sp|P50750|CDK9_HUMAN	0.0166	0.976	0.991	0.00392635
AIF1L	sp|Q9BQI0|AIF1L_HUMAN	0.0159	0.971	0.991	0.00392635
MD2L1	sp|Q13257|MD2L1_HUMAN	0.0156	0.98	0.991	0.00392635
SNW1	sp|Q13573|SNW1_HUMAN	0.0152	0.958	0.991	0.00392635
MRT4	sp|Q9UKD2|MRT4_HUMAN	0.0148	0.979	0.991	0.00392635
GOGA3	sp|Q08378|GOGA3_HUMAN	0.0139	0.974	0.991	0.00392635
EXOC1	sp|Q9NV70|EXOC1_HUMAN	0.0136	0.976	0.991	0.00392635
SSRA	sp|P43307|SSRA_HUMAN	0.0122	0.985	0.995	0.00217692
ITPR3	sp|Q14573|ITPR3_HUMAN	0.0112	0.988	0.996	0.00174066
RAB2A	sp|P61019|RAB2A_HUMAN	0.0111	0.978	0.991	0.00392635
GSH0	sp|P48507|GSH0_HUMAN	0.0109	0.979	0.991	0.00392635
APLP2	sp|Q06481|APLP2_HUMAN	0.00789	0.993	0.998	0.000869459
GRWD1	sp|Q9BQ67|GRWD1_HUMAN	0.00451	0.996	0.999	0.000434512
HAKAI	sp|Q75N03|HAKAI_HUMAN	0.00239	0.996	0.999	0.000434512
TRAF4	sp|Q9BUZ4|TRAF4_HUMAN	0.000423	0.999	1	0
ANM5	sp|O14744|ANM5_HUMAN	0.000262	1	1	0
PPWD1	sp|Q96BP3|PPWD1_HUMAN	0.000171	1	1	0
HNRPM	sp|P52272|HNRPM_HUMAN	-0.00104	0.998	0.999	0.000434512
PFKAM	sp|P08237|PFKAM_HUMAN	-0.00186	0.997	0.999	0.000434512
TTF1	sp|Q15361|TTF1_HUMAN	-0.0021	0.997	0.999	0.000434512
COPRS	sp|Q9NQ92|COPRS_HUMAN	-0.00258	0.998	0.999	0.000434512
PABP3	sp|Q9H361|PABP3_HUMAN	-0.00403	0.993	0.998	0.000869459
KRR1	sp|Q13601|KRR1_HUMAN	-0.00457	0.996	0.999	0.000434512
DSC3	sp|Q14574|DSC3_HUMAN	-0.00488	0.994	0.998	0.000869459
RAC1	sp|P63000|RAC1_HUMAN	-0.00731	0.994	0.998	0.000869459
AF1L1	sp|Q8TED9|AF1L1_HUMAN	-0.00739	0.992	0.998	0.000869459
SMCA2	sp|P51531|SMCA2_HUMAN	-0.00753	0.996	0.999	0.000434512
PWP1	sp|Q13610|PWP1_HUMAN	-0.00812	0.994	0.998	0.000869459
E2F6	sp|O75461|E2F6_HUMAN	-0.00823	0.992	0.998	0.000869459
RAN	sp|P62826|RAN_HUMAN	-0.00999	0.992	0.998	0.000869459
ADHX	sp|P11766|ADHX_HUMAN	-0.01	0.98	0.991	0.00392635
MAX	sp|P61244|MAX_HUMAN	-0.0103	0.979	0.991	0.00392635
FHL1	sp|Q13642|FHL1_HUMAN	-0.0106	0.986	0.995	0.00217692
VANG1	sp|Q8TAA9|VANG1_HUMAN	-0.0107	0.978	0.991	0.00392635
EPN4	sp|Q14677|EPN4_HUMAN	-0.0113	0.978	0.991	0.00392635
FKB10	sp|Q96AY3|FKB10_HUMAN	-0.0129	0.979	0.991	0.00392635
LSG1	sp|Q9H089|LSG1_HUMAN	-0.013	0.978	0.991	0.00392635
TIAR	sp|Q01085|TIAR_HUMAN	-0.013	0.979	0.991	0.00392635
APEX1	sp|P27695|APEX1_HUMAN	-0.0146	0.978	0.991	0.00392635
TAF6L	sp|Q9Y6J9|TAF6L_HUMAN	-0.015	0.981	0.992	0.00348833
VTA1	sp|Q9NP79|VTA1_HUMAN	-0.0152	0.968	0.991	0.00392635
CHM2A	sp|O43633|CHM2A_HUMAN	-0.0177	0.974	0.991	0.00392635
NDC1	sp|Q9BTX1|NDC1_HUMAN	-0.0178	0.973	0.991	0.00392635
CUL3	sp|Q13618|CUL3_HUMAN	-0.018	0.972	0.991	0.00392635
MED19	sp|A0JLT2|MED19_HUMAN	-0.0181	0.971	0.991	0.00392635
ZMYM2	sp|Q9UBW7|ZMYM2_HUMAN	-0.0185	0.974	0.991	0.00392635
BBX	sp|Q8WY36|BBX_HUMAN	-0.0194	0.976	0.991	0.00392635
GTSE1	sp|Q9NYZ3|GTSE1_HUMAN	-0.0197	0.967	0.991	0.00392635
CE290	sp|O15078|CE290_HUMAN	-0.0199	0.965	0.991	0.00392635
ABT1	sp|Q9ULW3|ABT1_HUMAN	-0.0199	0.979	0.991	0.00392635
ASPH	sp|Q12797|ASPH_HUMAN	-0.0203	0.964	0.991	0.00392635
CDC5L	sp|Q99459|CDC5L_HUMAN	-0.0208	0.951	0.991	0.00392635
GEMI7	sp|Q9H840|GEMI7_HUMAN	-0.0216	0.958	0.991	0.00392635
CINP	sp|Q9BW66|CINP_HUMAN	-0.0217	0.949	0.991	0.00392635
RAB13	sp|P51153|RAB13_HUMAN	-0.0231	0.953	0.991	0.00392635
NU214	sp|P35658|NU214_HUMAN	-0.0231	0.98	0.991	0.00392635
HNRPR	sp|O43390|HNRPR_HUMAN	-0.0249	0.982	0.992	0.00348833
SF3B4	sp|Q15427|SF3B4_HUMAN	-0.0249	0.987	0.995	0.00217692
SPICE	sp|Q8N0Z3|SPICE_HUMAN	-0.0251	0.955	0.991	0.00392635
PPP5	sp|P53041|PPP5_HUMAN	-0.0251	0.963	0.991	0.00392635
DAAF5	sp|Q86Y56|DAAF5_HUMAN	-0.0252	0.962	0.991	0.00392635
ZSC25	sp|Q6NSZ9|ZSC25_HUMAN	-0.0253	0.951	0.991	0.00392635
S61A1	sp|P61619|S61A1_HUMAN	-0.0258	0.97	0.991	0.00392635
PFKAP	sp|Q01813|PFKAP_HUMAN	-0.0263	0.968	0.991	0.00392635
T2FA	sp|P35269|T2FA_HUMAN	-0.0272	0.954	0.991	0.00392635
ZNF8	sp|P17098|ZNF8_HUMAN	-0.0273	0.952	0.991	0.00392635
PTPRF	sp|P10586|PTPRF_HUMAN	-0.0274	0.948	0.991	0.00392635
BUD13	sp|Q9BRD0|BUD13_HUMAN	-0.0275	0.977	0.991	0.00392635
CPNE1	sp|Q99829|CPNE1_HUMAN	-0.0278	0.948	0.991	0.00392635
PDIP3	sp|Q9BY77|PDIP3_HUMAN	-0.0278	0.955	0.991	0.00392635
PDLI5	sp|Q96HC4|PDLI5_HUMAN	-0.0286	0.956	0.991	0.00392635
RHEB	sp|Q15382|RHEB_HUMAN	-0.029	0.947	0.991	0.00392635
KHDR1	sp|Q07666|KHDR1_HUMAN	-0.0291	0.975	0.991	0.00392635
LORF1	sp|Q9UN81|LORF1_HUMAN	-0.0291	0.976	0.991	0.00392635
ADDB	sp|P35612|ADDB_HUMAN	-0.0294	0.952	0.991	0.00392635
NSE3	sp|Q96MG7|NSE3_HUMAN	-0.03	0.942	0.991	0.00392635
FAF2	sp|Q96CS3|FAF2_HUMAN	-0.0309	0.956	0.991	0.00392635
YPEL5	sp|P62699|YPEL5_HUMAN	-0.0315	0.938	0.991	0.00392635
DDX46	sp|Q7L014|DDX46_HUMAN	-0.0315	0.959	0.991	0.00392635
PML	sp|P29590|PML_HUMAN	-0.0317	0.952	0.991	0.00392635
ESYT1	sp|Q9BSJ8|ESYT1_HUMAN	-0.0319	0.942	0.991	0.00392635
T2FB	sp|P13984|T2FB_HUMAN	-0.0321	0.937	0.991	0.00392635
ARP6	sp|Q9GZN1|ARP6_HUMAN	-0.0322	0.932	0.991	0.00392635
SNX9	sp|Q9Y5X1|SNX9_HUMAN	-0.0324	0.959	0.991	0.00392635
PSDE	sp|O00487|PSDE_HUMAN	-0.0336	0.949	0.991	0.00392635
AGAP3	sp|Q96P47|AGAP3_HUMAN	-0.0344	0.937	0.991	0.00392635
TAF1	sp|P21675|TAF1_HUMAN	-0.0345	0.935	0.991	0.00392635
WDR36	sp|Q8NI36|WDR36_HUMAN	-0.0346	0.977	0.991	0.00392635
RAF1	sp|P04049|RAF1_HUMAN	-0.035	0.939	0.991	0.00392635
KDM5B	sp|Q9UGL1|KDM5B_HUMAN	-0.0364	0.938	0.991	0.00392635
ELOV1	sp|Q9BW60|ELOV1_HUMAN	-0.038	0.941	0.991	0.00392635
RPP30	sp|P78346|RPP30_HUMAN	-0.0381	0.966	0.991	0.00392635
ASH2L	sp|Q9UBL3|ASH2L_HUMAN	-0.0383	0.943	0.991	0.00392635
TPIS	sp|P60174|TPIS_HUMAN	-0.0384	0.97	0.991	0.00392635
ERH	sp|P84090|ERH_HUMAN	-0.0388	0.946	0.991	0.00392635
AN32A	sp|P39687|AN32A_HUMAN	-0.0393	0.925	0.991	0.00392635
ZC3H1	sp|O60293|ZC3H1_HUMAN	-0.0393	0.948	0.991	0.00392635
CWC27	sp|Q6UX04|CWC27_HUMAN	-0.0394	0.935	0.991	0.00392635
ZW10	sp|O43264|ZW10_HUMAN	-0.0396	0.935	0.991	0.00392635
DDX18	sp|Q9NVP1|DDX18_HUMAN	-0.0412	0.973	0.991	0.00392635
ZBTB9	sp|Q96C00|ZBTB9_HUMAN	-0.0426	0.928	0.991	0.00392635
EST1A	sp|Q86US8|EST1A_HUMAN	-0.0435	0.929	0.991	0.00392635
MSI2H	sp|Q96DH6|MSI2H_HUMAN	-0.0437	0.929	0.991	0.00392635
SF3B1	sp|O75533|SF3B1_HUMAN	-0.0458	0.863	0.979	0.00921731
GNAS2	sp|P63092|GNAS2_HUMAN	-0.0462	0.91	0.988	0.00524306
INT12	sp|Q96CB8|INT12_HUMAN	-0.0465	0.93	0.991	0.00392635
ACTBL	sp|Q562R1|ACTBL_HUMAN	-0.0471	0.91	0.988	0.00524306
STIP1	sp|P31948|STIP1_HUMAN	-0.0475	0.927	0.991	0.00392635
MB12A	sp|Q96EY5|MB12A_HUMAN	-0.0476	0.929	0.991	0.00392635
LSM4	sp|Q9Y4Z0|LSM4_HUMAN	-0.0504	0.91	0.988	0.00524306
PCM1	sp|Q15154|PCM1_HUMAN	-0.0509	0.912	0.989	0.00480371
MEP50	sp|Q9BQA1|MEP50_HUMAN	-0.0522	0.926	0.991	0.00392635
ZFP3	sp|Q96NJ6|ZFP3_HUMAN	-0.053	0.898	0.986	0.00612309
CP110	sp|O43303|CP110_HUMAN	-0.054	0.873	0.981	0.00833099
JUPI2	sp|Q9H910|JUPI2_HUMAN	-0.0541	0.916	0.99	0.00436481
P85B	sp|O00459|P85B_HUMAN	-0.0542	0.907	0.988	0.00524306
VRK1	sp|Q99986|VRK1_HUMAN	-0.0555	0.914	0.989	0.00480371
ZCHC3	sp|Q9NUD5|ZCHC3_HUMAN	-0.0557	0.911	0.988	0.00524306
LYRIC	sp|Q86UE4|LYRIC_HUMAN	-0.0572	0.962	0.991	0.00392635
PRP19	sp|Q9UMS4|PRP19_HUMAN	-0.0584	0.845	0.972	0.0123337
UBC12	sp|P61081|UBC12_HUMAN	-0.0613	0.899	0.986	0.00612309
PUR2	sp|P22102|PUR2_HUMAN	-0.0617	0.949	0.991	0.00392635
NIPS2	sp|O75323|NIPS2_HUMAN	-0.0626	0.895	0.985	0.00656377
U2AFL	sp|Q15695|U2AFL_HUMAN	-0.0638	0.897	0.986	0.00612309
VP13B	sp|Q7Z7G8|VP13B_HUMAN	-0.064	0.884	0.983	0.00744648
RPAB4	sp|P53803|RPAB4_HUMAN	-0.0642	0.877	0.982	0.00788851
TRAM1	sp|Q15629|TRAM1_HUMAN	-0.0651	0.867	0.98	0.00877392
U520	sp|O75643|U520_HUMAN	-0.0653	0.786	0.961	0.0172766
PHF10	sp|Q8WUB8|PHF10_HUMAN	-0.0655	0.926	0.991	0.00392635
CLPB	sp|Q9H078|CLPB_HUMAN	-0.0657	0.887	0.983	0.00744648
DDX42	sp|Q86XP3|DDX42_HUMAN	-0.0662	0.942	0.991	0.00392635
TAF10	sp|Q12962|TAF10_HUMAN	-0.0688	0.889	0.984	0.0070049
DPM1	sp|O60762|DPM1_HUMAN	-0.0699	0.931	0.991	0.00392635
WDHD1	sp|O75717|WDHD1_HUMAN	-0.0703	0.854	0.975	0.0109954
TTC14	sp|Q96N46|TTC14_HUMAN	-0.0707	0.86	0.977	0.0101054
DPOD1	sp|P28340|DPOD1_HUMAN	-0.0718	0.851	0.973	0.0118872
ALMS1	sp|Q8TCU4|ALMS1_HUMAN	-0.0723	0.881	0.983	0.00744648
BCORL	sp|Q5H9F3|BCORL_HUMAN	-0.0727	0.933	0.991	0.00392635
RN213	sp|Q63HN8|RN213_HUMAN	-0.0728	0.889	0.984	0.0070049
WDR82	sp|Q6UXN9|WDR82_HUMAN	-0.0743	0.926	0.991	0.00392635
FXR2	sp|P51116|FXR2_HUMAN	-0.076	0.948	0.991	0.00392635
GNA11	sp|P29992|GNA11_HUMAN	-0.0762	0.855	0.975	0.0109954
MLF2	sp|Q15773|MLF2_HUMAN	-0.0766	0.885	0.983	0.00744648
AKIP	sp|Q9NWT8|AKIP_HUMAN	-0.0774	0.96	0.991	0.00392635
LSM8	sp|O95777|LSM8_HUMAN	-0.0776	0.943	0.991	0.00392635
U5S1	sp|Q15029|U5S1_HUMAN	-0.0784	0.747	0.954	0.0204516
H2A2B	sp|Q8IUE6|H2A2B_HUMAN	-0.0787	0.973	0.991	0.00392635
ESS2	sp|Q96DF8|ESS2_HUMAN	-0.08	0.839	0.971	0.0127808
SENP7	sp|Q9BQF6|SENP7_HUMAN	-0.0805	0.84	0.972	0.0123337
PTPM1	sp|Q8WUK0|PTPM1_HUMAN	-0.0814	0.864	0.979	0.00921731
GOLI4	sp|O00461|GOLI4_HUMAN	-0.0817	0.839	0.971	0.0127808
CC106	sp|Q9BWC9|CC106_HUMAN	-0.0818	0.844	0.972	0.0123337
SF3B6	sp|Q9Y3B4|SF3B6_HUMAN	-0.082	0.861	0.977	0.0101054
SF3A1	sp|Q15459|SF3A1_HUMAN	-0.0831	0.758	0.957	0.0190881
RSRC1	sp|Q96IZ7|RSRC1_HUMAN	-0.0832	0.93	0.991	0.00392635
TOLIP	sp|Q9H0E2|TOLIP_HUMAN	-0.0835	0.832	0.969	0.0136762
PRPS1	sp|P60891|PRPS1_HUMAN	-0.0838	0.928	0.991	0.00392635
GSTP1	sp|P09211|GSTP1_HUMAN	-0.0855	0.941	0.991	0.00392635
MMS19	sp|Q96T76|MMS19_HUMAN	-0.0877	0.811	0.968	0.0141246
DDX50	sp|Q9BQ39|DDX50_HUMAN	-0.0877	0.888	0.983	0.00744648
HMOX2	sp|P30519|HMOX2_HUMAN	-0.089	0.846	0.972	0.0123337
SYFB	sp|Q9NSD9|SYFB_HUMAN	-0.0891	0.868	0.98	0.00877392
PKHG3	sp|A1L390|PKHG3_HUMAN	-0.0915	0.907	0.988	0.00524306
TAF6	sp|P49848|TAF6_HUMAN	-0.0938	0.818	0.968	0.0141246
EF1A1	sp|P68104|EF1A1_HUMAN	-0.0941	0.718	0.951	0.0218195
ANR17	sp|O75179|ANR17_HUMAN	-0.0945	0.822	0.968	0.0141246
PNMA2	sp|Q9UL42|PNMA2_HUMAN	-0.095	0.826	0.968	0.0141246
MLF1	sp|P58340|MLF1_HUMAN	-0.0969	0.881	0.983	0.00744648
NUDC	sp|Q9Y266|NUDC_HUMAN	-0.097	0.9	0.986	0.00612309
BL1S2	sp|Q6QNY1|BL1S2_HUMAN	-0.0972	0.835	0.97	0.0132283
UFM1	sp|P61960|UFM1_HUMAN	-0.0979	0.823	0.968	0.0141246
SMTN	sp|P53814|SMTN_HUMAN	-0.0981	0.808	0.968	0.0141246
RSU1	sp|Q15404|RSU1_HUMAN	-0.0997	0.806	0.967	0.0145735
XPP3	sp|Q9NQH7|XPP3_HUMAN	-0.102	0.817	0.968	0.0141246
CLK1	sp|P49759|CLK1_HUMAN	-0.102	0.827	0.968	0.0141246
SNX5	sp|Q9Y5X3|SNX5_HUMAN	-0.102	0.856	0.975	0.0109954
TDIF2	sp|Q5QJE6|TDIF2_HUMAN	-0.102	0.88	0.983	0.00744648
CIZ1	sp|Q9ULV3|CIZ1_HUMAN	-0.103	0.834	0.97	0.0132283
PCBP2	sp|Q15366|PCBP2_HUMAN	-0.103	0.904	0.988	0.00524306
CWC15	sp|Q9P013|CWC15_HUMAN	-0.103	0.929	0.991	0.00392635
SELB	sp|P57772|SELB_HUMAN	-0.104	0.831	0.969	0.0136762
OZF	sp|Q15072|OZF_HUMAN	-0.105	0.844	0.972	0.0123337
FA83H	sp|Q6ZRV2|FA83H_HUMAN	-0.106	0.816	0.968	0.0141246
SMAD9	sp|O15198|SMAD9_HUMAN	-0.107	0.816	0.968	0.0141246
TASO2	sp|Q5VWN6|TASO2_HUMAN	-0.107	0.918	0.991	0.00392635
DDX5	sp|P17844|DDX5_HUMAN	-0.109	0.766	0.96	0.0177288
FA76B	sp|Q5HYJ3|FA76B_HUMAN	-0.11	0.731	0.954	0.0204516
RED	sp|Q13123|RED_HUMAN	-0.11	0.744	0.954	0.0204516
ANLN	sp|Q9NQW6|ANLN_HUMAN	-0.11	0.842	0.972	0.0123337
CSN4	sp|Q9BT78|CSN4_HUMAN	-0.111	0.814	0.968	0.0141246
SMC5	sp|Q8IY18|SMC5_HUMAN	-0.111	0.827	0.968	0.0141246
PLOD1	sp|Q02809|PLOD1_HUMAN	-0.111	0.886	0.983	0.00744648
GGYF2	sp|Q6Y7W6|GGYF2_HUMAN	-0.111	0.892	0.984	0.0070049
PURA2	sp|P30520|PURA2_HUMAN	-0.112	0.778	0.961	0.0172766
REQU	sp|Q92785|REQU_HUMAN	-0.112	0.935	0.991	0.00392635
DNJB1	sp|P25685|DNJB1_HUMAN	-0.113	0.774	0.961	0.0172766
NUP62	sp|P37198|NUP62_HUMAN	-0.113	0.789	0.961	0.0172766
ARRB2	sp|P32121|ARRB2_HUMAN	-0.113	0.812	0.968	0.0141246
P5CR2	sp|Q96C36|P5CR2_HUMAN	-0.113	0.886	0.983	0.00744648
PSA6	sp|P60900|PSA6_HUMAN	-0.114	0.818	0.968	0.0141246
MA7D1	sp|Q3KQU3|MA7D1_HUMAN	-0.114	0.838	0.971	0.0127808
CAP1	sp|Q01518|CAP1_HUMAN	-0.114	0.851	0.973	0.0118872
SPT5H	sp|O00267|SPT5H_HUMAN	-0.114	0.922	0.991	0.00392635
ARI4B	sp|Q4LE39|ARI4B_HUMAN	-0.116	0.851	0.973	0.0118872
EMC1	sp|Q8N766|EMC1_HUMAN	-0.118	0.827	0.968	0.0141246
G45IP	sp|Q8TAE8|G45IP_HUMAN	-0.119	0.86	0.977	0.0101054
NOC3L	sp|Q8WTT2|NOC3L_HUMAN	-0.119	0.899	0.986	0.00612309
AUP1	sp|Q9Y679|AUP1_HUMAN	-0.12	0.802	0.966	0.0150229
TRFE	sp|P02787|TRFE_HUMAN	-0.12	0.9	0.986	0.00612309
DAPK3	sp|O43293|DAPK3_HUMAN	-0.121	0.706	0.949	0.0227338
KMT2A	sp|Q03164|KMT2A_HUMAN	-0.123	0.882	0.983	0.00744648
TF2B	sp|Q00403|TF2B_HUMAN	-0.124	0.753	0.954	0.0204516
DNJC7	sp|Q99615|DNJC7_HUMAN	-0.124	0.81	0.968	0.0141246
SPC24	sp|Q8NBT2|SPC24_HUMAN	-0.125	0.794	0.963	0.0163737
SRCAP	sp|Q6ZRS2|SRCAP_HUMAN	-0.125	0.846	0.972	0.0123337
EF2	sp|P13639|EF2_HUMAN	-0.125	0.87	0.98	0.00877392
BCL7C	sp|Q8WUZ0|BCL7C_HUMAN	-0.125	0.911	0.988	0.00524306
KEAP1	sp|Q14145|KEAP1_HUMAN	-0.126	0.818	0.968	0.0141246
BAZ2B	sp|Q9UIF8|BAZ2B_HUMAN	-0.127	0.781	0.961	0.0172766
PX11B	sp|O96011|PX11B_HUMAN	-0.13	0.794	0.963	0.0163737
NLRX1	sp|Q86UT6|NLRX1_HUMAN	-0.131	0.787	0.961	0.0172766
TRM7	sp|Q9UET6|TRM7_HUMAN	-0.131	0.831	0.969	0.0136762
DSC2	sp|Q02487|DSC2_HUMAN	-0.131	0.945	0.991	0.00392635
DRS7B	sp|Q6IAN0|DRS7B_HUMAN	-0.132	0.771	0.961	0.0172766
HBA	sp|P69905|HBA_HUMAN	-0.133	0.762	0.96	0.0177288
ZN460	sp|Q14592|ZN460_HUMAN	-0.134	0.747	0.954	0.0204516
KCD12	sp|Q96CX2|KCD12_HUMAN	-0.134	0.761	0.959	0.0181814
STBD1	sp|O95210|STBD1_HUMAN	-0.135	0.797	0.964	0.015923
AP3S2	sp|P59780|AP3S2_HUMAN	-0.136	0.75	0.954	0.0204516
TP53B	sp|Q12888|TP53B_HUMAN	-0.137	0.815	0.968	0.0141246
F262	sp|O60825|F262_HUMAN	-0.138	0.808	0.968	0.0141246
RBM7	sp|Q9Y580|RBM7_HUMAN	-0.138	0.845	0.972	0.0123337
PDIP2	sp|Q9Y2S7|PDIP2_HUMAN	-0.14	0.69	0.945	0.0245682
EXD2	sp|Q9NVH0|EXD2_HUMAN	-0.14	0.817	0.968	0.0141246
RCC1	sp|P18754|RCC1_HUMAN	-0.14	0.852	0.974	0.011441
TF2H4	sp|Q92759|TF2H4_HUMAN	-0.141	0.742	0.954	0.0204516
NEDD8	sp|Q15843|NEDD8_HUMAN	-0.141	0.833	0.969	0.0136762
SH3G1	sp|Q99961|SH3G1_HUMAN	-0.142	0.776	0.961	0.0172766
HNRPQ	sp|O60506|HNRPQ_HUMAN	-0.142	0.863	0.979	0.00921731
PP6R1	sp|Q9UPN7|PP6R1_HUMAN	-0.144	0.796	0.964	0.015923
HMGB2	sp|P26583|HMGB2_HUMAN	-0.144	0.826	0.968	0.0141246
PDD2L	sp|Q9BRP1|PDD2L_HUMAN	-0.145	0.878	0.982	0.00788851
SNR40	sp|Q96DI7|SNR40_HUMAN	-0.146	0.596	0.912	0.0400052
TBB4A	sp|P04350|TBB4A_HUMAN	-0.146	0.744	0.954	0.0204516
OCRL	sp|Q01968|OCRL_HUMAN	-0.146	0.753	0.954	0.0204516
CHSS2	sp|Q8IZ52|CHSS2_HUMAN	-0.147	0.702	0.949	0.0227338
CLIC4	sp|Q9Y696|CLIC4_HUMAN	-0.147	0.748	0.954	0.0204516
2008-09-01	sp|Q92599|SEPT8_HUMAN	-0.147	0.765	0.96	0.0177288
KIF14	sp|Q15058|KIF14_HUMAN	-0.147	0.788	0.961	0.0172766
CDC42	sp|P60953|CDC42_HUMAN	-0.147	0.869	0.98	0.00877392
ICLN	sp|P54105|ICLN_HUMAN	-0.148	0.873	0.981	0.00833099
DHX15	sp|O43143|DHX15_HUMAN	-0.149	0.693	0.945	0.0245682
NHP2	sp|Q9NX24|NHP2_HUMAN	-0.151	0.887	0.983	0.00744648
TAB2	sp|Q9NYJ8|TAB2_HUMAN	-0.152	0.743	0.954	0.0204516
ANR28	sp|O15084|ANR28_HUMAN	-0.152	0.772	0.961	0.0172766
MP2K7	sp|O14733|MP2K7_HUMAN	-0.153	0.712	0.95	0.0222764
INT5	sp|Q6P9B9|INT5_HUMAN	-0.153	0.748	0.954	0.0204516
APC7	sp|Q9UJX3|APC7_HUMAN	-0.153	0.856	0.975	0.0109954
MZT2A	sp|Q6P582|MZT2A_HUMAN	-0.154	0.741	0.954	0.0204516
GFPT1	sp|Q06210|GFPT1_HUMAN	-0.155	0.721	0.951	0.0218195
GCP3	sp|Q96CW5|GCP3_HUMAN	-0.157	0.723	0.951	0.0218195
RALA	sp|P11233|RALA_HUMAN	-0.157	0.777	0.961	0.0172766
UBP11	sp|P51784|UBP11_HUMAN	-0.158	0.667	0.934	0.0296531
ACOT8	sp|O14734|ACOT8_HUMAN	-0.158	0.705	0.949	0.0227338
SETB1	sp|Q15047|SETB1_HUMAN	-0.158	0.726	0.951	0.0218195
PROF2	sp|P35080|PROF2_HUMAN	-0.159	0.815	0.968	0.0141246
RBM23	sp|Q86U06|RBM23_HUMAN	-0.16	0.719	0.951	0.0218195
PARD3	sp|Q8TEW0|PARD3_HUMAN	-0.161	0.748	0.954	0.0204516
PLCD3	sp|Q8N3E9|PLCD3_HUMAN	-0.162	0.688	0.944	0.025028
CLAP1	sp|Q7Z460|CLAP1_HUMAN	-0.162	0.75	0.954	0.0204516
GCP60	sp|Q9H3P7|GCP60_HUMAN	-0.164	0.727	0.951	0.0218195
CSRP1	sp|P21291|CSRP1_HUMAN	-0.164	0.788	0.961	0.0172766
TXLNA	sp|P40222|TXLNA_HUMAN	-0.165	0.657	0.934	0.0296531
METK2	sp|P31153|METK2_HUMAN	-0.166	0.773	0.961	0.0172766
INT6	sp|Q9UL03|INT6_HUMAN	-0.167	0.693	0.945	0.0245682
VEZF1	sp|Q14119|VEZF1_HUMAN	-0.168	0.671	0.936	0.0287242
TE2IP	sp|Q9NYB0|TE2IP_HUMAN	-0.168	0.7	0.949	0.0227338
CNOT2	sp|Q9NZN8|CNOT2_HUMAN	-0.168	0.732	0.954	0.0204516
GLYR1	sp|Q49A26|GLYR1_HUMAN	-0.168	0.876	0.982	0.00788851
PSA5	sp|P28066|PSA5_HUMAN	-0.169	0.738	0.954	0.0204516
CHRD1	sp|Q9UHD1|CHRD1_HUMAN	-0.17	0.649	0.931	0.0310503
LEO1	sp|Q8WVC0|LEO1_HUMAN	-0.17	0.894	0.984	0.0070049
DTX3L	sp|Q8TDB6|DTX3L_HUMAN	-0.172	0.663	0.934	0.0296531
PDIA5	sp|Q14554|PDIA5_HUMAN	-0.173	0.748	0.954	0.0204516
EXOS5	sp|Q9NQT4|EXOS5_HUMAN	-0.173	0.804	0.967	0.0145735
DD19A	sp|Q9NUU7|DD19A_HUMAN	-0.174	0.694	0.945	0.0245682
NDUS5	sp|O43920|NDUS5_HUMAN	-0.174	0.746	0.954	0.0204516
ERCC3	sp|P19447|ERCC3_HUMAN	-0.174	0.756	0.956	0.0195421
RPR1A	sp|Q96P16|RPR1A_HUMAN	-0.174	0.873	0.981	0.00833099
SYQ	sp|P47897|SYQ_HUMAN	-0.176	0.716	0.951	0.0218195
WAC	sp|Q9BTA9|WAC_HUMAN	-0.177	0.685	0.942	0.0259491
HMGA2	sp|P52926|HMGA2_HUMAN	-0.178	0.725	0.951	0.0218195
BRD8	sp|Q9H0E9|BRD8_HUMAN	-0.178	0.751	0.954	0.0204516
WRN	sp|Q14191|WRN_HUMAN	-0.182	0.702	0.949	0.0227338
ZCH10	sp|Q8TBK6|ZCH10_HUMAN	-0.183	0.824	0.968	0.0141246
WDR70	sp|Q9NW82|WDR70_HUMAN	-0.185	0.736	0.954	0.0204516
MCM5	sp|P33992|MCM5_HUMAN	-0.185	0.881	0.983	0.00744648
ZBT41	sp|Q5SVQ8|ZBT41_HUMAN	-0.186	0.662	0.934	0.0296531
STT3A	sp|P46977|STT3A_HUMAN	-0.186	0.725	0.951	0.0218195
UBA5	sp|Q9GZZ9|UBA5_HUMAN	-0.187	0.697	0.947	0.02365
ZN316	sp|A6NFI3|ZN316_HUMAN	-0.187	0.741	0.954	0.0204516
SHPRH	sp|Q149N8|SHPRH_HUMAN	-0.187	0.787	0.961	0.0172766
RENT1	sp|Q92900|RENT1_HUMAN	-0.187	0.797	0.964	0.015923
XRCC1	sp|P18887|XRCC1_HUMAN	-0.187	0.838	0.971	0.0127808
ING4	sp|Q9UNL4|ING4_HUMAN	-0.189	0.641	0.93	0.0315171
WAPL	sp|Q7Z5K2|WAPL_HUMAN	-0.189	0.819	0.968	0.0141246
CBPD	sp|O75976|CBPD_HUMAN	-0.19	0.756	0.956	0.0195421
VPS72	sp|Q15906|VPS72_HUMAN	-0.191	0.689	0.944	0.025028
ATX2L	sp|Q8WWM7|ATX2L_HUMAN	-0.192	0.724	0.951	0.0218195
HNRPK	sp|P61978|HNRPK_HUMAN	-0.193	0.752	0.954	0.0204516
NU133	sp|Q8WUM0|NU133_HUMAN	-0.193	0.856	0.975	0.0109954
TB10B	sp|Q4KMP7|TB10B_HUMAN	-0.194	0.68	0.941	0.0264104
PCH2	sp|Q15645|PCH2_HUMAN	-0.194	0.772	0.961	0.0172766
NFL	sp|P07196|NFL_HUMAN	-0.195	0.783	0.961	0.0172766
ELP1	sp|O95163|ELP1_HUMAN	-0.196	0.692	0.945	0.0245682
ZN574	sp|Q6ZN55|ZN574_HUMAN	-0.196	0.704	0.949	0.0227338
HNRH2	sp|P55795|HNRH2_HUMAN	-0.196	0.85	0.973	0.0118872
EMC8	sp|O43402|EMC8_HUMAN	-0.198	0.644	0.931	0.0310503
BTAF1	sp|O14981|BTAF1_HUMAN	-0.198	0.666	0.934	0.0296531
DYST	sp|Q03001|DYST_HUMAN	-0.198	0.828	0.968	0.0141246
Z3H7A	sp|Q8IWR0|Z3H7A_HUMAN	-0.199	0.644	0.931	0.0310503
CDC16	sp|Q13042|CDC16_HUMAN	-0.199	0.801	0.966	0.0150229
GDE	sp|P35573|GDE_HUMAN	-0.204	0.798	0.965	0.0154727
UIMC1	sp|Q96RL1|UIMC1_HUMAN	-0.205	0.63	0.928	0.032452
NUMB	sp|P49757|NUMB_HUMAN	-0.205	0.66	0.934	0.0296531
LMBL2	sp|Q969R5|LMBL2_HUMAN	-0.205	0.778	0.961	0.0172766
YETS2	sp|Q9ULM3|YETS2_HUMAN	-0.206	0.647	0.931	0.0310503
PPID	sp|Q08752|PPID_HUMAN	-0.206	0.672	0.936	0.0287242
SFXN4	sp|Q6P4A7|SFXN4_HUMAN	-0.207	0.631	0.928	0.032452
K2013	sp|Q8IYS2|K2013_HUMAN	-0.208	0.657	0.934	0.0296531
RPP14	sp|O95059|RPP14_HUMAN	-0.208	0.676	0.939	0.0273344
SMD2	sp|P62316|SMD2_HUMAN	-0.209	0.568	0.903	0.0443122
ZN174	sp|Q15697|ZN174_HUMAN	-0.21	0.573	0.904	0.0438316
ZC3H6	sp|P61129|ZC3H6_HUMAN	-0.211	0.658	0.934	0.0296531
RUXE	sp|P62304|RUXE_HUMAN	-0.211	0.659	0.934	0.0296531
WDR48	sp|Q8TAF3|WDR48_HUMAN	-0.213	0.631	0.928	0.032452
AAAT	sp|Q15758|AAAT_HUMAN	-0.214	0.628	0.928	0.032452
MPDZ	sp|O75970|MPDZ_HUMAN	-0.214	0.631	0.928	0.032452
FKBP3	sp|Q00688|FKBP3_HUMAN	-0.216	0.656	0.934	0.0296531
CMTD1	sp|Q86VU5|CMTD1_HUMAN	-0.216	0.663	0.934	0.0296531
NUP88	sp|Q99567|NUP88_HUMAN	-0.22	0.75	0.954	0.0204516
BAG3	sp|O95817|BAG3_HUMAN	-0.221	0.61	0.919	0.0366845
CTBL1	sp|Q8WYA6|CTBL1_HUMAN	-0.221	0.712	0.95	0.0222764
NELFA	sp|Q9H3P2|NELFA_HUMAN	-0.222	0.618	0.921	0.0357404
UMPS	sp|P11172|UMPS_HUMAN	-0.222	0.662	0.934	0.0296531
FA83D	sp|Q9H4H8|FA83D_HUMAN	-0.224	0.457	0.869	0.0609802
DIEXF	sp|Q68CQ4|DIEXF_HUMAN	-0.224	0.764	0.96	0.0177288
DAXX	sp|Q9UER7|DAXX_HUMAN	-0.225	0.668	0.934	0.0296531
ILKAP	sp|Q9H0C8|ILKAP_HUMAN	-0.225	0.682	0.942	0.0259491
ARI3A	sp|Q99856|ARI3A_HUMAN	-0.226	0.558	0.901	0.0452752
GNAI2	sp|P04899|GNAI2_HUMAN	-0.226	0.598	0.914	0.0390538
KIN17	sp|O60870|KIN17_HUMAN	-0.226	0.701	0.949	0.0227338
TBCB	sp|Q99426|TBCB_HUMAN	-0.227	0.584	0.906	0.0428718
WDR83	sp|Q9BRX9|WDR83_HUMAN	-0.227	0.593	0.912	0.0400052
SFXN2	sp|Q96NB2|SFXN2_HUMAN	-0.227	0.638	0.93	0.0315171
GDIB	sp|P50395|GDIB_HUMAN	-0.227	0.683	0.942	0.0259491
GYS1	sp|P13807|GYS1_HUMAN	-0.229	0.569	0.903	0.0443122
ORC1	sp|Q13415|ORC1_HUMAN	-0.229	0.751	0.954	0.0204516
COR1B	sp|Q9BR76|COR1B_HUMAN	-0.229	0.8	0.965	0.0154727
DHX37	sp|Q8IY37|DHX37_HUMAN	-0.23	0.76	0.958	0.0186345
LSM7	sp|Q9UK45|LSM7_HUMAN	-0.231	0.608	0.919	0.0366845
PHKG2	sp|P15735|PHKG2_HUMAN	-0.232	0.652	0.934	0.0296531
UBP16	sp|Q9Y5T5|UBP16_HUMAN	-0.234	0.665	0.934	0.0296531
USP9X	sp|Q93008|USP9X_HUMAN	-0.235	0.613	0.919	0.0366845
GNA13	sp|Q14344|GNA13_HUMAN	-0.238	0.577	0.906	0.0428718
UBIP1	sp|Q9NZI7|UBIP1_HUMAN	-0.238	0.612	0.919	0.0366845
NUP50	sp|Q9UKX7|NUP50_HUMAN	-0.238	0.639	0.93	0.0315171
MYO1B	sp|O43795|MYO1B_HUMAN	-0.238	0.743	0.954	0.0204516
ANR11	sp|Q6UB99|ANR11_HUMAN	-0.239	0.626	0.928	0.032452
THOC3	sp|Q96J01|THOC3_HUMAN	-0.239	0.757	0.956	0.0195421
CENPU	sp|Q71F23|CENPU_HUMAN	-0.24	0.553	0.9	0.0457575
NOL11	sp|Q9H8H0|NOL11_HUMAN	-0.24	0.844	0.972	0.0123337
NFIL3	sp|Q16649|NFIL3_HUMAN	-0.241	0.595	0.912	0.0400052
DDX21	sp|Q9NR30|DDX21_HUMAN	-0.241	0.673	0.936	0.0287242
VRK3	sp|Q8IV63|VRK3_HUMAN	-0.242	0.552	0.9	0.0457575
CHD7	sp|Q9P2D1|CHD7_HUMAN	-0.242	0.556	0.9	0.0457575
SMBP2	sp|P38935|SMBP2_HUMAN	-0.242	0.633	0.93	0.0315171
CEP85	sp|Q6P2H3|CEP85_HUMAN	-0.242	0.648	0.931	0.0310503
XPO5	sp|Q9HAV4|XPO5_HUMAN	-0.244	0.531	0.892	0.0496351
MS18A	sp|Q9NYP9|MS18A_HUMAN	-0.244	0.572	0.904	0.0438316
ANM1	sp|Q99873|ANM1_HUMAN	-0.245	0.724	0.951	0.0218195
ZBED4	sp|O75132|ZBED4_HUMAN	-0.246	0.595	0.912	0.0400052
HNRPL	sp|P14866|HNRPL_HUMAN	-0.246	0.751	0.954	0.0204516
JHD2C	sp|Q15652|JHD2C_HUMAN	-0.247	0.603	0.918	0.0371573
GRB2	sp|P62993|GRB2_HUMAN	-0.247	0.66	0.934	0.0296531
GUAA	sp|P49915|GUAA_HUMAN	-0.248	0.633	0.93	0.0315171
DX39B	sp|Q13838|DX39B_HUMAN	-0.248	0.836	0.971	0.0127808
L2GL1	sp|Q15334|L2GL1_HUMAN	-0.249	0.734	0.954	0.0204516
EI24	sp|O14681|EI24_HUMAN	-0.251	0.611	0.919	0.0366845
ICE1	sp|Q9Y2F5|ICE1_HUMAN	-0.252	0.55	0.9	0.0457575
RAGP1	sp|P46060|RAGP1_HUMAN	-0.252	0.803	0.967	0.0145735
TEBP	sp|Q15185|TEBP_HUMAN	-0.253	0.723	0.951	0.0218195
RFA3	sp|P35244|RFA3_HUMAN	-0.253	0.739	0.954	0.0204516
PDLI7	sp|Q9NR12|PDLI7_HUMAN	-0.254	0.456	0.869	0.0609802
GRSF1	sp|Q12849|GRSF1_HUMAN	-0.254	0.66	0.934	0.0296531
PI42A	sp|P48426|PI42A_HUMAN	-0.255	0.563	0.903	0.0443122
NDUF2	sp|Q8N183|NDUF2_HUMAN	-0.255	0.611	0.919	0.0366845
CARL1	sp|Q5VZK9|CARL1_HUMAN	-0.256	0.569	0.903	0.0443122
PSA	sp|P55786|PSA_HUMAN	-0.256	0.59	0.911	0.0404816
STAG2	sp|Q8N3U4|STAG2_HUMAN	-0.256	0.753	0.954	0.0204516
KINH	sp|P33176|KINH_HUMAN	-0.256	0.782	0.961	0.0172766
ABLM1	sp|O14639|ABLM1_HUMAN	-0.256	0.827	0.968	0.0141246
RTF2	sp|Q9BY42|RTF2_HUMAN	-0.257	0.582	0.906	0.0428718
BRCA2	sp|P51587|BRCA2_HUMAN	-0.257	0.638	0.93	0.0315171
RRN3	sp|Q9NYV6|RRN3_HUMAN	-0.258	0.541	0.897	0.0472076
CDYL	sp|Q9Y232|CDYL_HUMAN	-0.258	0.628	0.928	0.032452
CA109	sp|Q9NX04|CA109_HUMAN	-0.26	0.73	0.953	0.0209071
MOB2	sp|Q70IA6|MOB2_HUMAN	-0.261	0.714	0.951	0.0218195
PIMT	sp|P22061|PIMT_HUMAN	-0.262	0.683	0.942	0.0259491
S10AA	sp|P60903|S10AA_HUMAN	-0.264	0.636	0.93	0.0315171
NACC1	sp|Q96RE7|NACC1_HUMAN	-0.265	0.576	0.906	0.0428718
CTBP2	sp|P56545|CTBP2_HUMAN	-0.266	0.621	0.924	0.034328
ORC5	sp|O43913|ORC5_HUMAN	-0.266	0.683	0.942	0.0259491
UTRO	sp|P46939|UTRO_HUMAN	-0.267	0.582	0.906	0.0428718
DHX9	sp|Q08211|DHX9_HUMAN	-0.268	0.492	0.877	0.0570004
RTN4	sp|Q9NQC3|RTN4_HUMAN	-0.268	0.519	0.887	0.0520764
FABP5	sp|Q01469|FABP5_HUMAN	-0.27	0.426	0.858	0.0665127
GPT11	sp|Q8N954|GPT11_HUMAN	-0.27	0.604	0.918	0.0371573
PRAF3	sp|O75915|PRAF3_HUMAN	-0.271	0.616	0.921	0.0357404
U1SBP	sp|Q16560|U1SBP_HUMAN	-0.272	0.512	0.886	0.0525663
SPF27	sp|O75934|SPF27_HUMAN	-0.273	0.458	0.869	0.0609802
LANC2	sp|Q9NS86|LANC2_HUMAN	-0.273	0.61	0.919	0.0366845
ILF3	sp|Q12906|ILF3_HUMAN	-0.273	0.825	0.968	0.0141246
PDCD7	sp|Q8N8D1|PDCD7_HUMAN	-0.274	0.469	0.869	0.0609802
TERF2	sp|Q15554|TERF2_HUMAN	-0.274	0.506	0.882	0.0545314
MORC2	sp|Q9Y6X9|MORC2_HUMAN	-0.275	0.658	0.934	0.0296531
SFXN3	sp|Q9BWM7|SFXN3_HUMAN	-0.275	0.666	0.934	0.0296531
PPCE	sp|P48147|PPCE_HUMAN	-0.278	0.483	0.869	0.0609802
ZN397	sp|Q8NF99|ZN397_HUMAN	-0.279	0.365	0.854	0.0685421
CHERP	sp|Q8IWX8|CHERP_HUMAN	-0.279	0.448	0.868	0.0614803
INADL	sp|Q8NI35|INADL_HUMAN	-0.279	0.638	0.93	0.0315171
CC137	sp|Q6PK04|CC137_HUMAN	-0.279	0.789	0.961	0.0172766
RPB7	sp|P62487|RPB7_HUMAN	-0.28	0.779	0.961	0.0172766
RAB14	sp|P61106|RAB14_HUMAN	-0.281	0.503	0.881	0.0550241
ASCC3	sp|Q8N3C0|ASCC3_HUMAN	-0.281	0.784	0.961	0.0172766
NSA2	sp|O95478|NSA2_HUMAN	-0.283	0.735	0.954	0.0204516
PUM3	sp|Q15397|PUM3_HUMAN	-0.283	0.775	0.961	0.0172766
LSM12	sp|Q3MHD2|LSM12_HUMAN	-0.284	0.657	0.934	0.0296531
RADX	sp|Q6NSI4|RADX_HUMAN	-0.284	0.674	0.938	0.0277972
RPB11	sp|P52435|RPB11_HUMAN	-0.284	0.726	0.951	0.0218195
1433S	sp|P31947|1433S_HUMAN	-0.285	0.517	0.886	0.0525663
INO80	sp|Q9ULG1|INO80_HUMAN	-0.285	0.64	0.93	0.0315171
PHC2	sp|Q8IXK0|PHC2_HUMAN	-0.285	0.688	0.944	0.025028
2011-09-01	sp|Q9NVA2|SEP11_HUMAN	-0.286	0.645	0.931	0.0310503
YTDC2	sp|Q9H6S0|YTDC2_HUMAN	-0.286	0.721	0.951	0.0218195
CDC20	sp|Q12834|CDC20_HUMAN	-0.287	0.399	0.855	0.0680339
SRP54	sp|P61011|SRP54_HUMAN	-0.287	0.785	0.961	0.0172766
PRP8	sp|Q6P2Q9|PRP8_HUMAN	-0.288	0.528	0.892	0.0496351
CDC73	sp|Q6P1J9|CDC73_HUMAN	-0.288	0.811	0.968	0.0141246
PCID2	sp|Q5JVF3|PCID2_HUMAN	-0.289	0.54	0.897	0.0472076
SF01	sp|Q15637|SF01_HUMAN	-0.29	0.792	0.963	0.0163737
TNAP2	sp|Q03169|TNAP2_HUMAN	-0.292	0.541	0.897	0.0472076
TOE1	sp|Q96GM8|TOE1_HUMAN	-0.292	0.745	0.954	0.0204516
EXOS1	sp|Q9Y3B2|EXOS1_HUMAN	-0.292	0.752	0.954	0.0204516
SF3B3	sp|Q15393|SF3B3_HUMAN	-0.293	0.369	0.854	0.0685421
GPKOW	sp|Q92917|GPKOW_HUMAN	-0.294	0.517	0.886	0.0525663
TOP1	sp|P11387|TOP1_HUMAN	-0.295	0.771	0.961	0.0172766
PELO	sp|Q9BRX2|PELO_HUMAN	-0.296	0.313	0.824	0.0840728
MCRS1	sp|Q96EZ8|MCRS1_HUMAN	-0.296	0.456	0.869	0.0609802
BASI	sp|P35613|BASI_HUMAN	-0.298	0.633	0.93	0.0315171
KAT2A	sp|Q92830|KAT2A_HUMAN	-0.3	0.434	0.858	0.0665127
LRIF1	sp|Q5T3J3|LRIF1_HUMAN	-0.3	0.477	0.869	0.0609802
MYEF2	sp|Q9P2K5|MYEF2_HUMAN	-0.3	0.661	0.934	0.0296531
CDK4	sp|P11802|CDK4_HUMAN	-0.301	0.515	0.886	0.0525663
ZN185	sp|O15231|ZN185_HUMAN	-0.301	0.706	0.949	0.0227338
MGAT1	sp|P26572|MGAT1_HUMAN	-0.303	0.463	0.869	0.0609802
DBF4A	sp|Q9UBU7|DBF4A_HUMAN	-0.305	0.562	0.901	0.0452752
PNISR	sp|Q8TF01|PNISR_HUMAN	-0.306	0.518	0.886	0.0525663
FINC	sp|P02751|FINC_HUMAN	-0.308	0.547	0.9	0.0457575
NP1L4	sp|Q99733|NP1L4_HUMAN	-0.309	0.439	0.861	0.0649968
PNKP	sp|Q96T60|PNKP_HUMAN	-0.309	0.53	0.892	0.0496351
SATB2	sp|Q9UPW6|SATB2_HUMAN	-0.309	0.702	0.949	0.0227338
NOC2L	sp|Q9Y3T9|NOC2L_HUMAN	-0.309	0.782	0.961	0.0172766
SAV1	sp|Q9H4B6|SAV1_HUMAN	-0.31	0.382	0.854	0.0685421
RPB1	sp|P24928|RPB1_HUMAN	-0.312	0.666	0.934	0.0296531
NIPS1	sp|Q9BPW8|NIPS1_HUMAN	-0.313	0.436	0.859	0.0660068
ZN292	sp|O60281|ZN292_HUMAN	-0.313	0.494	0.878	0.0565055
RBP2	sp|P49792|RBP2_HUMAN	-0.313	0.733	0.954	0.0204516
GSTM3	sp|P21266|GSTM3_HUMAN	-0.314	0.46	0.869	0.0609802
DYH8	sp|Q96JB1|DYH8_HUMAN	-0.316	0.48	0.869	0.0609802
PDLI1	sp|O00151|PDLI1_HUMAN	-0.316	0.547	0.9	0.0457575
DNJC9	sp|Q8WXX5|DNJC9_HUMAN	-0.316	0.808	0.968	0.0141246
NUP85	sp|Q9BW27|NUP85_HUMAN	-0.317	0.561	0.901	0.0452752
YES	sp|P07947|YES_HUMAN	-0.318	0.425	0.858	0.0665127
ARMX3	sp|Q9UH62|ARMX3_HUMAN	-0.318	0.524	0.892	0.0496351
NDUB1	sp|O75438|NDUB1_HUMAN	-0.318	0.607	0.919	0.0366845
AFF4	sp|Q9UHB7|AFF4_HUMAN	-0.318	0.665	0.934	0.0296531
MOT1	sp|P53985|MOT1_HUMAN	-0.319	0.711	0.95	0.0222764
UTP6	sp|Q9NYH9|UTP6_HUMAN	-0.319	0.741	0.954	0.0204516
SARNP	sp|P82979|SARNP_HUMAN	-0.32	0.704	0.949	0.0227338
KIFC1	sp|Q9BW19|KIFC1_HUMAN	-0.321	0.538	0.897	0.0472076
STK38	sp|Q15208|STK38_HUMAN	-0.322	0.765	0.96	0.0177288
PCNP	sp|Q8WW12|PCNP_HUMAN	-0.323	0.501	0.881	0.0550241
R51A1	sp|Q96B01|R51A1_HUMAN	-0.323	0.527	0.892	0.0496351
HASP	sp|Q8TF76|HASP_HUMAN	-0.324	0.513	0.886	0.0525663
RBM5	sp|P52756|RBM5_HUMAN	-0.326	0.505	0.881	0.0550241
RFA2	sp|P15927|RFA2_HUMAN	-0.326	0.654	0.934	0.0296531
ASCC1	sp|Q8N9N2|ASCC1_HUMAN	-0.327	0.768	0.961	0.0172766
CCNL2	sp|Q96S94|CCNL2_HUMAN	-0.328	0.529	0.892	0.0496351
PHLB3	sp|Q6NSJ2|PHLB3_HUMAN	-0.329	0.481	0.869	0.0609802
IPO7	sp|O95373|IPO7_HUMAN	-0.329	0.59	0.911	0.0404816
RFLB	sp|Q8N5W9|RFLB_HUMAN	-0.329	0.624	0.926	0.033389
TFDP1	sp|Q14186|TFDP1_HUMAN	-0.33	0.545	0.9	0.0457575
DLG3	sp|Q92796|DLG3_HUMAN	-0.331	0.514	0.886	0.0525663
ERCC2	sp|P18074|ERCC2_HUMAN	-0.331	0.538	0.897	0.0472076
SYK	sp|Q15046|SYK_HUMAN	-0.331	0.57	0.903	0.0443122
HNRH1	sp|P31943|HNRH1_HUMAN	-0.332	0.477	0.869	0.0609802
RFIP5	sp|Q9BXF6|RFIP5_HUMAN	-0.332	0.504	0.881	0.0550241
NOP14	sp|P78316|NOP14_HUMAN	-0.332	0.721	0.951	0.0218195
E2AK2	sp|P19525|E2AK2_HUMAN	-0.332	0.758	0.957	0.0190881
SGO2	sp|Q562F6|SGO2_HUMAN	-0.333	0.456	0.869	0.0609802
SPB1	sp|Q8IY81|SPB1_HUMAN	-0.334	0.641	0.93	0.0315171
DJC21	sp|Q5F1R6|DJC21_HUMAN	-0.336	0.477	0.869	0.0609802
CDKA1	sp|O14519|CDKA1_HUMAN	-0.339	0.413	0.858	0.0665127
CFA20	sp|Q9Y6A4|CFA20_HUMAN	-0.339	0.641	0.93	0.0315171
CE024	sp|Q7Z6I8|CE024_HUMAN	-0.341	0.397	0.855	0.0680339
NBN	sp|O60934|NBN_HUMAN	-0.342	0.718	0.951	0.0218195
B3GT6	sp|Q96L58|B3GT6_HUMAN	-0.345	0.36	0.853	0.069051
CHD5	sp|Q8TDI0|CHD5_HUMAN	-0.345	0.393	0.854	0.0685421
RBM28	sp|Q9NW13|RBM28_HUMAN	-0.345	0.743	0.954	0.0204516
MRGBP	sp|Q9NV56|MRGBP_HUMAN	-0.346	0.447	0.868	0.0614803
ERF1	sp|P62495|ERF1_HUMAN	-0.346	0.457	0.869	0.0609802
RPF1	sp|Q9H9Y2|RPF1_HUMAN	-0.347	0.542	0.897	0.0472076
PSA1	sp|P25786|PSA1_HUMAN	-0.349	0.468	0.869	0.0609802
ITPI2	sp|P28290|ITPI2_HUMAN	-0.351	0.435	0.858	0.0665127
IN80E	sp|Q8NBZ0|IN80E_HUMAN	-0.351	0.481	0.869	0.0609802
LOXL1	sp|Q08397|LOXL1_HUMAN	-0.352	0.48	0.869	0.0609802
PSMD4	sp|P55036|PSMD4_HUMAN	-0.352	0.66	0.934	0.0296531
SCMH1	sp|Q96GD3|SCMH1_HUMAN	-0.354	0.393	0.854	0.0685421
KIF22	sp|Q14807|KIF22_HUMAN	-0.354	0.436	0.859	0.0660068
HNRDL	sp|O14979|HNRDL_HUMAN	-0.354	0.474	0.869	0.0609802
TBB4B	sp|P68371|TBB4B_HUMAN	-0.354	0.483	0.869	0.0609802
ZCHC4	sp|Q9H5U6|ZCHC4_HUMAN	-0.357	0.391	0.854	0.0685421
SETD2	sp|Q9BYW2|SETD2_HUMAN	-0.357	0.462	0.869	0.0609802
ABCE1	sp|P61221|ABCE1_HUMAN	-0.358	0.444	0.867	0.0619809
GDIR1	sp|P52565|GDIR1_HUMAN	-0.359	0.429	0.858	0.0665127
ZFY	sp|P08048|ZFY_HUMAN	-0.36	0.558	0.901	0.0452752
NDUF4	sp|Q9P032|NDUF4_HUMAN	-0.362	0.381	0.854	0.0685421
CDC37	sp|Q16543|CDC37_HUMAN	-0.362	0.383	0.854	0.0685421
DRG1	sp|Q9Y295|DRG1_HUMAN	-0.363	0.594	0.912	0.0400052
AP2S1	sp|P53680|AP2S1_HUMAN	-0.364	0.379	0.854	0.0685421
TF65	sp|Q04206|TF65_HUMAN	-0.364	0.393	0.854	0.0685421
FBLN2	sp|P98095|FBLN2_HUMAN	-0.365	0.543	0.899	0.0462403
TSYL1	sp|Q9H0U9|TSYL1_HUMAN	-0.366	0.403	0.858	0.0665127
PKHA7	sp|Q6IQ23|PKHA7_HUMAN	-0.367	0.361	0.854	0.0685421
ATAD5	sp|Q96QE3|ATAD5_HUMAN	-0.367	0.667	0.934	0.0296531
PSB1	sp|P20618|PSB1_HUMAN	-0.37	0.351	0.846	0.0726296
STX5	sp|Q13190|STX5_HUMAN	-0.371	0.503	0.881	0.0550241
MECP2	sp|P51608|MECP2_HUMAN	-0.372	0.386	0.854	0.0685421
IMA1	sp|P52292|IMA1_HUMAN	-0.372	0.812	0.968	0.0141246
SHLB1	sp|Q9Y371|SHLB1_HUMAN	-0.373	0.444	0.867	0.0619809
NU188	sp|Q5SRE5|NU188_HUMAN	-0.374	0.487	0.873	0.0589858
ZN787	sp|Q6DD87|ZN787_HUMAN	-0.375	0.417	0.858	0.0665127
SCAM3	sp|O14828|SCAM3_HUMAN	-0.375	0.449	0.868	0.0614803
ARF1	sp|P84077|ARF1_HUMAN	-0.375	0.606	0.919	0.0366845
MAGT1	sp|Q9H0U3|MAGT1_HUMAN	-0.376	0.608	0.919	0.0366845
TM214	sp|Q6NUQ4|TM214_HUMAN	-0.377	0.431	0.858	0.0665127
KDIS	sp|Q9ULH0|KDIS_HUMAN	-0.379	0.409	0.858	0.0665127
PQBP1	sp|O60828|PQBP1_HUMAN	-0.379	0.67	0.936	0.0287242
ASF1A	sp|Q9Y294|ASF1A_HUMAN	-0.382	0.356	0.849	0.0710923
KI18B	sp|Q86Y91|KI18B_HUMAN	-0.382	0.386	0.854	0.0685421
NDUF3	sp|Q9BU61|NDUF3_HUMAN	-0.382	0.42	0.858	0.0665127
ZNF24	sp|P17028|ZNF24_HUMAN	-0.382	0.707	0.949	0.0227338
HDAC6	sp|Q9UBN7|HDAC6_HUMAN	-0.383	0.345	0.842	0.0746879
TUT7	sp|Q5VYS8|TUT7_HUMAN	-0.383	0.372	0.854	0.0685421
ACD11	sp|Q709F0|ACD11_HUMAN	-0.386	0.331	0.831	0.080399
ATD2B	sp|Q9ULI0|ATD2B_HUMAN	-0.386	0.358	0.851	0.0700704
TMED9	sp|Q9BVK6|TMED9_HUMAN	-0.386	0.469	0.869	0.0609802
NDNF	sp|Q8TB73|NDNF_HUMAN	-0.388	0.339	0.839	0.076238
APC5	sp|Q9UJX4|APC5_HUMAN	-0.388	0.565	0.903	0.0443122
TRIM4	sp|Q9C037|TRIM4_HUMAN	-0.39	0.375	0.854	0.0685421
CDC7	sp|O00311|CDC7_HUMAN	-0.39	0.419	0.858	0.0665127
CA226	sp|A1L170|CA226_HUMAN	-0.391	0.259	0.805	0.0942041
PUR9	sp|P31939|PUR9_HUMAN	-0.391	0.571	0.903	0.0443122
RBPS2	sp|Q6ZRY4|RBPS2_HUMAN	-0.392	0.358	0.851	0.0700704
PP1RA	sp|Q96QC0|PP1RA_HUMAN	-0.392	0.609	0.919	0.0366845
COBL	sp|O75128|COBL_HUMAN	-0.392	0.628	0.928	0.032452
CLASR	sp|Q8N2M8|CLASR_HUMAN	-0.396	0.274	0.818	0.0872467
PCF11	sp|O94913|PCF11_HUMAN	-0.396	0.28	0.819	0.0867161
VPS16	sp|Q9H269|VPS16_HUMAN	-0.397	0.35	0.846	0.0726296
BEND3	sp|Q5T5X7|BEND3_HUMAN	-0.397	0.507	0.882	0.0545314
LSM2	sp|Q9Y333|LSM2_HUMAN	-0.397	0.694	0.945	0.0245682
TRI33	sp|Q9UPN9|TRI33_HUMAN	-0.399	0.358	0.851	0.0700704
ACOD	sp|O00767|ACOD_HUMAN	-0.4	0.324	0.83	0.0809219
NASP	sp|P49321|NASP_HUMAN	-0.401	0.317	0.824	0.0840728
ESCO2	sp|Q56NI9|ESCO2_HUMAN	-0.402	0.265	0.808	0.0925886
SAC1	sp|Q9NTJ5|SAC1_HUMAN	-0.402	0.527	0.892	0.0496351
WDR74	sp|Q6RFH5|WDR74_HUMAN	-0.404	0.48	0.869	0.0609802
RB11B	sp|Q15907|RB11B_HUMAN	-0.405	0.467	0.869	0.0609802
RACK1	sp|P63244|RACK1_HUMAN	-0.405	0.664	0.934	0.0296531
RGPD5	sp|Q99666|RGPD5_HUMAN	-0.407	0.338	0.839	0.076238
AIMP1	sp|Q12904|AIMP1_HUMAN	-0.407	0.348	0.846	0.0726296
DHX29	sp|Q7Z478|DHX29_HUMAN	-0.408	0.325	0.83	0.0809219
GT251	sp|Q8NBJ5|GT251_HUMAN	-0.41	0.315	0.824	0.0840728
ERC6L	sp|Q2NKX8|ERC6L_HUMAN	-0.41	0.371	0.854	0.0685421
CPVL	sp|Q9H3G5|CPVL_HUMAN	-0.41	0.478	0.869	0.0609802
ILF2	sp|Q12905|ILF2_HUMAN	-0.41	0.678	0.939	0.0273344
EPS8	sp|Q12929|EPS8_HUMAN	-0.412	0.341	0.839	0.076238
SOGA1	sp|O94964|SOGA1_HUMAN	-0.412	0.394	0.854	0.0685421
NAT10	sp|Q9H0A0|NAT10_HUMAN	-0.413	0.733	0.954	0.0204516
HIRA	sp|P54198|HIRA_HUMAN	-0.418	0.429	0.858	0.0665127
MYO5A	sp|Q9Y4I1|MYO5A_HUMAN	-0.418	0.47	0.869	0.0609802
MPH6	sp|Q99547|MPH6_HUMAN	-0.42	0.498	0.881	0.0550241
SPCS3	sp|P61009|SPCS3_HUMAN	-0.421	0.549	0.9	0.0457575
CPSF7	sp|Q8N684|CPSF7_HUMAN	-0.422	0.652	0.934	0.0296531
NDUC2	sp|O95298|NDUC2_HUMAN	-0.424	0.292	0.819	0.0867161
ROA1	sp|P09651|ROA1_HUMAN	-0.426	0.384	0.854	0.0685421
MCE1	sp|O60942|MCE1_HUMAN	-0.426	0.516	0.886	0.0525663
ZN668	sp|Q96K58|ZN668_HUMAN	-0.43	0.249	0.794	0.100179
ERCC6	sp|Q03468|ERCC6_HUMAN	-0.43	0.433	0.858	0.0665127
AMOL1	sp|Q8IY63|AMOL1_HUMAN	-0.43	0.521	0.889	0.0510982
NXF1	sp|Q9UBU9|NXF1_HUMAN	-0.43	0.653	0.934	0.0296531
BHA15	sp|Q7RTS1|BHA15_HUMAN	-0.431	0.385	0.854	0.0685421
DDX31	sp|Q9H8H2|DDX31_HUMAN	-0.431	0.51	0.885	0.0530567
RANB9	sp|Q96S59|RANB9_HUMAN	-0.432	0.267	0.81	0.091515
MYL6B	sp|P14649|MYL6B_HUMAN	-0.433	0.533	0.893	0.0491485
KDM2B	sp|Q8NHM5|KDM2B_HUMAN	-0.434	0.517	0.886	0.0525663
DDX6	sp|P26196|DDX6_HUMAN	-0.436	0.434	0.858	0.0665127
PSMD7	sp|P51665|PSMD7_HUMAN	-0.438	0.292	0.819	0.0867161
UBP48	sp|Q86UV5|UBP48_HUMAN	-0.438	0.578	0.906	0.0428718
ZN771	sp|Q7L3S4|ZN771_HUMAN	-0.441	0.447	0.868	0.0614803
NU160	sp|Q12769|NU160_HUMAN	-0.441	0.635	0.93	0.0315171
NDUAB	sp|Q86Y39|NDUAB_HUMAN	-0.442	0.304	0.82	0.0861861
MGAP	sp|Q8IWI9|MGAP_HUMAN	-0.443	0.32	0.824	0.0840728
PAPD5	sp|Q8NDF8|PAPD5_HUMAN	-0.443	0.376	0.854	0.0685421
TNR6B	sp|Q9UPQ9|TNR6B_HUMAN	-0.443	0.465	0.869	0.0609802
NC2B	sp|Q01658|NC2B_HUMAN	-0.444	0.28	0.819	0.0867161
PGRC1	sp|O00264|PGRC1_HUMAN	-0.445	0.398	0.855	0.0680339
NU205	sp|Q92621|NU205_HUMAN	-0.445	0.698	0.949	0.0227338
SCRN1	sp|Q12765|SCRN1_HUMAN	-0.446	0.383	0.854	0.0685421
MYO1C	sp|O00159|MYO1C_HUMAN	-0.447	0.665	0.934	0.0296531
D19L1	sp|Q2PZI1|D19L1_HUMAN	-0.448	0.314	0.824	0.0840728
ZN512	sp|Q96ME7|ZN512_HUMAN	-0.448	0.56	0.901	0.0452752
AP2A2	sp|O94973|AP2A2_HUMAN	-0.449	0.415	0.858	0.0665127
SUN1	sp|O94901|SUN1_HUMAN	-0.45	0.63	0.928	0.032452
FXR1	sp|P51114|FXR1_HUMAN	-0.45	0.67	0.936	0.0287242
RPP29	sp|O95707|RPP29_HUMAN	-0.451	0.369	0.854	0.0685421
IPO5	sp|O00410|IPO5_HUMAN	-0.452	0.413	0.858	0.0665127
MBD2	sp|Q9UBB5|MBD2_HUMAN	-0.452	0.43	0.858	0.0665127
VIME	sp|P08670|VIME_HUMAN	-0.454	0.305	0.82	0.0861861
TTC37	sp|Q6PGP7|TTC37_HUMAN	-0.459	0.287	0.819	0.0867161
MORC3	sp|Q14149|MORC3_HUMAN	-0.46	0.452	0.869	0.0609802
TAF1A	sp|Q15573|TAF1A_HUMAN	-0.465	0.293	0.819	0.0867161
UBAC2	sp|Q8NBM4|UBAC2_HUMAN	-0.465	0.37	0.854	0.0685421
NUFP2	sp|Q7Z417|NUFP2_HUMAN	-0.465	0.577	0.906	0.0428718
CYBP	sp|Q9HB71|CYBP_HUMAN	-0.466	0.481	0.869	0.0609802
LTN1	sp|O94822|LTN1_HUMAN	-0.469	0.319	0.824	0.0840728
IMA4	sp|O00505|IMA4_HUMAN	-0.47	0.45	0.868	0.0614803
DEST	sp|P60981|DEST_HUMAN	-0.471	0.438	0.86	0.0655015
NUMA1	sp|Q14980|NUMA1_HUMAN	-0.472	0.654	0.934	0.0296531
GALK1	sp|P51570|GALK1_HUMAN	-0.476	0.408	0.858	0.0665127
SPA5L	sp|Q9BVQ7|SPA5L_HUMAN	-0.476	0.571	0.903	0.0443122
SMU1	sp|Q2TAY7|SMU1_HUMAN	-0.479	0.118	0.678	0.16877
BUD31	sp|P41223|BUD31_HUMAN	-0.482	0.17	0.715	0.145694
PSMD1	sp|Q99460|PSMD1_HUMAN	-0.483	0.234	0.777	0.109579
TBB2A	sp|Q13885|TBB2A_HUMAN	-0.483	0.401	0.858	0.0665127
SC22A	sp|Q96IW7|SC22A_HUMAN	-0.484	0.244	0.794	0.100179
ATF3	sp|P18847|ATF3_HUMAN	-0.484	0.38	0.854	0.0685421
GTF2I	sp|P78347|GTF2I_HUMAN	-0.484	0.643	0.931	0.0310503
PKN2	sp|Q16513|PKN2_HUMAN	-0.485	0.177	0.72	0.142668
MAN1	sp|Q9Y2U8|MAN1_HUMAN	-0.485	0.219	0.761	0.118615
SEC63	sp|Q9UGP8|SEC63_HUMAN	-0.486	0.419	0.858	0.0665127
API5	sp|Q9BZZ5|API5_HUMAN	-0.488	0.344	0.841	0.075204
FUBP1	sp|Q96AE4|FUBP1_HUMAN	-0.488	0.505	0.881	0.0550241
ZO2	sp|Q9UDY2|ZO2_HUMAN	-0.489	0.338	0.839	0.076238
NQO2	sp|P16083|NQO2_HUMAN	-0.491	0.301	0.82	0.0861861
MYLK	sp|Q15746|MYLK_HUMAN	-0.491	0.436	0.859	0.0660068
NSMA3	sp|Q9NXE4|NSMA3_HUMAN	-0.492	0.471	0.869	0.0609802
AATF	sp|Q9NY61|AATF_HUMAN	-0.492	0.56	0.901	0.0452752
TBB8	sp|Q3ZCM7|TBB8_HUMAN	-0.493	0.619	0.922	0.0352691
DLRB1	sp|Q9NP97|DLRB1_HUMAN	-0.494	0.475	0.869	0.0609802
CHRC1	sp|Q9NRG0|CHRC1_HUMAN	-0.494	0.682	0.942	0.0259491
NOL6	sp|Q9H6R4|NOL6_HUMAN	-0.495	0.591	0.912	0.0400052
FLII	sp|Q13045|FLII_HUMAN	-0.495	0.604	0.918	0.0371573
WRIP1	sp|Q96S55|WRIP1_HUMAN	-0.496	0.261	0.805	0.0942041
ILK	sp|Q13418|ILK_HUMAN	-0.496	0.414	0.858	0.0665127
HELZ2	sp|Q9BYK8|HELZ2_HUMAN	-0.496	0.423	0.858	0.0665127
ZN592	sp|Q92610|ZN592_HUMAN	-0.496	0.483	0.869	0.0609802
ATM	sp|Q13315|ATM_HUMAN	-0.5	0.239	0.786	0.104577
PRR12	sp|Q9ULL5|PRR12_HUMAN	-0.501	0.354	0.847	0.0721166
TDRD3	sp|Q9H7E2|TDRD3_HUMAN	-0.503	0.217	0.758	0.120331
PTN13	sp|Q12923|PTN13_HUMAN	-0.505	0.223	0.765	0.116339
CSTF1	sp|Q05048|CSTF1_HUMAN	-0.508	0.627	0.928	0.032452
SYNE2	sp|Q8WXH0|SYNE2_HUMAN	-0.509	0.41	0.858	0.0665127
CPSF1	sp|Q10570|CPSF1_HUMAN	-0.509	0.596	0.912	0.0400052
CRCC2	sp|H7BZ55|CRCC2_HUMAN	-0.509	0.746	0.954	0.0204516
ROA2	sp|P22626|ROA2_HUMAN	-0.51	0.135	0.689	0.161781
SPIN1	sp|Q9Y657|SPIN1_HUMAN	-0.511	0.319	0.824	0.0840728
TAD2B	sp|Q86TJ2|TAD2B_HUMAN	-0.512	0.261	0.805	0.0942041
IQGA3	sp|Q86VI3|IQGA3_HUMAN	-0.513	0.26	0.805	0.0942041
LIMC1	sp|Q9UPQ0|LIMC1_HUMAN	-0.514	0.474	0.869	0.0609802
RAVR1	sp|Q8IY67|RAVR1_HUMAN	-0.514	0.525	0.892	0.0496351
TPM3	sp|P06753|TPM3_HUMAN	-0.514	0.63	0.928	0.032452
SHRM2	sp|Q13796|SHRM2_HUMAN	-0.515	0.493	0.877	0.0570004
QPCT	sp|Q16769|QPCT_HUMAN	-0.515	0.572	0.903	0.0443122
PPIL2	sp|Q13356|PPIL2_HUMAN	-0.516	0.28	0.819	0.0867161
EFHD2	sp|Q96C19|EFHD2_HUMAN	-0.517	0.58	0.906	0.0428718
ESYT2	sp|A0FGR8|ESYT2_HUMAN	-0.52	0.259	0.805	0.0942041
MARE2	sp|Q15555|MARE2_HUMAN	-0.52	0.488	0.874	0.0584886
NUP98	sp|P52948|NUP98_HUMAN	-0.521	0.658	0.934	0.0296531
DDX49	sp|Q9Y6V7|DDX49_HUMAN	-0.522	0.203	0.744	0.128427
FLNA	sp|P21333|FLNA_HUMAN	-0.522	0.468	0.869	0.0609802
ATS1	sp|Q9UHI8|ATS1_HUMAN	-0.523	0.303	0.82	0.0861861
LANC1	sp|O43813|LANC1_HUMAN	-0.524	0.297	0.82	0.0861861
RTF1	sp|Q92541|RTF1_HUMAN	-0.524	0.434	0.858	0.0665127
EXOS8	sp|Q96B26|EXOS8_HUMAN	-0.524	0.631	0.928	0.032452
CCNL1	sp|Q9UK58|CCNL1_HUMAN	-0.525	0.367	0.854	0.0685421
TAC2N	sp|Q8N9U0|TAC2N_HUMAN	-0.526	0.248	0.794	0.100179
PSME3	sp|P61289|PSME3_HUMAN	-0.528	0.263	0.807	0.0931265
GLD2	sp|Q6PIY7|GLD2_HUMAN	-0.528	0.369	0.854	0.0685421
PYRG1	sp|P17812|PYRG1_HUMAN	-0.528	0.467	0.869	0.0609802
NEXN	sp|Q0ZGT2|NEXN_HUMAN	-0.529	0.572	0.903	0.0443122
1433T	sp|P27348|1433T_HUMAN	-0.529	0.597	0.913	0.0395292
NOG2	sp|Q13823|NOG2_HUMAN	-0.529	0.604	0.918	0.0371573
QPCTL	sp|Q9NXS2|QPCTL_HUMAN	-0.531	0.384	0.854	0.0685421
KCD17	sp|Q8N5Z5|KCD17_HUMAN	-0.533	0.542	0.898	0.0467237
DCTN5	sp|Q9BTE1|DCTN5_HUMAN	-0.534	0.54	0.897	0.0472076
LMO7	sp|Q8WWI1|LMO7_HUMAN	-0.534	0.665	0.934	0.0296531
UACA	sp|Q9BZF9|UACA_HUMAN	-0.535	0.193	0.732	0.135489
FANCI	sp|Q9NVI1|FANCI_HUMAN	-0.535	0.331	0.831	0.080399
ZMY11	sp|Q15326|ZMY11_HUMAN	-0.535	0.387	0.854	0.0685421
ELOB	sp|Q15370|ELOB_HUMAN	-0.536	0.26	0.805	0.0942041
SPTB2	sp|Q01082|SPTB2_HUMAN	-0.536	0.326	0.83	0.0809219
CAP2	sp|P40123|CAP2_HUMAN	-0.536	0.525	0.892	0.0496351
GLE1	sp|Q53GS7|GLE1_HUMAN	-0.537	0.323	0.83	0.0809219
AKAP2	sp|Q9Y2D5|AKAP2_HUMAN	-0.537	0.583	0.906	0.0428718
TRIM6	sp|Q9C030|TRIM6_HUMAN	-0.54	0.157	0.706	0.151195
GARS	sp|P41250|GARS_HUMAN	-0.54	0.206	0.745	0.127844
LEG3	sp|P17931|LEG3_HUMAN	-0.54	0.217	0.758	0.120331
RCN1	sp|Q15293|RCN1_HUMAN	-0.542	0.449	0.868	0.0614803
AAAS	sp|Q9NRG9|AAAS_HUMAN	-0.543	0.385	0.854	0.0685421
MACOI	sp|Q8N5G2|MACOI_HUMAN	-0.544	0.29	0.819	0.0867161
SMC6	sp|Q96SB8|SMC6_HUMAN	-0.544	0.382	0.854	0.0685421
SC23B	sp|Q15437|SC23B_HUMAN	-0.545	0.198	0.737	0.132533
ERF3A	sp|P15170|ERF3A_HUMAN	-0.545	0.454	0.869	0.0609802
MEN1	sp|O00255|MEN1_HUMAN	-0.546	0.341	0.839	0.076238
SF3B2	sp|Q13435|SF3B2_HUMAN	-0.548	0.0714	0.593	0.226945
ROA0	sp|Q13151|ROA0_HUMAN	-0.548	0.579	0.906	0.0428718
LRCH2	sp|Q5VUJ6|LRCH2_HUMAN	-0.55	0.455	0.869	0.0609802
AL3A2	sp|P51648|AL3A2_HUMAN	-0.551	0.369	0.854	0.0685421
PHLB2	sp|Q86SQ0|PHLB2_HUMAN	-0.552	0.183	0.723	0.140862
CCNT1	sp|O60563|CCNT1_HUMAN	-0.553	0.222	0.765	0.116339
CPSF5	sp|O43809|CPSF5_HUMAN	-0.553	0.683	0.942	0.0259491
UBP5	sp|P45974|UBP5_HUMAN	-0.554	0.247	0.794	0.100179
LN28B	sp|Q6ZN17|LN28B_HUMAN	-0.558	0.435	0.858	0.0665127
ADSV	sp|Q9Y6U3|ADSV_HUMAN	-0.559	0.245	0.794	0.100179
AMOT	sp|Q4VCS5|AMOT_HUMAN	-0.559	0.693	0.945	0.0245682
TKT	sp|P29401|TKT_HUMAN	-0.561	0.214	0.757	0.120904
OXSR1	sp|O95747|OXSR1_HUMAN	-0.562	0.182	0.723	0.140862
PP1A	sp|P62136|PP1A_HUMAN	-0.563	0.584	0.906	0.0428718
TWF1	sp|Q12792|TWF1_HUMAN	-0.565	0.541	0.897	0.0472076
SPTC1	sp|O15269|SPTC1_HUMAN	-0.567	0.149	0.699	0.155523
ARPC3	sp|O15145|ARPC3_HUMAN	-0.567	0.427	0.858	0.0665127
CWC22	sp|Q9HCG8|CWC22_HUMAN	-0.567	0.539	0.897	0.0472076
SC11A	sp|P67812|SC11A_HUMAN	-0.57	0.328	0.831	0.080399
PPM1G	sp|O15355|PPM1G_HUMAN	-0.571	0.382	0.854	0.0685421
THOC2	sp|Q8NI27|THOC2_HUMAN	-0.572	0.587	0.908	0.0419142
KCTD2	sp|Q14681|KCTD2_HUMAN	-0.573	0.407	0.858	0.0665127
PSMD3	sp|O43242|PSMD3_HUMAN	-0.573	0.555	0.9	0.0457575
PUM1	sp|Q14671|PUM1_HUMAN	-0.574	0.228	0.771	0.112946
PSD13	sp|Q9UNM6|PSD13_HUMAN	-0.575	0.187	0.723	0.140862
UTP15	sp|Q8TED0|UTP15_HUMAN	-0.577	0.58	0.906	0.0428718
PNO1	sp|Q9NRX1|PNO1_HUMAN	-0.578	0.491	0.877	0.0570004
HCD2	sp|Q99714|HCD2_HUMAN	-0.578	0.505	0.881	0.0550241
VAT1	sp|Q99536|VAT1_HUMAN	-0.579	0.182	0.723	0.140862
T126A	sp|Q9H061|T126A_HUMAN	-0.581	0.427	0.858	0.0665127
ZN800	sp|Q2TB10|ZN800_HUMAN	-0.583	0.408	0.858	0.0665127
DIK2A	sp|Q8NDZ4|DIK2A_HUMAN	-0.587	0.143	0.694	0.158641
HMGN4	sp|O00479|HMGN4_HUMAN	-0.588	0.545	0.9	0.0457575
RMND1	sp|Q9NWS8|RMND1_HUMAN	-0.589	0.316	0.824	0.0840728
RAD18	sp|Q9NS91|RAD18_HUMAN	-0.589	0.621	0.924	0.034328
SCML2	sp|Q9UQR0|SCML2_HUMAN	-0.593	0.304	0.82	0.0861861
RAB9A	sp|P51151|RAB9A_HUMAN	-0.593	0.427	0.858	0.0665127
ELOC	sp|Q15369|ELOC_HUMAN	-0.594	0.291	0.819	0.0867161
MPP5	sp|Q8N3R9|MPP5_HUMAN	-0.595	0.497	0.881	0.0550241
VTI1B	sp|Q9UEU0|VTI1B_HUMAN	-0.597	0.304	0.82	0.0861861
SR1IP	sp|Q8N9Q2|SR1IP_HUMAN	-0.598	0.163	0.709	0.149354
UBN1	sp|Q9NPG3|UBN1_HUMAN	-0.599	0.245	0.794	0.100179
HDX	sp|Q7Z353|HDX_HUMAN	-0.599	0.434	0.858	0.0665127
PLRKT	sp|Q9HBL7|PLRKT_HUMAN	-0.6	0.22	0.762	0.118045
CING	sp|Q9P2M7|CING_HUMAN	-0.601	0.343	0.841	0.075204
THIO	sp|P10599|THIO_HUMAN	-0.603	0.57	0.903	0.0443122
VPS4A	sp|Q9UN37|VPS4A_HUMAN	-0.604	0.263	0.807	0.0931265
ARFG2	sp|Q8N6H7|ARFG2_HUMAN	-0.605	0.194	0.732	0.135489
PTSS1	sp|P48651|PTSS1_HUMAN	-0.605	0.253	0.8	0.09691
IMB1	sp|Q14974|IMB1_HUMAN	-0.606	0.666	0.934	0.0296531
[truncated: 474 more rows]

## Sheet: CHD2N
Gene Name	Protein IDs	log2 fold change	p.val	p.adj	minus LOG10 p.adj
CHD2	sp|O14647|CHD2_HUMAN	9.6	5.87e-07	0.000436	3.36051	Significant by p.adj value ≤0.01
RSBN1	sp|Q5VWQ0|RSBN1_HUMAN	3.48	5.82e-08	7.2e-05	4.14267	Significant by p.adj value: 0.01-0.05
CHD1L	sp|Q86WJ1|CHD1L_HUMAN	2.37	1.61e-05	0.00568	2.24565
EHMT1	sp|Q9H9B1|EHMT1_HUMAN	4	0.000203	0.0344	1.46344	EHTM1/2 complex
EHMT2	sp|Q96KQ7|EHMT2_HUMAN	3.79	0.000276	0.038	1.42022
LUC7L	sp|Q9NQ29|LUC7L_HUMAN	1.99	0.000223	0.0344	1.46344
PUM3	sp|Q15397|PUM3_HUMAN	1.73	0.000334	0.0403	1.39469
WIZ	sp|O95785|WIZ_HUMAN	3.15	0.000209	0.0344	1.46344
ADNP2	sp|Q6IQ32|ADNP2_HUMAN	2.87	0.00031	0.0403	1.39469
SPIN4	sp|Q56A73|SPIN4_HUMAN	2.26	5.36e-05	0.0121	1.91721
FARP1	sp|Q9Y4F1|FARP1_HUMAN	2.23	0.000271	0.038	1.42022
CSK21	sp|P68400|CSK21_HUMAN	5.67	0.0223	0.323	0.490797
CSK2B	sp|P67870|CSK2B_HUMAN	4.89	0.0144	0.308	0.511449
CSK22	sp|P19784|CSK22_HUMAN	3.78	0.0813	0.516	0.28735
RB12B	sp|Q8IXT5|RB12B_HUMAN	3.2	0.0762	0.508	0.294136
POGZ	sp|Q7Z3K3|POGZ_HUMAN	3.02	0.0218	0.323	0.490797
RBBP4	sp|Q09028|RBBP4_HUMAN	3.02	0.0367	0.396	0.402305
EED	sp|O75530|EED_HUMAN	2.85	0.0133	0.302	0.519993
ZMYM3	sp|Q14202|ZMYM3_HUMAN	2.82	0.00432	0.204	0.69037
SRS11	sp|Q05519|SRS11_HUMAN	2.72	0.0185	0.323	0.490797
CAF1A	sp|Q13111|CAF1A_HUMAN	2.72	0.0219	0.323	0.490797
CHAP1	sp|Q96JM3|CHAP1_HUMAN	2.7	0.0885	0.539	0.268411
PAIRB	sp|Q8NC51|PAIRB_HUMAN	2.69	0.0467	0.438	0.358526
GCN1	sp|Q92616|GCN1_HUMAN	2.67	0.00938	0.267	0.573489
MBD1	sp|Q9UIS9|MBD1_HUMAN	2.63	0.0346	0.396	0.402305
ABT1	sp|Q9ULW3|ABT1_HUMAN	2.62	0.00128	0.0857	1.06702
MTF2	sp|Q9Y483|MTF2_HUMAN	2.6	0.0316	0.386	0.413413
DDRGK	sp|Q96HY6|DDRGK_HUMAN	2.57	0.00164	0.107	0.970616
NDUA5	sp|Q16718|NDUA5_HUMAN	2.53	0.0324	0.386	0.413413
RBM26	sp|Q5T8P6|RBM26_HUMAN	2.49	0.00949	0.267	0.573489
BAZ2A	sp|Q9UIF9|BAZ2A_HUMAN	2.43	0.0517	0.449	0.347754
PARP2	sp|Q9UGN5|PARP2_HUMAN	2.39	0.0381	0.398	0.400117
SUV91	sp|O43463|SUV91_HUMAN	2.38	0.0205	0.323	0.490797
MK	sp|P21741|MK_HUMAN	2.31	0.0219	0.323	0.490797
HM20A	sp|Q9NP66|HM20A_HUMAN	2.31	0.0655	0.48	0.318759
EZH2	sp|Q15910|EZH2_HUMAN	2.3	0.0157	0.319	0.496209
RU1C	sp|P09234|RU1C_HUMAN	2.29	0.0351	0.396	0.402305
CBX3	sp|Q13185|CBX3_HUMAN	2.28	0.163	0.64	0.19382
RBBP7	sp|Q16576|RBBP7_HUMAN	2.27	0.0321	0.386	0.413413
MTA1	sp|Q13330|MTA1_HUMAN	2.26	0.0144	0.308	0.511449
SRS12	sp|Q8WXF0|SRS12_HUMAN	2.26	0.173	0.651	0.186419
SNR48	sp|Q6IEG0|SNR48_HUMAN	2.25	0.00203	0.117	0.931814
HDGR2	sp|Q7Z4V5|HDGR2_HUMAN	2.23	0.172	0.651	0.186419
RSF1	sp|Q96T23|RSF1_HUMAN	2.22	0.1	0.569	0.244888
BIRC5	sp|O15392|BIRC5_HUMAN	2.18	0.013	0.299	0.524329
BTF3	sp|P20290|BTF3_HUMAN	2.14	0.01	0.269	0.570248
H2AY	sp|O75367|H2AY_HUMAN	2.14	0.0101	0.269	0.570248
NIP7	sp|Q9Y221|NIP7_HUMAN	2.14	0.051	0.449	0.347754
CDA7L	sp|Q96GN5|CDA7L_HUMAN	2.14	0.0871	0.536	0.270835
YBOX3	sp|P16989|YBOX3_HUMAN	2.13	0.0612	0.469	0.328827
PHIP	sp|Q8WWQ0|PHIP_HUMAN	2.12	0.0007	0.0577	1.23882
PHF14	sp|O94880|PHF14_HUMAN	2.11	0.0256	0.343	0.464706
H33	sp|P84243|H33_HUMAN	2.08	0.0183	0.323	0.490797
CTCF	sp|P49711|CTCF_HUMAN	2.05	0.00563	0.218	0.661544
GPC1	sp|P35052|GPC1_HUMAN	2.03	0.0365	0.396	0.402305
MOGS	sp|Q13724|MOGS_HUMAN	1.99	0.0116	0.285	0.545155
FUS	sp|P35637|FUS_HUMAN	1.98	0.114	0.581	0.235824
3MG	sp|P29372|3MG_HUMAN	1.96	0.0207	0.323	0.490797
NOL11	sp|Q9H8H0|NOL11_HUMAN	1.96	0.0298	0.378	0.422508
EAF6	sp|Q9HAF1|EAF6_HUMAN	1.96	0.123	0.582	0.235077
OSBL8	sp|Q9BZF1|OSBL8_HUMAN	1.95	0.00449	0.204	0.69037
POP7	sp|O75817|POP7_HUMAN	1.95	0.0155	0.316	0.500313
BRWD1	sp|Q9NSI6|BRWD1_HUMAN	1.94	0.0433	0.418	0.378824
UFL1	sp|O94874|UFL1_HUMAN	1.93	0.00623	0.22	0.657577
SUZ12	sp|Q15022|SUZ12_HUMAN	1.92	0.0623	0.469	0.328827
GPC4	sp|O75487|GPC4_HUMAN	1.92	0.0721	0.493	0.307153
NIPBL	sp|Q6KC79|NIPBL_HUMAN	1.91	0.0169	0.323	0.490797
LA	sp|P05455|LA_HUMAN	1.91	0.0362	0.396	0.402305
DDB1	sp|Q16531|DDB1_HUMAN	1.88	0.00871	0.256	0.59176
PHF6	sp|Q8IWS0|PHF6_HUMAN	1.88	0.0334	0.392	0.406714
XPC	sp|Q01831|XPC_HUMAN	1.88	0.11	0.581	0.235824
ZN644	sp|Q9H582|ZN644_HUMAN	1.86	0.0519	0.449	0.347754
YBOX1	sp|P67809|YBOX1_HUMAN	1.84	0.00198	0.117	0.931814
FRG1	sp|Q14331|FRG1_HUMAN	1.84	0.0657	0.48	0.318759
CUL4B	sp|Q13620|CUL4B_HUMAN	1.83	0.0389	0.401	0.396856
SMD1	sp|P62314|SMD1_HUMAN	1.83	0.172	0.651	0.186419
SURF6	sp|O75683|SURF6_HUMAN	1.82	0.0706	0.486	0.313364
LLPH	sp|Q9BRT6|LLPH_HUMAN	1.81	0.137	0.601	0.221126
RUXG	sp|P62308|RUXG_HUMAN	1.79	0.301	0.762	0.118045
DDX10	sp|Q13206|DDX10_HUMAN	1.78	0.0214	0.323	0.490797
ZN768	sp|Q9H5H4|ZN768_HUMAN	1.77	0.0463	0.438	0.358526
NOP16	sp|Q9Y3C1|NOP16_HUMAN	1.77	0.0534	0.451	0.345823
SDC2	sp|P34741|SDC2_HUMAN	1.75	0.00222	0.125	0.90309
LTOR1	sp|Q6IAA8|LTOR1_HUMAN	1.75	0.00575	0.218	0.661544
U2AF5	sp|P0DN76|U2AF5_HUMAN	1.75	0.00736	0.24	0.619789
UHRF1	sp|Q96T88|UHRF1_HUMAN	1.75	0.00833	0.254	0.595166
SCAF4	sp|O95104|SCAF4_HUMAN	1.75	0.0686	0.486	0.313364
CND2	sp|Q15003|CND2_HUMAN	1.74	0.019	0.323	0.490797
HDAC2	sp|Q92769|HDAC2_HUMAN	1.73	0.0925	0.549	0.260428
DNLI3	sp|P49916|DNLI3_HUMAN	1.73	0.131	0.592	0.227678
RB15B	sp|Q8NDT2|RB15B_HUMAN	1.72	0.0668	0.482	0.316953
AGRIN	sp|O00468|AGRIN_HUMAN	1.71	0.00944	0.267	0.573489
DKC1	sp|O60832|DKC1_HUMAN	1.7	0.0118	0.285	0.545155
KDM1B	sp|Q8NB78|KDM1B_HUMAN	1.7	0.12	0.582	0.235077
H10	sp|P07305|H10_HUMAN	1.7	0.305	0.762	0.118045
CE024	sp|Q7Z6I8|CE024_HUMAN	1.68	0.00059	0.0517	1.28651
TOIP1	sp|Q5JTV8|TOIP1_HUMAN	1.67	0.0209	0.323	0.490797
LARP7	sp|Q4G0J3|LARP7_HUMAN	1.66	0.00845	0.255	0.59346
CUL4A	sp|Q13619|CUL4A_HUMAN	1.66	0.146	0.608	0.216096
CX056	sp|Q9H5V9|CX056_HUMAN	1.65	0.00723	0.24	0.619789
SLN11	sp|Q7Z7L1|SLN11_HUMAN	1.64	0.00832	0.254	0.595166
PARP1	sp|P09874|PARP1_HUMAN	1.63	0.0123	0.292	0.534617
H2AW	sp|Q9P0M6|H2AW_HUMAN	1.61	0.114	0.581	0.235824
EDC4	sp|Q6P2E9|EDC4_HUMAN	1.6	0.125	0.583	0.234331
SMCA1	sp|P28370|SMCA1_HUMAN	1.6	0.297	0.762	0.118045
LEMD2	sp|Q8NC56|LEMD2_HUMAN	1.59	0.00386	0.188	0.725842
HMGA2	sp|P52926|HMGA2_HUMAN	1.59	0.0253	0.342	0.465974
BYST	sp|Q13895|BYST_HUMAN	1.59	0.139	0.602	0.220404
CHD3	sp|Q12873|CHD3_HUMAN	1.59	0.26	0.736	0.133122
TOP2B	sp|Q02880|TOP2B_HUMAN	1.59	0.348	0.797	0.0985417
SRP72	sp|O76094|SRP72_HUMAN	1.57	0.0617	0.469	0.328827
BPTF	sp|Q12830|BPTF_HUMAN	1.57	0.0728	0.493	0.307153
SMC4	sp|Q9NTJ3|SMC4_HUMAN	1.57	0.0892	0.54	0.267606
TSR1	sp|Q2NL82|TSR1_HUMAN	1.57	0.13	0.592	0.227678
H2AX	sp|P16104|H2AX_HUMAN	1.56	0.0568	0.464	0.333482
RPF2	sp|Q9H7B2|RPF2_HUMAN	1.56	0.0899	0.54	0.267606
CENPV	sp|Q7Z7K6|CENPV_HUMAN	1.56	0.117	0.582	0.235077
U2AF2	sp|P26368|U2AF2_HUMAN	1.54	0.00616	0.22	0.657577
NSD1	sp|Q96L73|NSD1_HUMAN	1.54	0.116	0.582	0.235077
HLTF	sp|Q14527|HLTF_HUMAN	1.52	0.0518	0.449	0.347754
AT2A2	sp|P16615|AT2A2_HUMAN	1.5	0.00539	0.218	0.661544
NOMO2	sp|Q5JPE7|NOMO2_HUMAN	1.5	0.0182	0.323	0.490797
FMNL2	sp|Q96PY5|FMNL2_HUMAN	1.49	0.0516	0.449	0.347754
CBX1	sp|P83916|CBX1_HUMAN	1.49	0.146	0.608	0.216096
FUBP3	sp|Q96I24|FUBP3_HUMAN	1.49	0.15	0.614	0.211832
NAA40	sp|Q86UY6|NAA40_HUMAN	1.48	0.0203	0.323	0.490797
H2AV	sp|Q71UI9|H2AV_HUMAN	1.48	0.0919	0.546	0.262807
MPP10	sp|O00566|MPP10_HUMAN	1.48	0.16	0.636	0.196543
MCM3	sp|P25205|MCM3_HUMAN	1.47	0.00991	0.269	0.570248
RRP12	sp|Q5JTH9|RRP12_HUMAN	1.47	0.202	0.683	0.165579
ZN428	sp|Q96B54|ZN428_HUMAN	1.46	0.0496	0.448	0.348722
ZN687	sp|Q8N1G0|ZN687_HUMAN	1.46	0.0539	0.453	0.343902
DDX47	sp|Q9H0S4|DDX47_HUMAN	1.46	0.117	0.582	0.235077
TF3C2	sp|Q8WUA4|TF3C2_HUMAN	1.45	0.000808	0.0625	1.20412
RAB5C	sp|P51148|RAB5C_HUMAN	1.45	0.00861	0.256	0.59176
ZC3HF	sp|Q8WU90|ZC3HF_HUMAN	1.45	0.0371	0.396	0.402305
LTV1	sp|Q96GA3|LTV1_HUMAN	1.45	0.123	0.582	0.235077
RFC4	sp|P35249|RFC4_HUMAN	1.4	0.067	0.482	0.316953
BOREA	sp|Q53HL2|BOREA_HUMAN	1.4	0.0857	0.533	0.273273
COPA	sp|P53621|COPA_HUMAN	1.4	0.131	0.592	0.227678
Z280C	sp|Q8ND82|Z280C_HUMAN	1.4	0.233	0.711	0.14813
BRWD3	sp|Q6RI45|BRWD3_HUMAN	1.39	0.119	0.582	0.235077
ZN326	sp|Q5BKZ1|ZN326_HUMAN	1.39	0.224	0.708	0.149967
RALY	sp|Q9UKM9|RALY_HUMAN	1.39	0.267	0.74	0.130768
NOC3L	sp|Q8WTT2|NOC3L_HUMAN	1.37	0.0869	0.536	0.270835
PSIP1	sp|O75475|PSIP1_HUMAN	1.37	0.14	0.602	0.220404
SRSF5	sp|Q13243|SRSF5_HUMAN	1.37	0.17	0.649	0.187755
RPAB1	sp|P19388|RPAB1_HUMAN	1.36	0.199	0.682	0.166216
TRM1L	sp|Q7Z2T5|TRM1L_HUMAN	1.35	0.0182	0.323	0.490797
BRD7	sp|Q9NPI1|BRD7_HUMAN	1.35	0.169	0.649	0.187755
PB1	sp|Q86U86|PB1_HUMAN	1.35	0.232	0.71	0.148742
SAR1A	sp|Q9NR31|SAR1A_HUMAN	1.34	0.0195	0.323	0.490797
RBX1	sp|P62877|RBX1_HUMAN	1.34	0.0579	0.466	0.331614
CNDD3	sp|P42695|CNDD3_HUMAN	1.34	0.0762	0.508	0.294136
EMD	sp|P50402|EMD_HUMAN	1.34	0.0785	0.513	0.289883
NOP56	sp|O00567|NOP56_HUMAN	1.34	0.218	0.705	0.151811
POP1	sp|Q99575|POP1_HUMAN	1.33	0.0542	0.454	0.342944
NVL	sp|O15381|NVL_HUMAN	1.33	0.0771	0.509	0.293282
P66B	sp|Q8WXI9|P66B_HUMAN	1.33	0.204	0.683	0.165579
INCE	sp|Q9NQS7|INCE_HUMAN	1.33	0.224	0.708	0.149967
ADNP	sp|Q9H2P0|ADNP_HUMAN	1.33	0.251	0.735	0.133713
ZN462	sp|Q96JM2|ZN462_HUMAN	1.32	0.0175	0.323	0.490797
RAB5B	sp|P61020|RAB5B_HUMAN	1.32	0.0794	0.513	0.289883
LBR	sp|Q14739|LBR_HUMAN	1.32	0.193	0.68	0.167491
GNL3	sp|Q9BVP2|GNL3_HUMAN	1.32	0.304	0.762	0.118045
SMRC2	sp|Q8TAQ2|SMRC2_HUMAN	1.32	0.389	0.819	0.0867161
HP1B3	sp|Q5SSJ5|HP1B3_HUMAN	1.31	0.0281	0.37	0.431798
MK67I	sp|Q9BYG3|MK67I_HUMAN	1.31	0.0337	0.393	0.405607
SSF1	sp|Q9NQ55|SSF1_HUMAN	1.31	0.164	0.64	0.19382
TF3C1	sp|Q12789|TF3C1_HUMAN	1.3	0.0521	0.449	0.347754
TM10C	sp|Q7L0Y3|TM10C_HUMAN	1.3	0.12	0.582	0.235077
UBP42	sp|Q9H9J4|UBP42_HUMAN	1.3	0.284	0.753	0.123205
NOM1	sp|Q5C9Z4|NOM1_HUMAN	1.29	0.144	0.605	0.218245
PPHLN	sp|Q8NEY8|PPHLN_HUMAN	1.29	0.31	0.767	0.115205
ZCHC8	sp|Q6NZY4|ZCHC8_HUMAN	1.28	0.134	0.598	0.223299
PGK1	sp|P00558|PGK1_HUMAN	1.28	0.137	0.601	0.221126
MAP4	sp|P27816|MAP4_HUMAN	1.27	0.0295	0.378	0.422508
GTPB1	sp|O00178|GTPB1_HUMAN	1.27	0.0591	0.469	0.328827
CG050	sp|Q9BRJ6|CG050_HUMAN	1.27	0.195	0.68	0.167491
MARE1	sp|Q15691|MARE1_HUMAN	1.26	0.0868	0.536	0.270835
TCF20	sp|Q9UGU0|TCF20_HUMAN	1.26	0.279	0.748	0.126098
LC7L2	sp|Q9Y383|LC7L2_HUMAN	1.25	0.0229	0.329	0.482804
WDR18	sp|Q9BV38|WDR18_HUMAN	1.25	0.252	0.736	0.133122
ADT2	sp|P05141|ADT2_HUMAN	1.25	0.288	0.756	0.121478
GNL3L	sp|Q9NVN8|GNL3L_HUMAN	1.23	0.281	0.752	0.123782
CI114	sp|Q5T280|CI114_HUMAN	1.23	0.357	0.801	0.0963675
CEBPZ	sp|Q03701|CEBPZ_HUMAN	1.22	0.119	0.582	0.235077
SAFB2	sp|Q14151|SAFB2_HUMAN	1.22	0.189	0.675	0.170696
WDR3	sp|Q9UNX4|WDR3_HUMAN	1.21	0.0411	0.41	0.387216
LRC47	sp|Q8N1G4|LRC47_HUMAN	1.21	0.137	0.601	0.221126
NKRF	sp|O15226|NKRF_HUMAN	1.21	0.137	0.601	0.221126
SC22B	sp|O75396|SC22B_HUMAN	1.21	0.17	0.649	0.187755
PK1IP	sp|Q9NWT1|PK1IP_HUMAN	1.21	0.265	0.739	0.131356
AP2A1	sp|O95782|AP2A1_HUMAN	1.2	0.0873	0.536	0.270835
DDX27	sp|Q96GQ7|DDX27_HUMAN	1.2	0.206	0.683	0.165579
ZRAB2	sp|O95218|ZRAB2_HUMAN	1.2	0.362	0.807	0.0931265
BAZ1A	sp|Q9NRL2|BAZ1A_HUMAN	1.2	0.366	0.81	0.091515
RAVR1	sp|Q8IY67|RAVR1_HUMAN	1.19	0.00502	0.214	0.669586
ABCF1	sp|Q8NE71|ABCF1_HUMAN	1.19	0.201	0.683	0.165579
GALT2	sp|Q10471|GALT2_HUMAN	1.18	0.131	0.592	0.227678
COPB2	sp|P35606|COPB2_HUMAN	1.18	0.269	0.742	0.129596
SMCA5	sp|O60264|SMCA5_HUMAN	1.17	0.164	0.64	0.19382
LARP1	sp|Q6PKG0|LARP1_HUMAN	1.17	0.262	0.736	0.133122
FBRL	sp|P22087|FBRL_HUMAN	1.16	0.207	0.683	0.165579
SAFB1	sp|Q15424|SAFB1_HUMAN	1.16	0.278	0.748	0.126098
BRX1	sp|Q8TDN6|BRX1_HUMAN	1.16	0.388	0.819	0.0867161
IQGA1	sp|P46940|IQGA1_HUMAN	1.15	0.296	0.761	0.118615
UBF1	sp|P17480|UBF1_HUMAN	1.15	0.437	0.827	0.0824945
NSA2	sp|O95478|NSA2_HUMAN	1.14	0.242	0.721	0.142065
VIGLN	sp|Q00341|VIGLN_HUMAN	1.13	0.144	0.605	0.218245
CCD86	sp|Q9H6F5|CCD86_HUMAN	1.13	0.371	0.812	0.090444
GEMI5	sp|Q8TEQ6|GEMI5_HUMAN	1.12	0.0106	0.269	0.570248
SMC3	sp|Q9UQE7|SMC3_HUMAN	1.12	0.0498	0.448	0.348722
ZFY	sp|P08048|ZFY_HUMAN	1.12	0.112	0.581	0.235824
SRBD1	sp|Q8N5C6|SRBD1_HUMAN	1.12	0.144	0.605	0.218245
GAR1	sp|Q9NY12|GAR1_HUMAN	1.11	0.121	0.582	0.235077
CLH1	sp|Q00610|CLH1_HUMAN	1.1	0.0902	0.54	0.267606
KRR1	sp|Q13601|KRR1_HUMAN	1.1	0.258	0.736	0.133122
SART3	sp|Q15020|SART3_HUMAN	1.09	0.0599	0.469	0.328827
YTDC2	sp|Q9H6S0|YTDC2_HUMAN	1.09	0.19	0.678	0.16877
RFC3	sp|P40938|RFC3_HUMAN	1.09	0.202	0.683	0.165579
ZBT10	sp|Q96DT7|ZBT10_HUMAN	1.08	0.0292	0.376	0.424812
NOG1	sp|Q9BZE4|NOG1_HUMAN	1.08	0.291	0.756	0.121478
ZN460	sp|Q14592|ZN460_HUMAN	1.07	0.0324	0.386	0.413413
HNRPR	sp|O43390|HNRPR_HUMAN	1.06	0.254	0.736	0.133122
LN28B	sp|Q6ZN17|LN28B_HUMAN	1.05	0.0172	0.323	0.490797
MOV10	sp|Q9HCE1|MOV10_HUMAN	1.05	0.181	0.66	0.180456
EBP2	sp|Q99848|EBP2_HUMAN	1.05	0.386	0.819	0.0867161
SRP68	sp|Q9UHB9|SRP68_HUMAN	1.04	0.0472	0.438	0.358526
ZN592	sp|Q92610|ZN592_HUMAN	1.04	0.104	0.578	0.238072
AIMP2	sp|Q13155|AIMP2_HUMAN	1.04	0.119	0.582	0.235077
RMXL1	sp|Q96E39|RMXL1_HUMAN	1.04	0.35	0.797	0.0985417
SMD3	sp|P62318|SMD3_HUMAN	1.04	0.456	0.831	0.080399
CBX8	sp|Q9HC52|CBX8_HUMAN	1.03	0.267	0.74	0.130768
CTR9	sp|Q6PD62|CTR9_HUMAN	1.03	0.536	0.865	0.0629839
STT3B	sp|Q8TCJ2|STT3B_HUMAN	1.02	0.153	0.62	0.207608
HNRL1	sp|Q9BUJ2|HNRL1_HUMAN	1.02	0.205	0.683	0.165579
MTA2	sp|O94776|MTA2_HUMAN	1.02	0.259	0.736	0.133122
P66A	sp|Q86YP4|P66A_HUMAN	1.02	0.297	0.762	0.118045
H14	sp|P10412|H14_HUMAN	1.02	0.493	0.848	0.0716041
CAF1B	sp|Q13112|CAF1B_HUMAN	1.01	0.0358	0.396	0.402305
CSTF1	sp|Q05048|CSTF1_HUMAN	1.01	0.0744	0.5	0.30103
CHD4	sp|Q14839|CHD4_HUMAN	1.01	0.522	0.864	0.0634863
CSDE1	sp|O75534|CSDE1_HUMAN	1	0.157	0.631	0.199971
TEX10	sp|Q9NXF1|TEX10_HUMAN	0.989	0.195	0.68	0.167491
RPB2	sp|P30876|RPB2_HUMAN	0.987	0.379	0.819	0.0867161
RRP15	sp|Q9Y3B9|RRP15_HUMAN	0.973	0.156	0.631	0.199971
TF3C4	sp|Q9UKN8|TF3C4_HUMAN	0.962	0.0762	0.508	0.294136
DDX56	sp|Q9NY93|DDX56_HUMAN	0.96	0.373	0.813	0.0899095
FLOT1	sp|O75955|FLOT1_HUMAN	0.947	0.101	0.57	0.244125
SUGP2	sp|Q8IX01|SUGP2_HUMAN	0.946	0.0368	0.396	0.402305
RPP30	sp|P78346|RPP30_HUMAN	0.943	0.301	0.762	0.118045
YMEL1	sp|Q96TA2|YMEL1_HUMAN	0.941	0.303	0.762	0.118045
NOP58	sp|Q9Y2X3|NOP58_HUMAN	0.94	0.194	0.68	0.167491
SCAF8	sp|Q9UPN6|SCAF8_HUMAN	0.938	0.174	0.651	0.186419
PELP1	sp|Q8IZL8|PELP1_HUMAN	0.937	0.401	0.819	0.0867161
ATAD1	sp|Q8NBU5|ATAD1_HUMAN	0.935	0.137	0.601	0.221126
PCNP	sp|Q8WW12|PCNP_HUMAN	0.931	0.0626	0.469	0.328827
RRS1	sp|Q15050|RRS1_HUMAN	0.93	0.33	0.785	0.10513
MBD3	sp|O95983|MBD3_HUMAN	0.928	0.33	0.785	0.10513
ABCF2	sp|Q9UG63|ABCF2_HUMAN	0.924	0.393	0.819	0.0867161
RAD21	sp|O60216|RAD21_HUMAN	0.919	0.222	0.708	0.149967
DDX54	sp|Q8TDD1|DDX54_HUMAN	0.918	0.393	0.819	0.0867161
LIMC1	sp|Q9UPQ0|LIMC1_HUMAN	0.915	0.0284	0.372	0.429457
SC61G	sp|P60059|SC61G_HUMAN	0.912	0.111	0.581	0.235824
BAP18	sp|Q8IXM2|BAP18_HUMAN	0.907	0.405	0.819	0.0867161
EXOS9	sp|Q06265|EXOS9_HUMAN	0.897	0.419	0.825	0.0835461
CHD1	sp|O14646|CHD1_HUMAN	0.895	0.341	0.793	0.100727
DDX50	sp|Q9BQ39|DDX50_HUMAN	0.888	0.196	0.68	0.167491
LMNB2	sp|Q03252|LMNB2_HUMAN	0.879	0.0988	0.566	0.247184
RBM28	sp|Q9NW13|RBM28_HUMAN	0.878	0.422	0.826	0.08302
ERCC6	sp|Q03468|ERCC6_HUMAN	0.876	0.107	0.581	0.235824
SPT6H	sp|Q7KZ85|SPT6H_HUMAN	0.874	0.504	0.852	0.0695604
RTCB	sp|Q9Y3I0|RTCB_HUMAN	0.872	0.175	0.651	0.186419
F161A	sp|Q3B820|F161A_HUMAN	0.868	0.0242	0.337	0.47237
ZMYM4	sp|Q5VZL5|ZMYM4_HUMAN	0.867	0.324	0.78	0.107905
NDUAB	sp|Q86Y39|NDUAB_HUMAN	0.863	0.101	0.57	0.244125
NP1L1	sp|P55209|NP1L1_HUMAN	0.862	0.278	0.748	0.126098
TBL2	sp|Q9Y4P3|TBL2_HUMAN	0.861	0.324	0.78	0.107905
ELAV1	sp|Q15717|ELAV1_HUMAN	0.859	0.205	0.683	0.165579
PTPRF	sp|P10586|PTPRF_HUMAN	0.856	0.0995	0.567	0.246417
KTN1	sp|Q86UP2|KTN1_HUMAN	0.856	0.146	0.608	0.216096
NOC4L	sp|Q9BVI4|NOC4L_HUMAN	0.853	0.434	0.827	0.0824945
MYO19	sp|Q96H55|MYO19_HUMAN	0.848	0.0698	0.486	0.313364
PLMN	sp|P00747|PLMN_HUMAN	0.836	0.457	0.831	0.080399
RU17	sp|P08621|RU17_HUMAN	0.835	0.00732	0.24	0.619789
ARF1	sp|P84077|ARF1_HUMAN	0.83	0.0879	0.538	0.269218
VEZF1	sp|Q14119|VEZF1_HUMAN	0.829	0.0384	0.399	0.399027
DNJA2	sp|O60884|DNJA2_HUMAN	0.828	0.349	0.797	0.0985417
KAT7	sp|O95251|KAT7_HUMAN	0.827	0.442	0.829	0.0814455
HNRPD	sp|Q14103|HNRPD_HUMAN	0.825	0.398	0.819	0.0867161
RAC1	sp|P63000|RAC1_HUMAN	0.817	0.119	0.582	0.235077
ZFHX4	sp|Q86UP3|ZFHX4_HUMAN	0.814	0.0606	0.469	0.328827
COPD	sp|P48444|COPD_HUMAN	0.811	0.311	0.767	0.115205
RBMX2	sp|Q9Y388|RBMX2_HUMAN	0.806	0.416	0.824	0.0840728
SMHD1	sp|A6NHR9|SMHD1_HUMAN	0.805	0.0399	0.405	0.392545
CDC7	sp|O00311|CDC7_HUMAN	0.802	0.121	0.582	0.235077
SUV92	sp|Q9H5I1|SUV92_HUMAN	0.801	0.392	0.819	0.0867161
CATIN	sp|Q8WUQ7|CATIN_HUMAN	0.8	0.302	0.762	0.118045
AK17A	sp|Q02040|AK17A_HUMAN	0.797	0.407	0.821	0.0856568
ACL6A	sp|O96019|ACL6A_HUMAN	0.793	0.585	0.883	0.0540393
SENP3	sp|Q9H4L4|SENP3_HUMAN	0.789	0.402	0.819	0.0867161
CTBP1	sp|Q13363|CTBP1_HUMAN	0.786	0.0633	0.47	0.327902
MMTA2	sp|Q9BU76|MMTA2_HUMAN	0.782	0.478	0.844	0.0736576
AFG32	sp|Q9Y4W6|AFG32_HUMAN	0.78	0.164	0.64	0.19382
NOP10	sp|Q9NPE3|NOP10_HUMAN	0.779	0.255	0.736	0.133122
RFC1	sp|P35251|RFC1_HUMAN	0.779	0.28	0.749	0.125518
RING2	sp|Q99496|RING2_HUMAN	0.778	0.46	0.833	0.079355
EFHD2	sp|Q96C19|EFHD2_HUMAN	0.776	0.138	0.601	0.221126
NDUB4	sp|O95168|NDUB4_HUMAN	0.774	0.326	0.782	0.106793
HNRPM	sp|P52272|HNRPM_HUMAN	0.77	0.0525	0.451	0.345823
ADDA	sp|P35611|ADDA_HUMAN	0.768	0.072	0.493	0.307153
TCOF	sp|Q13428|TCOF_HUMAN	0.767	0.716	0.918	0.0371573
MRT4	sp|Q9UKD2|MRT4_HUMAN	0.764	0.127	0.588	0.230623
BAZ1B	sp|Q9UIG0|BAZ1B_HUMAN	0.759	0.411	0.824	0.0840728
CETN2	sp|P41208|CETN2_HUMAN	0.758	0.499	0.849	0.0710923
DDX21	sp|Q9NR30|DDX21_HUMAN	0.757	0.222	0.708	0.149967
SSRD	sp|P51571|SSRD_HUMAN	0.749	0.116	0.582	0.235077
HAX1	sp|O00165|HAX1_HUMAN	0.745	0.241	0.721	0.142065
FBLN2	sp|P98095|FBLN2_HUMAN	0.74	0.108	0.581	0.235824
RCC2	sp|Q9P258|RCC2_HUMAN	0.735	0.209	0.685	0.164309
IPO4	sp|Q8TEX9|IPO4_HUMAN	0.729	0.115	0.581	0.235824
PRKDC	sp|P78527|PRKDC_HUMAN	0.723	0.178	0.656	0.183096
GBB1	sp|P62873|GBB1_HUMAN	0.72	0.331	0.785	0.10513
TIF1B	sp|Q13263|TIF1B_HUMAN	0.717	0.278	0.748	0.126098
ZZZ3	sp|Q8IYH5|ZZZ3_HUMAN	0.713	0.14	0.602	0.220404
ZCCHV	sp|Q7Z2W4|ZCCHV_HUMAN	0.713	0.42	0.825	0.0835461
IF2B3	sp|O00425|IF2B3_HUMAN	0.712	0.456	0.831	0.080399
NOP14	sp|P78316|NOP14_HUMAN	0.711	0.338	0.793	0.100727
WDR12	sp|Q9GZL7|WDR12_HUMAN	0.71	0.241	0.721	0.142065
SMRC1	sp|Q92922|SMRC1_HUMAN	0.709	0.584	0.883	0.0540393
JHD2C	sp|Q15652|JHD2C_HUMAN	0.705	0.111	0.581	0.235824
MTA3	sp|Q9BTC8|MTA3_HUMAN	0.703	0.189	0.675	0.170696
VANG1	sp|Q8TAA9|VANG1_HUMAN	0.701	0.14	0.603	0.219683
NHP2	sp|Q9NX24|NHP2_HUMAN	0.701	0.4	0.819	0.0867161
RAB1B	sp|Q9H0U4|RAB1B_HUMAN	0.695	0.379	0.819	0.0867161
GRSF1	sp|Q12849|GRSF1_HUMAN	0.694	0.173	0.651	0.186419
2AAA	sp|P30153|2AAA_HUMAN	0.691	0.52	0.863	0.0639892
DDX24	sp|Q9GZR7|DDX24_HUMAN	0.685	0.399	0.819	0.0867161
JADE1	sp|Q6IE81|JADE1_HUMAN	0.683	0.272	0.746	0.127261
HNRPQ	sp|O60506|HNRPQ_HUMAN	0.681	0.215	0.696	0.157391
GBG10	sp|P50151|GBG10_HUMAN	0.676	0.0682	0.485	0.314258
TM201	sp|Q5SNT2|TM201_HUMAN	0.674	0.177	0.655	0.183759
KRI1	sp|Q8N9T8|KRI1_HUMAN	0.671	0.397	0.819	0.0867161
PUF60	sp|Q9UHX1|PUF60_HUMAN	0.67	0.413	0.824	0.0840728
OASL	sp|Q15646|OASL_HUMAN	0.669	0.107	0.581	0.235824
SCYL2	sp|Q6P3W7|SCYL2_HUMAN	0.669	0.524	0.864	0.0634863
PESC	sp|O00541|PESC_HUMAN	0.667	0.415	0.824	0.0840728
TF3C6	sp|Q969F1|TF3C6_HUMAN	0.664	0.264	0.737	0.132533
SRPK1	sp|Q96SB4|SRPK1_HUMAN	0.663	0.539	0.866	0.0624821
ZW10	sp|O43264|ZW10_HUMAN	0.662	0.147	0.608	0.216096
DCAF7	sp|P61962|DCAF7_HUMAN	0.662	0.231	0.71	0.148742
ILF3	sp|Q12906|ILF3_HUMAN	0.662	0.469	0.838	0.076756
AT1A1	sp|P05023|AT1A1_HUMAN	0.661	0.164	0.64	0.19382
ATRX	sp|P46100|ATRX_HUMAN	0.661	0.448	0.831	0.080399
KLH41	sp|O60662|KLH41_HUMAN	0.659	0.214	0.695	0.158015
KCD12	sp|Q96CX2|KCD12_HUMAN	0.655	0.172	0.651	0.186419
COBL	sp|O75128|COBL_HUMAN	0.65	0.215	0.696	0.157391
ABCD3	sp|P28288|ABCD3_HUMAN	0.65	0.368	0.811	0.0909791
CORO7	sp|P57737|CORO7_HUMAN	0.648	0.13	0.592	0.227678
H1X	sp|Q92522|H1X_HUMAN	0.647	0.271	0.742	0.129596
MIC19	sp|Q9NX63|MIC19_HUMAN	0.646	0.197	0.68	0.167491
MS18A	sp|Q9NYP9|MS18A_HUMAN	0.645	0.047	0.438	0.358526
S10A9	sp|P06702|S10A9_HUMAN	0.645	0.207	0.683	0.165579
ERCC2	sp|P18074|ERCC2_HUMAN	0.64	0.262	0.736	0.133122
SMCA4	sp|P51532|SMCA4_HUMAN	0.639	0.517	0.862	0.0644927
NOL7	sp|Q9UMY1|NOL7_HUMAN	0.638	0.538	0.865	0.0629839
RECQ1	sp|P46063|RECQ1_HUMAN	0.637	0.265	0.739	0.131356
MATR3	sp|P43243|MATR3_HUMAN	0.635	0.0276	0.365	0.437707
CPSF5	sp|O43809|CPSF5_HUMAN	0.632	0.353	0.799	0.0974532
PDIA3	sp|P30101|PDIA3_HUMAN	0.631	0.62	0.891	0.0501223
UTP4	sp|Q969X6|UTP4_HUMAN	0.63	0.394	0.819	0.0867161
DCP1B	sp|Q8IZD4|DCP1B_HUMAN	0.629	0.118	0.582	0.235077
C2D1A	sp|Q6P1N0|C2D1A_HUMAN	0.628	0.163	0.64	0.19382
ZFR	sp|Q96KR1|ZFR_HUMAN	0.627	0.405	0.819	0.0867161
VDAC1	sp|P21796|VDAC1_HUMAN	0.626	0.109	0.581	0.235824
CD11B	sp|P21127|CD11B_HUMAN	0.625	0.541	0.866	0.0624821
TXD12	sp|O95881|TXD12_HUMAN	0.624	0.172	0.651	0.186419
CLP1L	sp|Q96KA5|CLP1L_HUMAN	0.622	0.0479	0.438	0.358526
ZN121	sp|P58317|ZN121_HUMAN	0.622	0.175	0.651	0.186419
MBB1A	sp|Q9BQG0|MBB1A_HUMAN	0.621	0.527	0.864	0.0634863
LMNA	sp|P02545|LMNA_HUMAN	0.62	0.393	0.819	0.0867161
ARC1B	sp|O15143|ARC1B_HUMAN	0.618	0.207	0.683	0.165579
PTSS1	sp|P48651|PTSS1_HUMAN	0.615	0.26	0.736	0.133122
RPB3	sp|P19387|RPB3_HUMAN	0.613	0.536	0.865	0.0629839
SNX5	sp|Q9Y5X3|SNX5_HUMAN	0.61	0.202	0.683	0.165579
WDR36	sp|Q8NI36|WDR36_HUMAN	0.609	0.439	0.827	0.0824945
DAZP1	sp|Q96EP5|DAZP1_HUMAN	0.608	0.0947	0.556	0.254925
GNA11	sp|P29992|GNA11_HUMAN	0.607	0.206	0.683	0.165579
UTP18	sp|Q9Y5J1|UTP18_HUMAN	0.604	0.403	0.819	0.0867161
Z518A	sp|Q6AHZ1|Z518A_HUMAN	0.603	0.304	0.762	0.118045
RPN2	sp|P04844|RPN2_HUMAN	0.6	0.374	0.813	0.0899095
PPIB	sp|P23284|PPIB_HUMAN	0.599	0.195	0.68	0.167491
METK2	sp|P31153|METK2_HUMAN	0.598	0.112	0.581	0.235824
ZBT24	sp|O43167|ZBT24_HUMAN	0.598	0.284	0.753	0.123205
NU107	sp|P57740|NU107_HUMAN	0.598	0.469	0.838	0.076756
SMC2	sp|O95347|SMC2_HUMAN	0.597	0.324	0.78	0.107905
RPA2	sp|Q9H9Y6|RPA2_HUMAN	0.596	0.17	0.649	0.187755
IF4A2	sp|Q14240|IF4A2_HUMAN	0.595	0.256	0.736	0.133122
DNJC7	sp|Q99615|DNJC7_HUMAN	0.594	0.23	0.71	0.148742
PCBP1	sp|Q15365|PCBP1_HUMAN	0.593	0.0367	0.396	0.402305
TECR	sp|Q9NZ01|TECR_HUMAN	0.592	0.487	0.846	0.0726296
CND1	sp|Q15021|CND1_HUMAN	0.591	0.285	0.754	0.122629
RBM14	sp|Q96PK6|RBM14_HUMAN	0.59	0.115	0.581	0.235824
PSME3	sp|P61289|PSME3_HUMAN	0.59	0.186	0.67	0.173925
ZN770	sp|Q6IQ21|ZN770_HUMAN	0.585	0.249	0.733	0.134896
GFPT1	sp|Q06210|GFPT1_HUMAN	0.583	0.319	0.775	0.110698
HNRPL	sp|P14866|HNRPL_HUMAN	0.573	0.112	0.581	0.235824
GPI8	sp|Q92643|GPI8_HUMAN	0.573	0.153	0.62	0.207608
CDK4	sp|P11802|CDK4_HUMAN	0.573	0.225	0.708	0.149967
DHX8	sp|Q14562|DHX8_HUMAN	0.573	0.484	0.846	0.0726296
SSRP1	sp|Q08945|SSRP1_HUMAN	0.572	0.492	0.848	0.0716041
AFAD	sp|P55196|AFAD_HUMAN	0.571	0.311	0.767	0.115205
T126A	sp|Q9H061|T126A_HUMAN	0.57	0.137	0.601	0.221126
RAB1A	sp|P62820|RAB1A_HUMAN	0.564	0.309	0.767	0.115205
TRIP4	sp|Q15650|TRIP4_HUMAN	0.564	0.39	0.819	0.0867161
ZYX	sp|Q15942|ZYX_HUMAN	0.56	0.47	0.838	0.076756
NCBP1	sp|Q09161|NCBP1_HUMAN	0.559	0.575	0.879	0.0560111
E2F6	sp|O75461|E2F6_HUMAN	0.557	0.231	0.71	0.148742
ABC3C	sp|Q9NRW3|ABC3C_HUMAN	0.555	0.395	0.819	0.0867161
SRSF3	sp|P84103|SRSF3_HUMAN	0.553	0.0585	0.467	0.330683
CBX5	sp|P45973|CBX5_HUMAN	0.552	0.258	0.736	0.133122
LC7L3	sp|O95232|LC7L3_HUMAN	0.55	0.145	0.607	0.216811
NCBP2	sp|P52298|NCBP2_HUMAN	0.55	0.497	0.848	0.0716041
SPT5H	sp|O00267|SPT5H_HUMAN	0.55	0.646	0.901	0.0452752
DDX17	sp|Q92841|DDX17_HUMAN	0.549	0.0471	0.438	0.358526
SFXN2	sp|Q96NB2|SFXN2_HUMAN	0.549	0.149	0.613	0.21254
WDHD1	sp|O75717|WDHD1_HUMAN	0.548	0.289	0.756	0.121478
STAU2	sp|Q9NUL3|STAU2_HUMAN	0.545	0.45	0.831	0.080399
STAG1	sp|Q8WVM7|STAG1_HUMAN	0.544	0.418	0.825	0.0835461
BAP31	sp|P51572|BAP31_HUMAN	0.541	0.261	0.736	0.133122
DHX30	sp|Q7L2E3|DHX30_HUMAN	0.537	0.472	0.839	0.076238
KCRB	sp|P12277|KCRB_HUMAN	0.537	0.612	0.891	0.0501223
FUBP1	sp|Q96AE4|FUBP1_HUMAN	0.535	0.365	0.809	0.0920515
TTK	sp|P33981|TTK_HUMAN	0.534	0.176	0.651	0.186419
YTHD2	sp|Q9Y5A9|YTHD2_HUMAN	0.534	0.608	0.891	0.0501223
RBMX	sp|P38159|RBMX_HUMAN	0.531	0.292	0.757	0.120904
IPO5	sp|O00410|IPO5_HUMAN	0.529	0.309	0.767	0.115205
NUP35	sp|Q8NFH5|NUP35_HUMAN	0.527	0.27	0.742	0.129596
CHRD1	sp|Q9UHD1|CHRD1_HUMAN	0.525	0.308	0.767	0.115205
ZKSC8	sp|Q15776|ZKSC8_HUMAN	0.523	0.413	0.824	0.0840728
MPRI	sp|P11717|MPRI_HUMAN	0.519	0.251	0.735	0.133713
SC11A	sp|P67812|SC11A_HUMAN	0.518	0.247	0.73	0.136677
CRAD	sp|Q6ZU35|CRAD_HUMAN	0.518	0.313	0.767	0.115205
RPAC2	sp|P0DPB6|RPAC2_HUMAN	0.517	0.171	0.651	0.186419
VDAC2	sp|P45880|VDAC2_HUMAN	0.517	0.448	0.831	0.080399
DJB11	sp|Q9UBS4|DJB11_HUMAN	0.515	0.472	0.839	0.076238
SP130	sp|Q9H0E3|SP130_HUMAN	0.513	0.258	0.736	0.133122
H31	sp|P68431|H31_HUMAN	0.513	0.368	0.81	0.091515
NOLC1	sp|Q14978|NOLC1_HUMAN	0.513	0.744	0.931	0.0310503
PSB1	sp|P20618|PSB1_HUMAN	0.512	0.161	0.637	0.195861
TADA3	sp|O75528|TADA3_HUMAN	0.51	0.257	0.736	0.133122
SP16H	sp|Q9Y5B9|SP16H_HUMAN	0.51	0.588	0.885	0.0530567
ATF3	sp|P18847|ATF3_HUMAN	0.506	0.202	0.683	0.165579
MB12A	sp|Q96EY5|MB12A_HUMAN	0.505	0.206	0.683	0.165579
COR1B	sp|Q9BR76|COR1B_HUMAN	0.505	0.267	0.74	0.130768
PHLB3	sp|Q6NSJ2|PHLB3_HUMAN	0.504	0.288	0.756	0.121478
RFC2	sp|P35250|RFC2_HUMAN	0.504	0.491	0.848	0.0716041
CHTOP	sp|Q9Y3Y2|CHTOP_HUMAN	0.504	0.613	0.891	0.0501223
NSE4A	sp|Q9NXX6|NSE4A_HUMAN	0.503	0.287	0.756	0.121478
RU2B	sp|P08579|RU2B_HUMAN	0.503	0.339	0.793	0.100727
OCRL	sp|Q01968|OCRL_HUMAN	0.5	0.344	0.793	0.100727
ZMY11	sp|Q15326|ZMY11_HUMAN	0.497	0.459	0.832	0.0798767
CCNL1	sp|Q9UK58|CCNL1_HUMAN	0.494	0.313	0.767	0.115205
AN32A	sp|P39687|AN32A_HUMAN	0.493	0.326	0.782	0.106793
T2FA	sp|P35269|T2FA_HUMAN	0.491	0.367	0.81	0.091515
NOL9	sp|Q5SY16|NOL9_HUMAN	0.49	0.66	0.907	0.0423927
CQ080	sp|Q9BSJ5|CQ080_HUMAN	0.489	0.239	0.721	0.142065
RHOA	sp|P61586|RHOA_HUMAN	0.488	0.443	0.83	0.0809219
PHF10	sp|Q8WUB8|PHF10_HUMAN	0.488	0.532	0.865	0.0629839
TB10B	sp|Q4KMP7|TB10B_HUMAN	0.487	0.223	0.708	0.149967
TDRKH	sp|Q9Y2W6|TDRKH_HUMAN	0.486	0.404	0.819	0.0867161
MIC60	sp|Q16891|MIC60_HUMAN	0.483	0.333	0.785	0.10513
HNRPC	sp|P07910|HNRPC_HUMAN	0.482	0.271	0.742	0.129596
SH3G1	sp|Q99961|SH3G1_HUMAN	0.481	0.207	0.683	0.165579
NDC1	sp|Q9BTX1|NDC1_HUMAN	0.481	0.26	0.736	0.133122
RSU1	sp|Q15404|RSU1_HUMAN	0.48	0.233	0.711	0.14813
CIZ1	sp|Q9ULV3|CIZ1_HUMAN	0.48	0.295	0.76	0.119186
SLK	sp|Q9H2G2|SLK_HUMAN	0.48	0.34	0.793	0.100727
REPI1	sp|Q9BWE0|REPI1_HUMAN	0.477	0.358	0.803	0.0952845
PTN13	sp|Q12923|PTN13_HUMAN	0.477	0.396	0.819	0.0867161
FIP1	sp|Q6UN15|FIP1_HUMAN	0.476	0.449	0.831	0.080399
ASPH	sp|Q12797|ASPH_HUMAN	0.47	0.322	0.78	0.107905
WDR74	sp|Q6RFH5|WDR74_HUMAN	0.469	0.331	0.785	0.10513
MSH6	sp|P52701|MSH6_HUMAN	0.463	0.655	0.905	0.0433514
ZC3H8	sp|Q8N5P1|ZC3H8_HUMAN	0.459	0.49	0.848	0.0716041
PDS5A	sp|Q29RF7|PDS5A_HUMAN	0.455	0.227	0.708	0.149967
PSA1	sp|P25786|PSA1_HUMAN	0.453	0.312	0.767	0.115205
DNJB1	sp|P25685|DNJB1_HUMAN	0.453	0.377	0.819	0.0867161
TADBP	sp|Q13148|TADBP_HUMAN	0.451	0.651	0.904	0.0438316
NEUA	sp|Q8NFW8|NEUA_HUMAN	0.45	0.183	0.664	0.177832
GEMI6	sp|Q8WXD5|GEMI6_HUMAN	0.45	0.223	0.708	0.149967
EXOS7	sp|Q15024|EXOS7_HUMAN	0.45	0.627	0.893	0.0491485
AFG2H	sp|Q8NB90|AFG2H_HUMAN	0.45	0.71	0.918	0.0371573
BHA15	sp|Q7RTS1|BHA15_HUMAN	0.448	0.316	0.77	0.113509
BEND3	sp|Q5T5X7|BEND3_HUMAN	0.447	0.226	0.708	0.149967
MO4L2	sp|Q15014|MO4L2_HUMAN	0.447	0.303	0.762	0.118045
CCNK	sp|O75909|CCNK_HUMAN	0.446	0.226	0.708	0.149967
TAF1	sp|P21675|TAF1_HUMAN	0.445	0.422	0.826	0.08302
NDUA6	sp|P56556|NDUA6_HUMAN	0.443	0.299	0.762	0.118045
PPAC	sp|P24666|PPAC_HUMAN	0.443	0.41	0.824	0.0840728
ZN384	sp|Q8TF68|ZN384_HUMAN	0.442	0.401	0.819	0.0867161
CECR2	sp|Q9BXF3|CECR2_HUMAN	0.442	0.435	0.827	0.0824945
LDHA	sp|P00338|LDHA_HUMAN	0.441	0.295	0.76	0.119186
MCM7	sp|P33993|MCM7_HUMAN	0.441	0.365	0.809	0.0920515
HBA	sp|P69905|HBA_HUMAN	0.44	0.395	0.819	0.0867161
NCBP3	sp|Q53F19|NCBP3_HUMAN	0.44	0.595	0.888	0.051587
DNJA1	sp|P31689|DNJA1_HUMAN	0.437	0.601	0.891	0.0501223
TRIPC	sp|Q14669|TRIPC_HUMAN	0.436	0.615	0.891	0.0501223
RRN3	sp|Q9NYV6|RRN3_HUMAN	0.435	0.353	0.799	0.0974532
HNRL2	sp|Q1KMD3|HNRL2_HUMAN	0.434	0.244	0.725	0.139662
KIF4A	sp|O95239|KIF4A_HUMAN	0.434	0.396	0.819	0.0867161
AP2B1	sp|P63010|AP2B1_HUMAN	0.432	0.349	0.797	0.0985417
CUL3	sp|Q13618|CUL3_HUMAN	0.431	0.229	0.71	0.148742
PI42C	sp|Q8TBX8|PI42C_HUMAN	0.431	0.353	0.799	0.0974532
MLEC	sp|Q14165|MLEC_HUMAN	0.429	0.427	0.827	0.0824945
SPTC1	sp|O15269|SPTC1_HUMAN	0.429	0.454	0.831	0.080399
LAP2B	sp|P42167|LAP2B_HUMAN	0.429	0.557	0.875	0.0579919
RGPD5	sp|Q99666|RGPD5_HUMAN	0.427	0.322	0.78	0.107905
LDHB	sp|P07195|LDHB_HUMAN	0.427	0.329	0.785	0.10513
ATD2B	sp|Q9ULI0|ATD2B_HUMAN	0.425	0.348	0.797	0.0985417
FAT1	sp|Q14517|FAT1_HUMAN	0.424	0.348	0.797	0.0985417
CAP1	sp|Q01518|CAP1_HUMAN	0.424	0.399	0.819	0.0867161
TR112	sp|Q9UI30|TR112_HUMAN	0.423	0.5	0.85	0.0705811
WDR46	sp|O15213|WDR46_HUMAN	0.42	0.602	0.891	0.0501223
PRD10	sp|Q9NQV6|PRD10_HUMAN	0.419	0.461	0.833	0.079355
ZN512	sp|Q96ME7|ZN512_HUMAN	0.419	0.519	0.863	0.0639892
TIRR	sp|Q9BRJ7|TIRR_HUMAN	0.417	0.435	0.827	0.0824945
TBC15	sp|Q8TC07|TBC15_HUMAN	0.416	0.41	0.823	0.0846002
ELOB	sp|Q15370|ELOB_HUMAN	0.416	0.416	0.824	0.0840728
S10AA	sp|P60903|S10AA_HUMAN	0.416	0.48	0.846	0.0726296
SRPRB	sp|Q9Y5M8|SRPRB_HUMAN	0.416	0.508	0.853	0.069051
CK098	sp|E9PRG8|CK098_HUMAN	0.416	0.612	0.891	0.0501223
PWP1	sp|Q13610|PWP1_HUMAN	0.414	0.613	0.891	0.0501223
SR1IP	sp|Q8N9Q2|SR1IP_HUMAN	0.413	0.322	0.78	0.107905
TOE1	sp|Q96GM8|TOE1_HUMAN	0.412	0.654	0.905	0.0433514
LMBL2	sp|Q969R5|LMBL2_HUMAN	0.411	0.391	0.819	0.0867161
CENPB	sp|P07199|CENPB_HUMAN	0.411	0.59	0.886	0.0525663
NU155	sp|O75694|NU155_HUMAN	0.41	0.469	0.838	0.076756
ZC3H6	sp|P61129|ZC3H6_HUMAN	0.409	0.344	0.793	0.100727
PUM1	sp|Q14671|PUM1_HUMAN	0.408	0.4	0.819	0.0867161
HXK1	sp|P19367|HXK1_HUMAN	0.407	0.34	0.793	0.100727
PI42A	sp|P48426|PI42A_HUMAN	0.405	0.289	0.756	0.121478
MTX1	sp|Q13505|MTX1_HUMAN	0.405	0.474	0.84	0.0757207
MCE1	sp|O60942|MCE1_HUMAN	0.404	0.374	0.813	0.0899095
AATF	sp|Q9NY61|AATF_HUMAN	0.404	0.635	0.894	0.0486625
KDIS	sp|Q9ULH0|KDIS_HUMAN	0.403	0.347	0.797	0.0985417
AUP1	sp|Q9Y679|AUP1_HUMAN	0.403	0.423	0.826	0.08302
HS2ST	sp|Q7LGA3|HS2ST_HUMAN	0.402	0.513	0.858	0.0665127
G3BP2	sp|Q9UN86|G3BP2_HUMAN	0.402	0.743	0.931	0.0310503
NO40	sp|Q9NP64|NO40_HUMAN	0.401	0.674	0.911	0.0404816
XRCC1	sp|P18887|XRCC1_HUMAN	0.4	0.653	0.905	0.0433514
RAI14	sp|Q9P0K7|RAI14_HUMAN	0.399	0.358	0.804	0.094744
ARP5	sp|Q9H9F9|ARP5_HUMAN	0.399	0.466	0.838	0.076756
MYPT1	sp|O14974|MYPT1_HUMAN	0.399	0.497	0.848	0.0716041
TAB2	sp|Q9NYJ8|TAB2_HUMAN	0.397	0.404	0.819	0.0867161
SGPL1	sp|O95470|SGPL1_HUMAN	0.396	0.31	0.767	0.115205
MCRS1	sp|Q96EZ8|MCRS1_HUMAN	0.396	0.39	0.819	0.0867161
CALD1	sp|Q05682|CALD1_HUMAN	0.395	0.324	0.78	0.107905
PKP4	sp|Q99569|PKP4_HUMAN	0.395	0.423	0.826	0.08302
WDR43	sp|Q15061|WDR43_HUMAN	0.394	0.403	0.819	0.0867161
EXOC1	sp|Q9NV70|EXOC1_HUMAN	0.394	0.43	0.827	0.0824945
MARE2	sp|Q15555|MARE2_HUMAN	0.393	0.464	0.838	0.076756
HNRPF	sp|P52597|HNRPF_HUMAN	0.392	0.227	0.708	0.149967
EPN4	sp|Q14677|EPN4_HUMAN	0.392	0.301	0.762	0.118045
KI18B	sp|Q86Y91|KI18B_HUMAN	0.392	0.473	0.839	0.076238
TBB4A	sp|P04350|TBB4A_HUMAN	0.391	0.313	0.767	0.115205
PPR18	sp|Q6NYC8|PPR18_HUMAN	0.391	0.335	0.789	0.102923
CGBP1	sp|Q9UFW8|CGBP1_HUMAN	0.391	0.432	0.827	0.0824945
RBM4	sp|Q9BWF3|RBM4_HUMAN	0.39	0.577	0.881	0.0550241
TSYL1	sp|Q9H0U9|TSYL1_HUMAN	0.389	0.305	0.763	0.117475
AAAT	sp|Q15758|AAAT_HUMAN	0.389	0.415	0.824	0.0840728
ENAH	sp|Q8N8S7|ENAH_HUMAN	0.388	0.469	0.838	0.076756
MCM5	sp|P33992|MCM5_HUMAN	0.388	0.485	0.846	0.0726296
KDM2A	sp|Q9Y2K7|KDM2A_HUMAN	0.386	0.365	0.809	0.0920515
MAN1	sp|Q9Y2U8|MAN1_HUMAN	0.385	0.447	0.831	0.080399
PSB2	sp|P49721|PSB2_HUMAN	0.384	0.323	0.78	0.107905
SCML2	sp|Q9UQR0|SCML2_HUMAN	0.384	0.538	0.865	0.0629839
CCNL2	sp|Q96S94|CCNL2_HUMAN	0.383	0.555	0.874	0.0584886
LSM7	sp|Q9UK45|LSM7_HUMAN	0.38	0.323	0.78	0.107905
TMED7	sp|Q9Y3B3|TMED7_HUMAN	0.38	0.453	0.831	0.080399
UTP15	sp|Q8TED0|UTP15_HUMAN	0.379	0.374	0.813	0.0899095
NET1	sp|O95631|NET1_HUMAN	0.377	0.488	0.846	0.0726296
TBCD4	sp|O60343|TBCD4_HUMAN	0.376	0.422	0.826	0.08302
SPCS2	sp|Q15005|SPCS2_HUMAN	0.375	0.494	0.848	0.0716041
RBBP5	sp|Q15291|RBBP5_HUMAN	0.374	0.397	0.819	0.0867161
TERF2	sp|Q15554|TERF2_HUMAN	0.372	0.513	0.858	0.0665127
SRPRA	sp|P08240|SRPRA_HUMAN	0.371	0.545	0.87	0.0604807
SI1L3	sp|O60292|SI1L3_HUMAN	0.37	0.389	0.819	0.0867161
ARC1A	sp|Q92747|ARC1A_HUMAN	0.37	0.462	0.836	0.0777937
TIA1	sp|P31483|TIA1_HUMAN	0.369	0.413	0.824	0.0840728
PTN1	sp|P18031|PTN1_HUMAN	0.364	0.356	0.801	0.0963675
PRAF3	sp|O75915|PRAF3_HUMAN	0.363	0.417	0.825	0.0835461
PP6R1	sp|Q9UPN7|PP6R1_HUMAN	0.363	0.493	0.848	0.0716041
JUN	sp|P05412|JUN_HUMAN	0.363	0.555	0.874	0.0584886
LMNB1	sp|P20700|LMNB1_HUMAN	0.361	0.257	0.736	0.133122
XRN2	sp|Q9H0D6|XRN2_HUMAN	0.361	0.704	0.918	0.0371573
NQO2	sp|P16083|NQO2_HUMAN	0.359	0.256	0.736	0.133122
ACACA	sp|Q13085|ACACA_HUMAN	0.359	0.414	0.824	0.0840728
ZN574	sp|Q6ZN55|ZN574_HUMAN	0.357	0.569	0.876	0.0574959
HELLS	sp|Q9NRZ9|HELLS_HUMAN	0.357	0.573	0.878	0.0565055
I2BP1	sp|Q8IU81|I2BP1_HUMAN	0.356	0.452	0.831	0.080399
LTBP1	sp|Q14766|LTBP1_HUMAN	0.355	0.389	0.819	0.0867161
CWC27	sp|Q6UX04|CWC27_HUMAN	0.354	0.504	0.852	0.0695604
TFCP2	sp|Q12800|TFCP2_HUMAN	0.353	0.369	0.811	0.0909791
G3BP1	sp|Q13283|G3BP1_HUMAN	0.35	0.715	0.918	0.0371573
UBA1	sp|P22314|UBA1_HUMAN	0.349	0.685	0.913	0.0395292
SCRN1	sp|Q12765|SCRN1_HUMAN	0.347	0.454	0.831	0.080399
AP2M1	sp|Q96CW1|AP2M1_HUMAN	0.347	0.571	0.878	0.0565055
VRK1	sp|Q99986|VRK1_HUMAN	0.346	0.379	0.819	0.0867161
CCD47	sp|Q96A33|CCD47_HUMAN	0.346	0.639	0.896	0.047692
WDR1	sp|O75083|WDR1_HUMAN	0.344	0.427	0.827	0.0824945
BRCA1	sp|P38398|BRCA1_HUMAN	0.343	0.483	0.846	0.0726296
NUP85	sp|Q9BW27|NUP85_HUMAN	0.342	0.393	0.819	0.0867161
TITIN	sp|Q8WZ42|TITIN_HUMAN	0.342	0.469	0.838	0.076756
BOP1	sp|Q14137|BOP1_HUMAN	0.339	0.656	0.905	0.0433514
PICAL	sp|Q13492|PICAL_HUMAN	0.338	0.533	0.865	0.0629839
RTN4	sp|Q9NQC3|RTN4_HUMAN	0.337	0.385	0.819	0.0867161
H4	sp|P62805|H4_HUMAN	0.337	0.425	0.826	0.08302
FXR2	sp|P51116|FXR2_HUMAN	0.337	0.739	0.93	0.0315171
ZBED4	sp|O75132|ZBED4_HUMAN	0.334	0.451	0.831	0.080399
SYFB	sp|Q9NSD9|SYFB_HUMAN	0.334	0.505	0.852	0.0695604
SPA5L	sp|Q9BVQ7|SPA5L_HUMAN	0.332	0.724	0.921	0.0357404
LRC59	sp|Q96AG4|LRC59_HUMAN	0.331	0.225	0.708	0.149967
LYAR	sp|Q9NX58|LYAR_HUMAN	0.33	0.715	0.918	0.0371573
UBAC2	sp|Q8NBM4|UBAC2_HUMAN	0.329	0.445	0.831	0.080399
PCF11	sp|O94913|PCF11_HUMAN	0.328	0.526	0.864	0.0634863
TRIM6	sp|Q9C030|TRIM6_HUMAN	0.326	0.487	0.846	0.0726296
HNRPU	sp|Q00839|HNRPU_HUMAN	0.325	0.18	0.658	0.181774
CNOT9	sp|Q92600|CNOT9_HUMAN	0.325	0.436	0.827	0.0824945
TOP1	sp|P11387|TOP1_HUMAN	0.324	0.691	0.917	0.0376307
CDC16	sp|Q13042|CDC16_HUMAN	0.323	0.483	0.846	0.0726296
NU188	sp|Q5SRE5|NU188_HUMAN	0.323	0.588	0.885	0.0530567
CDC23	sp|Q9UJX2|CDC23_HUMAN	0.322	0.422	0.826	0.08302
GSTO1	sp|P78417|GSTO1_HUMAN	0.321	0.468	0.838	0.076756
CLASR	sp|Q8N2M8|CLASR_HUMAN	0.321	0.555	0.874	0.0584886
DD19A	sp|Q9NUU7|DD19A_HUMAN	0.32	0.453	0.831	0.080399
ZN638	sp|Q14966|ZN638_HUMAN	0.32	0.693	0.917	0.0376307
BEND7	sp|Q8N7W2|BEND7_HUMAN	0.319	0.397	0.819	0.0867161
TAOK2	sp|Q9UL54|TAOK2_HUMAN	0.319	0.477	0.843	0.0741724
EWS	sp|Q01844|EWS_HUMAN	0.319	0.702	0.918	0.0371573
SMRD2	sp|Q92925|SMRD2_HUMAN	0.319	0.795	0.947	0.02365
SYQ	sp|P47897|SYQ_HUMAN	0.318	0.527	0.864	0.0634863
MLF1	sp|P58340|MLF1_HUMAN	0.318	0.557	0.875	0.0579919
SFR19	sp|Q9H7N4|SFR19_HUMAN	0.316	0.714	0.918	0.0371573
SND1	sp|Q7KZF4|SND1_HUMAN	0.316	0.77	0.945	0.0245682
DHX36	sp|Q9H2U1|DHX36_HUMAN	0.315	0.572	0.878	0.0565055
LANC1	sp|O43813|LANC1_HUMAN	0.312	0.43	0.827	0.0824945
UIMC1	sp|Q96RL1|UIMC1_HUMAN	0.312	0.46	0.833	0.079355
P3C2A	sp|O00443|P3C2A_HUMAN	0.312	0.534	0.865	0.0629839
H12	sp|P16403|H12_HUMAN	0.31	0.525	0.864	0.0634863
RFC5	sp|P40937|RFC5_HUMAN	0.31	0.746	0.931	0.0310503
SLF2	sp|Q8IX21|SLF2_HUMAN	0.309	0.509	0.855	0.0680339
PRS4	sp|P62191|PRS4_HUMAN	0.308	0.728	0.923	0.0347983
LSM10	sp|Q969L4|LSM10_HUMAN	0.307	0.455	0.831	0.080399
DIAP1	sp|O60610|DIAP1_HUMAN	0.307	0.598	0.89	0.05061
PDC6I	sp|Q8WUM4|PDC6I_HUMAN	0.305	0.542	0.867	0.0619809
LIPL	sp|P06858|LIPL_HUMAN	0.304	0.531	0.865	0.0629839
RBM23	sp|Q86U06|RBM23_HUMAN	0.303	0.436	0.827	0.0824945
IRS4	sp|O14654|IRS4_HUMAN	0.302	0.393	0.819	0.0867161
DSRAD	sp|P55265|DSRAD_HUMAN	0.301	0.667	0.909	0.0414361
SOGA1	sp|O94964|SOGA1_HUMAN	0.3	0.528	0.865	0.0629839
ZN174	sp|Q15697|ZN174_HUMAN	0.299	0.36	0.806	0.093665
NDUF3	sp|Q9BU61|NDUF3_HUMAN	0.298	0.439	0.827	0.0824945
ARI3B	sp|Q8IVW6|ARI3B_HUMAN	0.298	0.583	0.883	0.0540393
ANR28	sp|O15084|ANR28_HUMAN	0.297	0.45	0.831	0.080399
PFKAP	sp|Q01813|PFKAP_HUMAN	0.297	0.593	0.888	0.051587
AGAP3	sp|Q96P47|AGAP3_HUMAN	0.295	0.426	0.827	0.0824945
H13	sp|P16402|H13_HUMAN	0.294	0.82	0.953	0.0209071
GRWD1	sp|Q9BQ67|GRWD1_HUMAN	0.293	0.756	0.938	0.0277972
RPN1	sp|P04843|RPN1_HUMAN	0.292	0.47	0.838	0.076756
LRRF2	sp|Q9Y608|LRRF2_HUMAN	0.292	0.596	0.888	0.051587
VILI	sp|P09327|VILI_HUMAN	0.289	0.481	0.846	0.0726296
NGDN	sp|Q8NEJ9|NGDN_HUMAN	0.289	0.672	0.911	0.0404816
PDIA5	sp|Q14554|PDIA5_HUMAN	0.288	0.449	0.831	0.080399
SAC1	sp|Q9NTJ5|SAC1_HUMAN	0.287	0.531	0.865	0.0629839
HDAC6	sp|Q9UBN7|HDAC6_HUMAN	0.286	0.507	0.853	0.069051
GLYR1	sp|Q49A26|GLYR1_HUMAN	0.286	0.736	0.928	0.032452
NU160	sp|Q12769|NU160_HUMAN	0.285	0.542	0.867	0.0619809
STRAP	sp|Q9Y3F4|STRAP_HUMAN	0.285	0.612	0.891	0.0501223
DHX37	sp|Q8IY37|DHX37_HUMAN	0.285	0.65	0.903	0.0443122
WDR26	sp|Q9H7D7|WDR26_HUMAN	0.284	0.541	0.866	0.0624821
TAB3	sp|Q8N5C8|TAB3_HUMAN	0.283	0.607	0.891	0.0501223
ZFP3	sp|Q96NJ6|ZFP3_HUMAN	0.282	0.505	0.852	0.0695604
SMC5	sp|Q8IY18|SMC5_HUMAN	0.282	0.595	0.888	0.051587
RAF1	sp|P04049|RAF1_HUMAN	0.282	0.615	0.891	0.0501223
NP1L4	sp|Q99733|NP1L4_HUMAN	0.281	0.596	0.889	0.0510982
TCPG	sp|P49368|TCPG_HUMAN	0.28	0.674	0.911	0.0404816
FA76B	sp|Q5HYJ3|FA76B_HUMAN	0.279	0.584	0.883	0.0540393
LRC40	sp|Q9H9A6|LRC40_HUMAN	0.278	0.585	0.883	0.0540393
RENT1	sp|Q92900|RENT1_HUMAN	0.278	0.627	0.893	0.0491485
EF1D	sp|P29692|EF1D_HUMAN	0.277	0.701	0.918	0.0371573
ZNF22	sp|P17026|ZNF22_HUMAN	0.277	0.785	0.946	0.0241089
CP110	sp|O43303|CP110_HUMAN	0.276	0.474	0.84	0.0757207
DCTN1	sp|Q14203|DCTN1_HUMAN	0.275	0.572	0.878	0.0565055
NUB1	sp|Q9Y5A7|NUB1_HUMAN	0.274	0.485	0.846	0.0726296
KC1E	sp|P49674|KC1E_HUMAN	0.274	0.655	0.905	0.0433514
GYS1	sp|P13807|GYS1_HUMAN	0.27	0.482	0.846	0.0726296
WDR34	sp|Q96EX3|WDR34_HUMAN	0.269	0.554	0.874	0.0584886
ADT3	sp|P12236|ADT3_HUMAN	0.266	0.492	0.848	0.0716041
NBN	sp|O60934|NBN_HUMAN	0.266	0.546	0.871	0.0599818
YTDC1	sp|Q96MU7|YTDC1_HUMAN	0.266	0.677	0.911	0.0404816
SMG9	sp|Q9H0W8|SMG9_HUMAN	0.265	0.524	0.864	0.0634863
HPRT	sp|P00492|HPRT_HUMAN	0.265	0.544	0.87	0.0604807
XRCC6	sp|P12956|XRCC6_HUMAN	0.264	0.618	0.891	0.0501223
CAAP1	sp|Q9H8G2|CAAP1_HUMAN	0.264	0.746	0.931	0.0310503
MMGT1	sp|Q8N4V1|MMGT1_HUMAN	0.262	0.521	0.864	0.0634863
KPYM	sp|P14618|KPYM_HUMAN	0.262	0.548	0.872	0.0594835
MTX2	sp|O75431|MTX2_HUMAN	0.261	0.719	0.919	0.0366845
GNAI2	sp|P04899|GNAI2_HUMAN	0.26	0.472	0.839	0.076238
DPM1	sp|O60762|DPM1_HUMAN	0.259	0.625	0.892	0.0496351
PPIA	sp|P62937|PPIA_HUMAN	0.259	0.808	0.952	0.0213631
SYJ2B	sp|P57105|SYJ2B_HUMAN	0.257	0.583	0.883	0.0540393
SYNE1	sp|Q8NF91|SYNE1_HUMAN	0.257	0.585	0.883	0.0540393
EXOC8	sp|Q8IYI6|EXOC8_HUMAN	0.256	0.568	0.876	0.0574959
DCNL5	sp|Q9BTE7|DCNL5_HUMAN	0.256	0.623	0.891	0.0501223
NEPRO	sp|Q6NW34|NEPRO_HUMAN	0.255	0.674	0.911	0.0404816
VTI1B	sp|Q9UEU0|VTI1B_HUMAN	0.253	0.558	0.875	0.0579919
CHD9	sp|Q3L8U1|CHD9_HUMAN	0.252	0.505	0.852	0.0695604
RFIP5	sp|Q9BXF6|RFIP5_HUMAN	0.251	0.569	0.876	0.0574959
NOL8	sp|Q76FK4|NOL8_HUMAN	0.248	0.559	0.875	0.0579919
FCF1	sp|Q9Y324|FCF1_HUMAN	0.248	0.705	0.918	0.0371573
SPIN3	sp|Q5JUX0|SPIN3_HUMAN	0.248	0.705	0.918	0.0371573
CC137	sp|Q6PK04|CC137_HUMAN	0.248	0.786	0.946	0.0241089
F10A1	sp|P50502|F10A1_HUMAN	0.247	0.555	0.874	0.0584886
PROF2	sp|P35080|PROF2_HUMAN	0.247	0.603	0.891	0.0501223
EMC10	sp|Q5UCC4|EMC10_HUMAN	0.246	0.666	0.909	0.0414361
TBCE	sp|Q15813|TBCE_HUMAN	0.245	0.566	0.876	0.0574959
MIC13	sp|Q5XKP0|MIC13_HUMAN	0.245	0.592	0.888	0.051587
ANK3	sp|Q12955|ANK3_HUMAN	0.245	0.658	0.906	0.0428718
PNO1	sp|Q9NRX1|PNO1_HUMAN	0.244	0.486	0.846	0.0726296
ZDHC5	sp|Q9C0B5|ZDHC5_HUMAN	0.244	0.526	0.864	0.0634863
SFPQ	sp|P23246|SFPQ_HUMAN	0.244	0.536	0.865	0.0629839
PPM1D	sp|O15297|PPM1D_HUMAN	0.244	0.553	0.874	0.0584886
UTRO	sp|P46939|UTRO_HUMAN	0.244	0.558	0.875	0.0579919
RSBNL	sp|Q6PCB5|RSBNL_HUMAN	0.244	0.702	0.918	0.0371573
RTF2	sp|Q9BY42|RTF2_HUMAN	0.243	0.65	0.903	0.0443122
HCFC1	sp|P51610|HCFC1_HUMAN	0.243	0.676	0.911	0.0404816
AT131	sp|Q9HD20|AT131_HUMAN	0.242	0.616	0.891	0.0501223
KPBB	sp|Q93100|KPBB_HUMAN	0.241	0.578	0.881	0.0550241
MORC4	sp|Q8TE76|MORC4_HUMAN	0.241	0.611	0.891	0.0501223
GEMI7	sp|Q9H840|GEMI7_HUMAN	0.24	0.603	0.891	0.0501223
PP1RA	sp|Q96QC0|PP1RA_HUMAN	0.239	0.535	0.865	0.0629839
CEP85	sp|Q6P2H3|CEP85_HUMAN	0.239	0.689	0.916	0.0381045
SPB1	sp|Q8IY81|SPB1_HUMAN	0.239	0.756	0.938	0.0277972
PSDE	sp|O00487|PSDE_HUMAN	0.238	0.553	0.874	0.0584886
STX8	sp|Q9UNK0|STX8_HUMAN	0.237	0.606	0.891	0.0501223
SPEE	sp|P19623|SPEE_HUMAN	0.237	0.638	0.896	0.047692
BRD9	sp|Q9H8M2|BRD9_HUMAN	0.233	0.785	0.946	0.0241089
EXOSX	sp|Q01780|EXOSX_HUMAN	0.233	0.836	0.953	0.0209071
ZFP91	sp|Q96JP5|ZFP91_HUMAN	0.232	0.69	0.916	0.0381045
SRSF4	sp|Q08170|SRSF4_HUMAN	0.231	0.495	0.848	0.0716041
TAF6	sp|P49848|TAF6_HUMAN	0.229	0.481	0.846	0.0726296
C2CD5	sp|Q86YS7|C2CD5_HUMAN	0.229	0.604	0.891	0.0501223
ACSL3	sp|O95573|ACSL3_HUMAN	0.229	0.621	0.891	0.0501223
ZN397	sp|Q8NF99|ZN397_HUMAN	0.229	0.631	0.894	0.0486625
CHD8	sp|Q9HCK8|CHD8_HUMAN	0.229	0.659	0.906	0.0428718
BLM	sp|P54132|BLM_HUMAN	0.229	0.763	0.941	0.0264104
ODR4	sp|Q5SWX8|ODR4_HUMAN	0.229	0.765	0.942	0.0259491
WAPL	sp|Q7Z5K2|WAPL_HUMAN	0.228	0.491	0.848	0.0716041
NLE1	sp|Q9NVX2|NLE1_HUMAN	0.228	0.773	0.946	0.0241089
LSM11	sp|P83369|LSM11_HUMAN	0.226	0.537	0.865	0.0629839
DX39A	sp|O00148|DX39A_HUMAN	0.223	0.602	0.891	0.0501223
RFLB	sp|Q8N5W9|RFLB_HUMAN	0.223	0.737	0.928	0.032452
KALM	sp|P23352|KALM_HUMAN	0.222	0.539	0.866	0.0624821
DBNL	sp|Q9UJU6|DBNL_HUMAN	0.222	0.622	0.891	0.0501223
HDGF	sp|P51858|HDGF_HUMAN	0.22	0.639	0.896	0.047692
ZBT11	sp|O95625|ZBT11_HUMAN	0.218	0.641	0.898	0.0467237
RPR1B	sp|Q9NQG5|RPR1B_HUMAN	0.218	0.848	0.955	0.0199966
HBS1L	sp|Q9Y450|HBS1L_HUMAN	0.217	0.626	0.893	0.0491485
NOG2	sp|Q13823|NOG2_HUMAN	0.217	0.827	0.953	0.0209071
PCM1	sp|Q15154|PCM1_HUMAN	0.216	0.618	0.891	0.0501223
ZBTB5	sp|O15062|ZBTB5_HUMAN	0.216	0.633	0.894	0.0486625
ERC6L	sp|Q2NKX8|ERC6L_HUMAN	0.216	0.634	0.894	0.0486625
PCNT	sp|O95613|PCNT_HUMAN	0.214	0.431	0.827	0.0824945
PLOD1	sp|Q02809|PLOD1_HUMAN	0.214	0.818	0.953	0.0209071
ZN316	sp|A6NFI3|ZN316_HUMAN	0.213	0.629	0.893	0.0491485
DCTN4	sp|Q9UJW0|DCTN4_HUMAN	0.213	0.681	0.912	0.0400052
ELP1	sp|O95163|ELP1_HUMAN	0.212	0.599	0.891	0.0501223
NACC1	sp|Q96RE7|NACC1_HUMAN	0.212	0.656	0.905	0.0433514
GTSE1	sp|Q9NYZ3|GTSE1_HUMAN	0.21	0.628	0.893	0.0491485
RICTR	sp|Q6R327|RICTR_HUMAN	0.209	0.606	0.891	0.0501223
ZMYM2	sp|Q9UBW7|ZMYM2_HUMAN	0.209	0.643	0.899	0.0462403
TAGL2	sp|P37802|TAGL2_HUMAN	0.208	0.782	0.946	0.0241089
DHX9	sp|Q08211|DHX9_HUMAN	0.207	0.552	0.874	0.0584886
PSD11	sp|O00231|PSD11_HUMAN	0.207	0.621	0.891	0.0501223
2011-09-01	sp|Q9NVA2|SEP11_HUMAN	0.207	0.675	0.911	0.0404816
CHD7	sp|Q9P2D1|CHD7_HUMAN	0.207	0.696	0.918	0.0371573
KIFC1	sp|Q9BW19|KIFC1_HUMAN	0.206	0.681	0.912	0.0400052
BBX	sp|Q8WY36|BBX_HUMAN	0.206	0.737	0.928	0.032452
ILF2	sp|Q12905|ILF2_HUMAN	0.206	0.777	0.946	0.0241089
ATD3A	sp|Q9NVI7|ATD3A_HUMAN	0.205	0.612	0.891	0.0501223
TBP	sp|P20226|TBP_HUMAN	0.205	0.624	0.891	0.0501223
CISD1	sp|Q9NZ45|CISD1_HUMAN	0.204	0.695	0.918	0.0371573
RBM15	sp|Q96T37|RBM15_HUMAN	0.203	0.837	0.953	0.0209071
LUZP1	sp|Q86V48|LUZP1_HUMAN	0.202	0.646	0.901	0.0452752
SNX6	sp|Q9UNH7|SNX6_HUMAN	0.202	0.728	0.923	0.0347983
LAR1B	sp|Q659C4|LAR1B_HUMAN	0.201	0.576	0.88	0.0555173
TONSL	sp|Q96HA7|TONSL_HUMAN	0.199	0.775	0.946	0.0241089
SC61B	sp|P60468|SC61B_HUMAN	0.199	0.828	0.953	0.0209071
URB2	sp|Q14146|URB2_HUMAN	0.197	0.716	0.918	0.0371573
COF2	sp|Q9Y281|COF2_HUMAN	0.196	0.707	0.918	0.0371573
CPSF3	sp|Q9UKF6|CPSF3_HUMAN	0.195	0.709	0.918	0.0371573
SDF2L	sp|Q9HCN8|SDF2L_HUMAN	0.195	0.721	0.919	0.0366845
WDR5	sp|P61964|WDR5_HUMAN	0.195	0.786	0.946	0.0241089
PP1B	sp|P62140|PP1B_HUMAN	0.195	0.846	0.955	0.0199966
ARFG3	sp|Q9NP61|ARFG3_HUMAN	0.193	0.668	0.91	0.0409586
ARI3A	sp|Q99856|ARI3A_HUMAN	0.192	0.699	0.918	0.0371573
DDX6	sp|P26196|DDX6_HUMAN	0.191	0.673	0.911	0.0404816
PWP2A	sp|Q96N64|PWP2A_HUMAN	0.191	0.746	0.931	0.0310503
PFKAL	sp|P17858|PFKAL_HUMAN	0.19	0.68	0.912	0.0400052
KCTD2	sp|Q14681|KCTD2_HUMAN	0.19	0.681	0.912	0.0400052
DDX18	sp|Q9NVP1|DDX18_HUMAN	0.189	0.849	0.955	0.0199966
ZN281	sp|Q9Y2X9|ZN281_HUMAN	0.188	0.64	0.897	0.0472076
EXOS2	sp|Q13868|EXOS2_HUMAN	0.188	0.813	0.953	0.0209071
FXR1	sp|P51114|FXR1_HUMAN	0.188	0.863	0.958	0.0186345
DTX3L	sp|Q8TDB6|DTX3L_HUMAN	0.187	0.7	0.918	0.0371573
SGO2	sp|Q562F6|SGO2_HUMAN	0.187	0.707	0.918	0.0371573
LMAN1	sp|P49257|LMAN1_HUMAN	0.187	0.794	0.947	0.02365
SFXN4	sp|Q6P4A7|SFXN4_HUMAN	0.184	0.667	0.909	0.0414361
PKN2	sp|Q16513|PKN2_HUMAN	0.184	0.68	0.912	0.0400052
ESYT1	sp|Q9BSJ8|ESYT1_HUMAN	0.183	0.718	0.918	0.0371573
NTPCR	sp|Q9BSD7|NTPCR_HUMAN	0.183	0.744	0.931	0.0310503
VPS8	sp|Q8N3P4|VPS8_HUMAN	0.18	0.65	0.903	0.0443122
RBM39	sp|Q14498|RBM39_HUMAN	0.179	0.634	0.894	0.0486625
CTF18	sp|Q8WVB6|CTF18_HUMAN	0.178	0.661	0.907	0.0423927
IWS1	sp|Q96ST2|IWS1_HUMAN	0.178	0.888	0.969	0.0136762
PLSL	sp|P13796|PLSL_HUMAN	0.175	0.716	0.918	0.0371573
NAA10	sp|P41227|NAA10_HUMAN	0.173	0.747	0.932	0.0305841
ZCHC4	sp|Q9H5U6|ZCHC4_HUMAN	0.172	0.62	0.891	0.0501223
YETS4	sp|O95619|YETS4_HUMAN	0.172	0.685	0.913	0.0395292
CHID1	sp|Q9BWS9|CHID1_HUMAN	0.171	0.701	0.918	0.0371573
TM214	sp|Q6NUQ4|TM214_HUMAN	0.171	0.756	0.938	0.0277972
SMD2	sp|P62316|SMD2_HUMAN	0.17	0.519	0.863	0.0639892
TAF6L	sp|Q9Y6J9|TAF6L_HUMAN	0.17	0.697	0.918	0.0371573
MCM2	sp|P49736|MCM2_HUMAN	0.169	0.698	0.918	0.0371573
NLRX1	sp|Q86UT6|NLRX1_HUMAN	0.167	0.714	0.918	0.0371573
UBL5	sp|Q9BZL1|UBL5_HUMAN	0.167	0.759	0.939	0.0273344
PDLI7	sp|Q9NR12|PDLI7_HUMAN	0.166	0.744	0.931	0.0310503
RAB14	sp|P61106|RAB14_HUMAN	0.166	0.761	0.941	0.0264104
MLH1	sp|P40692|MLH1_HUMAN	0.165	0.675	0.911	0.0404816
TMM43	sp|Q9BTV4|TMM43_HUMAN	0.163	0.783	0.946	0.0241089
FLNB	sp|O75369|FLNB_HUMAN	0.163	0.815	0.953	0.0209071
SPC24	sp|Q8NBT2|SPC24_HUMAN	0.161	0.721	0.919	0.0366845
TF2H4	sp|Q92759|TF2H4_HUMAN	0.16	0.672	0.911	0.0404816
NADC	sp|Q15274|NADC_HUMAN	0.159	0.703	0.918	0.0371573
VATA	sp|P38606|VATA_HUMAN	0.158	0.73	0.924	0.034328
PSA4	sp|P25789|PSA4_HUMAN	0.158	0.844	0.955	0.0199966
PUR6	sp|P22234|PUR6_HUMAN	0.156	0.845	0.955	0.0199966
VAPB	sp|O95292|VAPB_HUMAN	0.155	0.828	0.953	0.0209071
KNOP1	sp|Q1ED39|KNOP1_HUMAN	0.154	0.88	0.966	0.0150229
TBB6	sp|Q9BUF5|TBB6_HUMAN	0.153	0.7	0.918	0.0371573
NUP37	sp|Q8NFH4|NUP37_HUMAN	0.153	0.771	0.945	0.0245682
TXND5	sp|Q8NBS9|TXND5_HUMAN	0.153	0.793	0.947	0.02365
TOP2A	sp|P11388|TOP2A_HUMAN	0.152	0.887	0.969	0.0136762
STAT1	sp|P42224|STAT1_HUMAN	0.149	0.786	0.946	0.0241089
XPR1	sp|Q9UBH6|XPR1_HUMAN	0.148	0.755	0.938	0.0277972
CLAP2	sp|O75122|CLAP2_HUMAN	0.148	0.8	0.949	0.0227338
KIF14	sp|Q15058|KIF14_HUMAN	0.146	0.769	0.945	0.0245682
STX5	sp|Q13190|STX5_HUMAN	0.145	0.768	0.944	0.025028
PHB2	sp|Q99623|PHB2_HUMAN	0.144	0.706	0.918	0.0371573
ARP5L	sp|Q9BPX5|ARP5L_HUMAN	0.144	0.774	0.946	0.0241089
NUDC2	sp|Q8WVJ2|NUDC2_HUMAN	0.141	0.792	0.947	0.02365
RBBP6	sp|Q7Z6E9|RBBP6_HUMAN	0.141	0.901	0.971	0.0127808
PURA	sp|Q00577|PURA_HUMAN	0.139	0.696	0.918	0.0371573
CSN2	sp|P61201|CSN2_HUMAN	0.139	0.701	0.918	0.0371573
DDX5	sp|P17844|DDX5_HUMAN	0.139	0.718	0.918	0.0371573
SIN3A	sp|Q96ST3|SIN3A_HUMAN	0.139	0.788	0.946	0.0241089
LSM6	sp|P62312|LSM6_HUMAN	0.138	0.78	0.946	0.0241089
RPB1	sp|P24928|RPB1_HUMAN	0.138	0.858	0.958	0.0186345
FA92A	sp|A1XBS5|FA92A_HUMAN	0.137	0.743	0.931	0.0310503
SERPH	sp|P50454|SERPH_HUMAN	0.136	0.907	0.973	0.0118872
MA7D1	sp|Q3KQU3|MA7D1_HUMAN	0.134	0.877	0.965	0.0154727
ZSC25	sp|Q6NSZ9|ZSC25_HUMAN	0.133	0.795	0.947	0.02365
SNF5	sp|Q12824|SNF5_HUMAN	0.133	0.917	0.981	0.00833099
ERF3A	sp|P15170|ERF3A_HUMAN	0.13	0.765	0.942	0.0259491
SYBU	sp|Q9NX95|SYBU_HUMAN	0.13	0.786	0.946	0.0241089
MYCB2	sp|O75592|MYCB2_HUMAN	0.129	0.734	0.928	0.032452
RAN	sp|P62826|RAN_HUMAN	0.128	0.895	0.969	0.0136762
SFXN1	sp|Q9H9B4|SFXN1_HUMAN	0.127	0.735	0.928	0.032452
PYR1	sp|P27708|PYR1_HUMAN	0.127	0.812	0.953	0.0209071
WDR83	sp|Q9BRX9|WDR83_HUMAN	0.125	0.769	0.944	0.025028
NEMO	sp|Q9Y6K9|NEMO_HUMAN	0.124	0.799	0.949	0.0227338
KDM1A	sp|O60341|KDM1A_HUMAN	0.124	0.85	0.955	0.0199966
DPOLB	sp|P06746|DPOLB_HUMAN	0.123	0.782	0.946	0.0241089
CENPC	sp|Q03188|CENPC_HUMAN	0.122	0.88	0.966	0.0150229
IQEC1	sp|Q6DN90|IQEC1_HUMAN	0.121	0.804	0.951	0.0218195
FA83D	sp|Q9H4H8|FA83D_HUMAN	0.12	0.829	0.953	0.0209071
PCBP2	sp|Q15366|PCBP2_HUMAN	0.12	0.87	0.963	0.0163737
BAHD1	sp|Q8TBE0|BAHD1_HUMAN	0.116	0.808	0.952	0.0213631
P53	sp|P04637|P53_HUMAN	0.115	0.741	0.931	0.0310503
DENR	sp|O43583|DENR_HUMAN	0.114	0.772	0.946	0.0241089
MCM10	sp|Q7L590|MCM10_HUMAN	0.114	0.819	0.953	0.0209071
MSH2	sp|P43246|MSH2_HUMAN	0.112	0.795	0.947	0.02365
WDR6	sp|Q9NNW5|WDR6_HUMAN	0.112	0.809	0.952	0.0213631
CR021	sp|Q32NC0|CR021_HUMAN	0.111	0.813	0.953	0.0209071
HAUS1	sp|Q96CS2|HAUS1_HUMAN	0.11	0.798	0.949	0.0227338
RNH2A	sp|O75792|RNH2A_HUMAN	0.11	0.844	0.955	0.0199966
HERC2	sp|O95714|HERC2_HUMAN	0.109	0.897	0.97	0.0132283
CSRP2	sp|Q16527|CSRP2_HUMAN	0.108	0.858	0.958	0.0186345
SMBP2	sp|P38935|SMBP2_HUMAN	0.107	0.835	0.953	0.0209071
TNR6B	sp|Q9UPQ9|TNR6B_HUMAN	0.107	0.878	0.966	0.0150229
WDR48	sp|Q8TAF3|WDR48_HUMAN	0.106	0.839	0.953	0.0209071
CNDH2	sp|Q6IBW4|CNDH2_HUMAN	0.106	0.857	0.958	0.0186345
AP1M1	sp|Q9BXS5|AP1M1_HUMAN	0.105	0.871	0.964	0.015923
TFDP1	sp|Q14186|TFDP1_HUMAN	0.104	0.779	0.946	0.0241089
MAGD2	sp|Q9UNF1|MAGD2_HUMAN	0.103	0.788	0.946	0.0241089
RANB9	sp|Q96S59|RANB9_HUMAN	0.103	0.8	0.949	0.0227338
DHX29	sp|Q7Z478|DHX29_HUMAN	0.103	0.805	0.951	0.0218195
ADHX	sp|P11766|ADHX_HUMAN	0.103	0.842	0.954	0.0204516
LAP2A	sp|P42166|LAP2A_HUMAN	0.102	0.695	0.918	0.0371573
MSI2H	sp|Q96DH6|MSI2H_HUMAN	0.102	0.815	0.953	0.0209071
LTN1	sp|O94822|LTN1_HUMAN	0.102	0.816	0.953	0.0209071
MRCKA	sp|Q5VT25|MRCKA_HUMAN	0.0995	0.828	0.953	0.0209071
KAT6B	sp|Q8WYB5|KAT6B_HUMAN	0.0984	0.836	0.953	0.0209071
DJC11	sp|Q9NVH1|DJC11_HUMAN	0.0982	0.899	0.971	0.0127808
KPB1	sp|P46020|KPB1_HUMAN	0.0961	0.838	0.953	0.0209071
ORC2	sp|Q13416|ORC2_HUMAN	0.0937	0.864	0.959	0.0181814
T2FB	sp|P13984|T2FB_HUMAN	0.0924	0.853	0.957	0.0190881
BAG3	sp|O95817|BAG3_HUMAN	0.0912	0.832	0.953	0.0209071
TAF3	sp|Q5VWG9|TAF3_HUMAN	0.0907	0.84	0.953	0.0209071
CELF1	sp|Q92879|CELF1_HUMAN	0.0902	0.852	0.956	0.0195421
EXOS4	sp|Q9NPD3|EXOS4_HUMAN	0.086	0.941	0.988	0.00524306
MGST3	sp|O14880|MGST3_HUMAN	0.0851	0.838	0.953	0.0209071
LANC2	sp|Q9NS86|LANC2_HUMAN	0.0849	0.844	0.955	0.0199966
SEC63	sp|Q9UGP8|SEC63_HUMAN	0.0849	0.851	0.955	0.0199966
PPP5	sp|P53041|PPP5_HUMAN	0.0847	0.841	0.954	0.0204516
MIC25	sp|Q9BRQ6|MIC25_HUMAN	0.0846	0.837	0.953	0.0209071
DPYL3	sp|Q14195|DPYL3_HUMAN	0.0844	0.834	0.953	0.0209071
ZNF24	sp|P17028|ZNF24_HUMAN	0.0842	0.895	0.969	0.0136762
B3GA3	sp|O94766|B3GA3_HUMAN	0.084	0.881	0.966	0.0150229
KHDR1	sp|Q07666|KHDR1_HUMAN	0.0839	0.926	0.983	0.00744648
CDCA2	sp|Q69YH5|CDCA2_HUMAN	0.0833	0.834	0.953	0.0209071
MAK16	sp|Q9BXY0|MAK16_HUMAN	0.0833	0.856	0.958	0.0186345
HMOX2	sp|P30519|HMOX2_HUMAN	0.083	0.88	0.966	0.0150229
MBD4	sp|O95243|MBD4_HUMAN	0.0825	0.872	0.964	0.015923
DCTN6	sp|O00399|DCTN6_HUMAN	0.0821	0.822	0.953	0.0209071
GARS	sp|P41250|GARS_HUMAN	0.0821	0.83	0.953	0.0209071
SC24C	sp|P53992|SC24C_HUMAN	0.0819	0.892	0.969	0.0136762
ZN579	sp|Q8NAF0|ZN579_HUMAN	0.0813	0.856	0.958	0.0186345
ING5	sp|Q8WYH8|ING5_HUMAN	0.078	0.949	0.991	0.00392635
PIMT	sp|P22061|PIMT_HUMAN	0.0769	0.904	0.972	0.0123337
ITPI2	sp|P28290|ITPI2_HUMAN	0.0765	0.85	0.955	0.0199966
RECQ5	sp|O94762|RECQ5_HUMAN	0.0765	0.886	0.969	0.0136762
HNRH1	sp|P31943|HNRH1_HUMAN	0.0757	0.764	0.942	0.0259491
PSMD8	sp|P48556|PSMD8_HUMAN	0.0757	0.822	0.953	0.0209071
ZNF8	sp|P17098|ZNF8_HUMAN	0.0752	0.86	0.958	0.0186345
ATM	sp|Q13315|ATM_HUMAN	0.0742	0.857	0.958	0.0186345
TRI26	sp|Q12899|TRI26_HUMAN	0.0728	0.948	0.991	0.00392635
CADH2	sp|P19022|CADH2_HUMAN	0.0711	0.887	0.969	0.0136762
PCAT1	sp|Q8NF37|PCAT1_HUMAN	0.071	0.86	0.958	0.0186345
SBDS	sp|Q9Y3A5|SBDS_HUMAN	0.0702	0.864	0.959	0.0181814
CING	sp|Q9P2M7|CING_HUMAN	0.0695	0.875	0.964	0.015923
ESYT2	sp|A0FGR8|ESYT2_HUMAN	0.0684	0.873	0.964	0.015923
SMN	sp|Q16637|SMN_HUMAN	0.068	0.951	0.991	0.00392635
TRFE	sp|P02787|TRFE_HUMAN	0.0678	0.875	0.964	0.015923
DDX49	sp|Q9Y6V7|DDX49_HUMAN	0.0668	0.877	0.965	0.0154727
SAV1	sp|Q9H4B6|SAV1_HUMAN	0.0659	0.873	0.964	0.015923
GDIB	sp|P50395|GDIB_HUMAN	0.0644	0.894	0.969	0.0136762
RFA1	sp|P27694|RFA1_HUMAN	0.0639	0.891	0.969	0.0136762
DHX57	sp|Q6P158|DHX57_HUMAN	0.0636	0.957	0.992	0.00348833
PLBL2	sp|Q8NHP8|PLBL2_HUMAN	0.0611	0.876	0.965	0.0154727
SEH1	sp|Q96EE3|SEH1_HUMAN	0.0605	0.924	0.983	0.00744648
GNA13	sp|Q14344|GNA13_HUMAN	0.0598	0.893	0.969	0.0136762
PABP3	sp|Q9H361|PABP3_HUMAN	0.0591	0.913	0.978	0.00966115
AP2A2	sp|O94973|AP2A2_HUMAN	0.0588	0.894	0.969	0.0136762
DUS3	sp|P51452|DUS3_HUMAN	0.058	0.884	0.968	0.0141246
FABP5	sp|Q01469|FABP5_HUMAN	0.0571	0.903	0.972	0.0123337
ERF1	sp|P62495|ERF1_HUMAN	0.0569	0.914	0.979	0.00921731
ARRB2	sp|P32121|ARRB2_HUMAN	0.0565	0.899	0.971	0.0127808
S10A8	sp|P05109|S10A8_HUMAN	0.0549	0.874	0.964	0.015923
MTREX	sp|P42285|MTREX_HUMAN	0.0547	0.953	0.991	0.00392635
SRP14	sp|P37108|SRP14_HUMAN	0.0537	0.975	0.996	0.00174066
SP110	sp|Q9HB58|SP110_HUMAN	0.0536	0.962	0.993	0.00305075
UMPS	sp|P11172|UMPS_HUMAN	0.0527	0.891	0.969	0.0136762
UIF	sp|Q96QD9|UIF_HUMAN	0.0524	0.95	0.991	0.00392635
DIK2A	sp|Q8NDZ4|DIK2A_HUMAN	0.0523	0.925	0.983	0.00744648
LGUL	sp|Q04760|LGUL_HUMAN	0.0516	0.925	0.983	0.00744648
EI24	sp|O14681|EI24_HUMAN	0.0512	0.9	0.971	0.0127808
MAP9	sp|Q49MG5|MAP9_HUMAN	0.0491	0.913	0.978	0.00966115
6PGD	sp|P52209|6PGD_HUMAN	0.0489	0.932	0.986	0.00612309
PTPS	sp|Q03393|PTPS_HUMAN	0.0485	0.916	0.98	0.00877392
CNO10	sp|Q9H9A5|CNO10_HUMAN	0.0484	0.904	0.972	0.0123337
GDIR1	sp|P52565|GDIR1_HUMAN	0.0481	0.919	0.981	0.00833099
GOGA3	sp|Q08378|GOGA3_HUMAN	0.0479	0.908	0.973	0.0118872
PPWD1	sp|Q96BP3|PPWD1_HUMAN	0.0478	0.921	0.981	0.00833099
RTCA	sp|O00442|RTCA_HUMAN	0.0468	0.904	0.972	0.0123337
GBG12	sp|Q9UBI6|GBG12_HUMAN	0.0467	0.945	0.99	0.00436481
CC127	sp|Q96BQ5|CC127_HUMAN	0.0462	0.923	0.983	0.00744648
WDR55	sp|Q9H6Y2|WDR55_HUMAN	0.044	0.943	0.989	0.00480371
KCD17	sp|Q8N5Z5|KCD17_HUMAN	0.0418	0.929	0.984	0.0070049
GID8	sp|Q9NWU2|GID8_HUMAN	0.0408	0.938	0.988	0.00524306
NUP54	sp|Q7Z3B4|NUP54_HUMAN	0.0406	0.932	0.986	0.00612309
HNRH3	sp|P31942|HNRH3_HUMAN	0.0385	0.959	0.992	0.00348833
EXOS8	sp|Q96B26|EXOS8_HUMAN	0.0384	0.973	0.996	0.00174066
PITX2	sp|Q99697|PITX2_HUMAN	0.0381	0.94	0.988	0.00524306
YPEL5	sp|P62699|YPEL5_HUMAN	0.038	0.931	0.986	0.00612309
CNOT1	sp|A5YKK6|CNOT1_HUMAN	0.0376	0.918	0.981	0.00833099
BCORL	sp|Q5H9F3|BCORL_HUMAN	0.0376	0.964	0.994	0.00261362
NSF	sp|P46459|NSF_HUMAN	0.0364	0.932	0.986	0.00612309
DDX3X	sp|O00571|DDX3X_HUMAN	0.0357	0.939	0.988	0.00524306
WDR33	sp|Q9C0J8|WDR33_HUMAN	0.035	0.955	0.992	0.00348833
RHG21	sp|Q5T5U3|RHG21_HUMAN	0.0342	0.956	0.992	0.00348833
PSB4	sp|P28070|PSB4_HUMAN	0.0336	0.945	0.99	0.00436481
AHDC1	sp|Q5TGY3|AHDC1_HUMAN	0.0328	0.955	0.992	0.00348833
EMC1	sp|Q8N766|EMC1_HUMAN	0.0316	0.93	0.985	0.00656377
CAPON	sp|O75052|CAPON_HUMAN	0.0308	0.94	0.988	0.00524306
TRRAP	sp|Q9Y4A5|TRRAP_HUMAN	0.0299	0.947	0.991	0.00392635
RN213	sp|Q63HN8|RN213_HUMAN	0.0298	0.95	0.991	0.00392635
SRRT	sp|Q9BXP5|SRRT_HUMAN	0.0296	0.963	0.993	0.00305075
EXOS1	sp|Q9Y3B2|EXOS1_HUMAN	0.0288	0.975	0.996	0.00174066
WDR60	sp|Q8WVS4|WDR60_HUMAN	0.0278	0.951	0.991	0.00392635
PHLB2	sp|Q86SQ0|PHLB2_HUMAN	0.0268	0.945	0.99	0.00436481
UTP20	sp|O75691|UTP20_HUMAN	0.0265	0.965	0.994	0.00261362
KMT2B	sp|Q9UMN6|KMT2B_HUMAN	0.0256	0.957	0.992	0.00348833
KLHL7	sp|Q8IXQ5|KLHL7_HUMAN	0.0248	0.946	0.99	0.00436481
HTSF1	sp|O43719|HTSF1_HUMAN	0.0221	0.966	0.994	0.00261362
RPA34	sp|O15446|RPA34_HUMAN	0.0212	0.971	0.996	0.00174066
SRFB1	sp|Q8NEF9|SRFB1_HUMAN	0.021	0.97	0.996	0.00174066
SRSF6	sp|Q13247|SRSF6_HUMAN	0.0206	0.983	0.998	0.000869459
SNX9	sp|Q9Y5X1|SNX9_HUMAN	0.0194	0.965	0.994	0.00261362
MGAT1	sp|P26572|MGAT1_HUMAN	0.019	0.958	0.992	0.00348833
PPM1G	sp|O15355|PPM1G_HUMAN	0.019	0.966	0.994	0.00261362
ROAA	sp|Q99729|ROAA_HUMAN	0.018	0.979	0.997	0.00130484
PLCE	sp|Q9NUQ2|PLCE_HUMAN	0.0179	0.969	0.996	0.00174066
VPS16	sp|Q9H269|VPS16_HUMAN	0.0169	0.975	0.996	0.00174066
K2013	sp|Q8IYS2|K2013_HUMAN	0.0165	0.974	0.996	0.00174066
LENG8	sp|Q96PV6|LENG8_HUMAN	0.016	0.979	0.997	0.00130484
EMC8	sp|O43402|EMC8_HUMAN	0.0132	0.979	0.997	0.00130484
ERR1	sp|P11474|ERR1_HUMAN	0.0131	0.976	0.996	0.00174066
BRM1L	sp|Q5PSV4|BRM1L_HUMAN	0.013	0.979	0.997	0.00130484
NUP43	sp|Q8NFH3|NUP43_HUMAN	0.0125	0.972	0.996	0.00174066
MED17	sp|Q9NVC6|MED17_HUMAN	0.0118	0.976	0.996	0.00174066
PRC2A	sp|P48634|PRC2A_HUMAN	0.0118	0.983	0.998	0.000869459
ARFG1	sp|Q8N6T3|ARFG1_HUMAN	0.0113	0.98	0.998	0.000869459
PLOD3	sp|O60568|PLOD3_HUMAN	0.0113	0.983	0.998	0.000869459
G3P	sp|P04406|G3P_HUMAN	0.011	0.984	0.998	0.000869459
AN32B	sp|Q92688|AN32B_HUMAN	0.0104	0.987	0.999	0.000434512
TRAF4	sp|Q9BUZ4|TRAF4_HUMAN	0.00932	0.985	0.998	0.000869459
ATX2	sp|Q99700|ATX2_HUMAN	0.00755	0.984	0.998	0.000869459
SELB	sp|P57772|SELB_HUMAN	0.00684	0.989	1	0
UTP23	sp|Q9BRU9|UTP23_HUMAN	0.00625	0.995	1	0
GSH0	sp|P48507|GSH0_HUMAN	0.00614	0.988	1	0
CDN2A	sp|P42771|CDN2A_HUMAN	0.00601	0.992	1	0
TRIM4	sp|Q9C037|TRIM4_HUMAN	0.00591	0.989	1	0
RCN2	sp|Q14257|RCN2_HUMAN	0.0052	0.996	1	0
ENL	sp|Q03111|ENL_HUMAN	0.00455	0.994	1	0
ZN148	sp|Q9UQR1|ZN148_HUMAN	0.00432	0.992	1	0
CC71L	sp|Q8N9Z2|CC71L_HUMAN	0.00401	0.995	1	0
SRSF7	sp|Q16629|SRSF7_HUMAN	0.00303	0.993	1	0
Z324A	sp|O75467|Z324A_HUMAN	0.00223	0.995	1	0
PININ	sp|Q9H307|PININ_HUMAN	0.00223	0.996	1	0
GRB2	sp|P62993|GRB2_HUMAN	0.00155	0.997	1	0
PLCD3	sp|Q8N3E9|PLCD3_HUMAN	0.00152	0.997	1	0
PSA5	sp|P28066|PSA5_HUMAN	0.00122	0.998	1	0
TAC2N	sp|Q8N9U0|TAC2N_HUMAN	0.00113	0.998	1	0
TF2H3	sp|Q13889|TF2H3_HUMAN	0.000622	0.999	1	0
MECP2	sp|P51608|MECP2_HUMAN	0.000451	0.999	1	0
GNAI1	sp|P63096|GNAI1_HUMAN	0.000117	1	1	0
FIG4	sp|Q92562|FIG4_HUMAN	-0.000281	1	1	0
PDD2L	sp|Q9BRP1|PDD2L_HUMAN	-0.00032	0.999	1	0
PSMD1	sp|Q99460|PSMD1_HUMAN	-0.00169	0.997	1	0
I20L2	sp|Q9H9L3|I20L2_HUMAN	-0.00216	0.998	1	0
RIPK1	sp|Q13546|RIPK1_HUMAN	-0.00424	0.993	1	0
DNJC9	sp|Q8WXX5|DNJC9_HUMAN	-0.00438	0.996	1	0
PSMD4	sp|P55036|PSMD4_HUMAN	-0.00454	0.992	1	0
NU133	sp|Q8WUM0|NU133_HUMAN	-0.00584	0.991	1	0
LMAN2	sp|Q12907|LMAN2_HUMAN	-0.00632	0.989	1	0
RRP44	sp|Q9Y2L1|RRP44_HUMAN	-0.00658	0.988	1	0
SRSF8	sp|Q9BRL6|SRSF8_HUMAN	-0.00739	0.992	1	0
TRI25	sp|Q14258|TRI25_HUMAN	-0.00783	0.984	0.998	0.000869459
EXOC4	sp|Q96A65|EXOC4_HUMAN	-0.0088	0.985	0.998	0.000869459
KEAP1	sp|Q14145|KEAP1_HUMAN	-0.00896	0.983	0.998	0.000869459
NKAP	sp|Q8N5F7|NKAP_HUMAN	-0.00982	0.991	1	0
RBM45	sp|Q8IUH3|RBM45_HUMAN	-0.0113	0.981	0.998	0.000869459
UHRF2	sp|Q96PU4|UHRF2_HUMAN	-0.0113	0.983	0.998	0.000869459
PALLD	sp|Q8WX93|PALLD_HUMAN	-0.0136	0.979	0.997	0.00130484
SAP30	sp|O75446|SAP30_HUMAN	-0.0145	0.976	0.996	0.00174066
ADAS	sp|O00116|ADAS_HUMAN	-0.0176	0.976	0.996	0.00174066
NCOR1	sp|O75376|NCOR1_HUMAN	-0.0178	0.97	0.996	0.00174066
TSPO	sp|P30536|TSPO_HUMAN	-0.0182	0.97	0.996	0.00174066
RAB2A	sp|P61019|RAB2A_HUMAN	-0.0201	0.962	0.993	0.00305075
ANR17	sp|O75179|ANR17_HUMAN	-0.0209	0.961	0.993	0.00305075
TB182	sp|Q9C0C2|TB182_HUMAN	-0.0214	0.962	0.993	0.00305075
MPH6	sp|Q99547|MPH6_HUMAN	-0.0242	0.951	0.991	0.00392635
SRRM1	sp|Q8IYB3|SRRM1_HUMAN	-0.0246	0.985	0.998	0.000869459
ACLY	sp|P53396|ACLY_HUMAN	-0.0247	0.973	0.996	0.00174066
RB11B	sp|Q15907|RB11B_HUMAN	-0.025	0.959	0.992	0.00348833
HMGX4	sp|Q9UGU5|HMGX4_HUMAN	-0.0258	0.956	0.992	0.00348833
PDGFA	sp|P04085|PDGFA_HUMAN	-0.026	0.952	0.991	0.00392635
DNJC2	sp|Q99543|DNJC2_HUMAN	-0.0262	0.952	0.991	0.00392635
F263	sp|Q16875|F263_HUMAN	-0.0269	0.974	0.996	0.00174066
COPB	sp|P53618|COPB_HUMAN	-0.0277	0.954	0.992	0.00348833
CPT1A	sp|P50416|CPT1A_HUMAN	-0.0282	0.952	0.991	0.00392635
TP53B	sp|Q12888|TP53B_HUMAN	-0.0283	0.954	0.992	0.00348833
ABCF3	sp|Q9NUQ8|ABCF3_HUMAN	-0.0287	0.949	0.991	0.00392635
DNJB6	sp|O75190|DNJB6_HUMAN	-0.0288	0.953	0.991	0.00392635
TDIF2	sp|Q5QJE6|TDIF2_HUMAN	-0.0327	0.965	0.994	0.00261362
DPOD1	sp|P28340|DPOD1_HUMAN	-0.0331	0.941	0.988	0.00524306
AMOT	sp|Q4VCS5|AMOT_HUMAN	-0.0332	0.94	0.988	0.00524306
AIF1L	sp|Q9BQI0|AIF1L_HUMAN	-0.0352	0.949	0.991	0.00392635
PPID	sp|Q08752|PPID_HUMAN	-0.0369	0.921	0.981	0.00833099
TOM1	sp|O60784|TOM1_HUMAN	-0.0374	0.937	0.988	0.00524306
UBA5	sp|Q9GZZ9|UBA5_HUMAN	-0.0387	0.94	0.988	0.00524306
CCNT1	sp|O60563|CCNT1_HUMAN	-0.0393	0.928	0.984	0.0070049
SON	sp|P18583|SON_HUMAN	-0.0399	0.88	0.966	0.0150229
VRK3	sp|Q8IV63|VRK3_HUMAN	-0.0413	0.938	0.988	0.00524306
LEO1	sp|Q8WVC0|LEO1_HUMAN	-0.0431	0.974	0.996	0.00174066
BAF	sp|O75531|BAF_HUMAN	-0.0437	0.969	0.996	0.00174066
YES	sp|P07947|YES_HUMAN	-0.044	0.928	0.984	0.0070049
TRI27	sp|P14373|TRI27_HUMAN	-0.0442	0.969	0.996	0.00174066
NSRP1	sp|Q9H0G5|NSRP1_HUMAN	-0.0447	0.96	0.992	0.00348833
DDX1	sp|Q92499|DDX1_HUMAN	-0.0456	0.942	0.988	0.00524306
PHB	sp|P35232|PHB_HUMAN	-0.0483	0.92	0.981	0.00833099
FAS	sp|P49327|FAS_HUMAN	-0.0484	0.918	0.981	0.00833099
TAF1C	sp|Q15572|TAF1C_HUMAN	-0.0485	0.926	0.983	0.00744648
FUBP2	sp|Q92945|FUBP2_HUMAN	-0.0486	0.876	0.965	0.0154727
TE2IP	sp|Q9NYB0|TE2IP_HUMAN	-0.0492	0.935	0.988	0.00524306
PARD3	sp|Q8TEW0|PARD3_HUMAN	-0.0495	0.934	0.988	0.00524306
TNAP2	sp|Q03169|TNAP2_HUMAN	-0.0502	0.906	0.973	0.0118872
APC5	sp|Q9UJX4|APC5_HUMAN	-0.0519	0.886	0.969	0.0136762
PSD10	sp|O75832|PSD10_HUMAN	-0.053	0.903	0.972	0.0123337
MERL	sp|P35240|MERL_HUMAN	-0.0546	0.899	0.971	0.0127808
FLOT2	sp|Q14254|FLOT2_HUMAN	-0.0546	0.959	0.992	0.00348833
PCGF6	sp|Q9BYE7|PCGF6_HUMAN	-0.0547	0.938	0.988	0.00524306
BIP	sp|P11021|BIP_HUMAN	-0.0551	0.927	0.983	0.00744648
PP1A	sp|P62136|PP1A_HUMAN	-0.0555	0.949	0.991	0.00392635
ATS1	sp|Q9UHI8|ATS1_HUMAN	-0.0573	0.92	0.981	0.00833099
ZMYM1	sp|Q5SVZ6|ZMYM1_HUMAN	-0.0575	0.89	0.969	0.0136762
MFGM	sp|Q08431|MFGM_HUMAN	-0.058	0.895	0.969	0.0136762
IN80E	sp|Q8NBZ0|IN80E_HUMAN	-0.0581	0.893	0.969	0.0136762
SUN1	sp|O94901|SUN1_HUMAN	-0.0594	0.874	0.964	0.015923
ATAD5	sp|Q96QE3|ATAD5_HUMAN	-0.0597	0.936	0.988	0.00524306
FA76A	sp|Q8TAV0|FA76A_HUMAN	-0.0601	0.893	0.969	0.0136762
DAAF5	sp|Q86Y56|DAAF5_HUMAN	-0.0604	0.917	0.98	0.00877392
ZBT41	sp|Q5SVQ8|ZBT41_HUMAN	-0.0612	0.904	0.972	0.0123337
ACOD	sp|O00767|ACOD_HUMAN	-0.0616	0.884	0.968	0.0141246
ZC3H4	sp|Q9UPT8|ZC3H4_HUMAN	-0.0627	0.893	0.969	0.0136762
ST1A4	sp|P0DMN0|ST1A4_HUMAN	-0.0633	0.862	0.958	0.0186345
PRP31	sp|Q8WWY3|PRP31_HUMAN	-0.0639	0.839	0.953	0.0209071
ILK	sp|Q13418|ILK_HUMAN	-0.0642	0.867	0.96	0.0177288
GANAB	sp|Q14697|GANAB_HUMAN	-0.0646	0.942	0.988	0.00524306
CC106	sp|Q9BWC9|CC106_HUMAN	-0.0652	0.885	0.968	0.0141246
RMND1	sp|Q9NWS8|RMND1_HUMAN	-0.0659	0.903	0.972	0.0123337
CTND1	sp|O60716|CTND1_HUMAN	-0.0682	0.924	0.983	0.00744648
KIF23	sp|Q02241|KIF23_HUMAN	-0.0685	0.907	0.973	0.0118872
RPR1A	sp|Q96P16|RPR1A_HUMAN	-0.0687	0.957	0.992	0.00348833
AN32E	sp|Q9BTT0|AN32E_HUMAN	-0.0689	0.892	0.969	0.0136762
RFOX2	sp|O43251|RFOX2_HUMAN	-0.0695	0.892	0.969	0.0136762
GOGB1	sp|Q14789|GOGB1_HUMAN	-0.0704	0.901	0.971	0.0127808
TBCB	sp|Q99426|TBCB_HUMAN	-0.0705	0.897	0.97	0.0132283
RUVB1	sp|Q9Y265|RUVB1_HUMAN	-0.0727	0.818	0.953	0.0209071
ZO2	sp|Q9UDY2|ZO2_HUMAN	-0.0727	0.882	0.966	0.0150229
BTAF1	sp|O14981|BTAF1_HUMAN	-0.0728	0.885	0.968	0.0141246
PLK1	sp|P53350|PLK1_HUMAN	-0.0729	0.867	0.961	0.0172766
TSYL2	sp|Q9H2G4|TSYL2_HUMAN	-0.0738	0.874	0.964	0.015923
MAGT1	sp|Q9H0U3|MAGT1_HUMAN	-0.0744	0.874	0.964	0.015923
TKT	sp|P29401|TKT_HUMAN	-0.0746	0.855	0.958	0.0186345
TIAR	sp|Q01085|TIAR_HUMAN	-0.077	0.862	0.958	0.0186345
DLGP5	sp|Q15398|DLGP5_HUMAN	-0.0787	0.849	0.955	0.0199966
WRN	sp|Q14191|WRN_HUMAN	-0.0798	0.866	0.96	0.0177288
TRA2A	sp|Q13595|TRA2A_HUMAN	-0.0801	0.838	0.953	0.0209071
STX12	sp|Q86Y82|STX12_HUMAN	-0.0802	0.891	0.969	0.0136762
SRSF1	sp|Q07955|SRSF1_HUMAN	-0.0805	0.788	0.946	0.0241089
TEBP	sp|Q15185|TEBP_HUMAN	-0.0818	0.859	0.958	0.0186345
CCNB1	sp|P14635|CCNB1_HUMAN	-0.0818	0.884	0.968	0.0141246
SKP1	sp|P63208|SKP1_HUMAN	-0.0826	0.941	0.988	0.00524306
RUVB2	sp|Q9Y230|RUVB2_HUMAN	-0.084	0.805	0.951	0.0218195
EF1G	sp|P26641|EF1G_HUMAN	-0.085	0.83	0.953	0.0209071
ING4	sp|Q9UNL4|ING4_HUMAN	-0.0858	0.832	0.953	0.0209071
ZN593	sp|O00488|ZN593_HUMAN	-0.0868	0.89	0.969	0.0136762
RNPS1	sp|Q15287|RNPS1_HUMAN	-0.0898	0.807	0.952	0.0213631
SP20H	sp|Q8NEM7|SP20H_HUMAN	-0.0899	0.817	0.953	0.0209071
MD2L1	sp|Q13257|MD2L1_HUMAN	-0.0906	0.848	0.955	0.0199966
PI42B	sp|P78356|PI42B_HUMAN	-0.0908	0.827	0.953	0.0209071
IMP3	sp|Q9NV31|IMP3_HUMAN	-0.091	0.938	0.988	0.00524306
CDC20	sp|Q12834|CDC20_HUMAN	-0.0918	0.86	0.958	0.0186345
AR6P6	sp|Q8N6S5|AR6P6_HUMAN	-0.092	0.841	0.954	0.0204516
SHLB1	sp|Q9Y371|SHLB1_HUMAN	-0.0929	0.83	0.953	0.0209071
FHL1	sp|Q13642|FHL1_HUMAN	-0.0931	0.856	0.958	0.0186345
TRI33	sp|Q9UPN9|TRI33_HUMAN	-0.0937	0.854	0.958	0.0186345
GT251	sp|Q8NBJ5|GT251_HUMAN	-0.0954	0.841	0.954	0.0204516
ZMAT5	sp|Q9UDW3|ZMAT5_HUMAN	-0.096	0.864	0.959	0.0181814
TCRG1	sp|O14776|TCRG1_HUMAN	-0.0962	0.785	0.946	0.0241089
OST48	sp|P39656|OST48_HUMAN	-0.0964	0.922	0.982	0.00788851
ADPPT	sp|Q9NRN7|ADPPT_HUMAN	-0.0975	0.782	0.946	0.0241089
MAX	sp|P61244|MAX_HUMAN	-0.0977	0.848	0.955	0.0199966
FAF2	sp|Q96CS3|FAF2_HUMAN	-0.0985	0.858	0.958	0.0186345
ZN185	sp|O15231|ZN185_HUMAN	-0.099	0.816	0.953	0.0209071
PKP2	sp|Q99959|PKP2_HUMAN	-0.0994	0.88	0.966	0.0150229
CLIC4	sp|Q9Y696|CLIC4_HUMAN	-0.101	0.795	0.947	0.02365
C19L2	sp|Q2TBE0|C19L2_HUMAN	-0.101	0.863	0.958	0.0186345
TMTC3	sp|Q6ZXV5|TMTC3_HUMAN	-0.103	0.828	0.953	0.0209071
BAZ2B	sp|Q9UIF8|BAZ2B_HUMAN	-0.104	0.79	0.947	0.02365
RPAB4	sp|P53803|RPAB4_HUMAN	-0.104	0.833	0.953	0.0209071
NDUF2	sp|Q8N183|NDUF2_HUMAN	-0.105	0.821	0.953	0.0209071
TTF2	sp|Q9UNY4|TTF2_HUMAN	-0.105	0.831	0.953	0.0209071
HASP	sp|Q8TF76|HASP_HUMAN	-0.105	0.838	0.953	0.0209071
RPAB3	sp|P52434|RPAB3_HUMAN	-0.105	0.893	0.969	0.0136762
ARF4	sp|P18085|ARF4_HUMAN	-0.106	0.797	0.949	0.0227338
SCAM3	sp|O14828|SCAM3_HUMAN	-0.106	0.822	0.953	0.0209071
VPS4A	sp|Q9UN37|VPS4A_HUMAN	-0.106	0.839	0.953	0.0209071
GCP3	sp|Q96CW5|GCP3_HUMAN	-0.107	0.783	0.946	0.0241089
DDX55	sp|Q8NHQ9|DDX55_HUMAN	-0.107	0.822	0.953	0.0209071
TMEDA	sp|P49755|TMEDA_HUMAN	-0.107	0.832	0.953	0.0209071
MARK3	sp|P27448|MARK3_HUMAN	-0.108	0.809	0.952	0.0213631
GUAA	sp|P49915|GUAA_HUMAN	-0.109	0.79	0.947	0.02365
TF3C5	sp|Q9Y5Q8|TF3C5_HUMAN	-0.109	0.85	0.955	0.0199966
SRP19	sp|P09132|SRP19_HUMAN	-0.109	0.926	0.983	0.00744648
GOLI4	sp|O00461|GOLI4_HUMAN	-0.11	0.818	0.953	0.0209071
MBD2	sp|Q9UBB5|MBD2_HUMAN	-0.11	0.82	0.953	0.0209071
SNR27	sp|Q8WVK2|SNR27_HUMAN	-0.11	0.829	0.953	0.0209071
OLA1	sp|Q9NTK5|OLA1_HUMAN	-0.111	0.839	0.953	0.0209071
STX7	sp|O15400|STX7_HUMAN	-0.112	0.789	0.947	0.02365
PNKP	sp|Q96T60|PNKP_HUMAN	-0.112	0.817	0.953	0.0209071
DPOD3	sp|Q15054|DPOD3_HUMAN	-0.112	0.846	0.955	0.0199966
DDX42	sp|Q86XP3|DDX42_HUMAN	-0.112	0.91	0.976	0.0105502
RHEB	sp|Q15382|RHEB_HUMAN	-0.114	0.768	0.944	0.025028
NDE1	sp|Q9NXR1|NDE1_HUMAN	-0.114	0.824	0.953	0.0209071
RAB32	sp|Q13637|RAB32_HUMAN	-0.115	0.807	0.952	0.0213631
NEB1	sp|Q9ULJ8|NEB1_HUMAN	-0.115	0.835	0.953	0.0209071
TMCO1	sp|Q9UM00|TMCO1_HUMAN	-0.115	0.841	0.954	0.0204516
PPIL2	sp|Q13356|PPIL2_HUMAN	-0.116	0.778	0.946	0.0241089
UBP11	sp|P51784|UBP11_HUMAN	-0.116	0.785	0.946	0.0241089
DDX41	sp|Q9UJV9|DDX41_HUMAN	-0.116	0.845	0.955	0.0199966
QPCTL	sp|Q9NXS2|QPCTL_HUMAN	-0.117	0.813	0.953	0.0209071
SDF2	sp|Q99470|SDF2_HUMAN	-0.117	0.828	0.953	0.0209071
STK26	sp|Q9P289|STK26_HUMAN	-0.118	0.78	0.946	0.0241089
TAD2B	sp|Q86TJ2|TAD2B_HUMAN	-0.118	0.78	0.946	0.0241089
GAPD1	sp|Q14C86|GAPD1_HUMAN	-0.118	0.781	0.946	0.0241089
ACOT8	sp|O14734|ACOT8_HUMAN	-0.119	0.781	0.946	0.0241089
NCKP1	sp|Q9Y2A7|NCKP1_HUMAN	-0.119	0.798	0.949	0.0227338
1433G	sp|P61981|1433G_HUMAN	-0.119	0.814	0.953	0.0209071
MRE11	sp|P49959|MRE11_HUMAN	-0.119	0.857	0.958	0.0186345
NASP	sp|P49321|NASP_HUMAN	-0.121	0.758	0.939	0.0273344
UBP48	sp|Q86UV5|UBP48_HUMAN	-0.121	0.814	0.953	0.0209071
CDK9	sp|P50750|CDK9_HUMAN	-0.123	0.735	0.928	0.032452
MKRN2	sp|Q9H000|MKRN2_HUMAN	-0.123	0.761	0.941	0.0264104
ROA0	sp|Q13151|ROA0_HUMAN	-0.123	0.907	0.973	0.0118872
CSPG2	sp|P13611|CSPG2_HUMAN	-0.124	0.79	0.947	0.02365
ALG13	sp|Q9NP73|ALG13_HUMAN	-0.124	0.801	0.95	0.0222764
ERCC3	sp|P19447|ERCC3_HUMAN	-0.124	0.824	0.953	0.0209071
TRAD1	sp|O14545|TRAD1_HUMAN	-0.125	0.79	0.947	0.02365
HUWE1	sp|Q7Z6Z7|HUWE1_HUMAN	-0.126	0.721	0.919	0.0366845
PAF1	sp|Q8N7H5|PAF1_HUMAN	-0.126	0.925	0.983	0.00744648
COPZ1	sp|P61923|COPZ1_HUMAN	-0.127	0.807	0.952	0.0213631
MP2K7	sp|O14733|MP2K7_HUMAN	-0.128	0.816	0.953	0.0209071
FACD2	sp|Q9BXW9|FACD2_HUMAN	-0.129	0.775	0.946	0.0241089
NOP9	sp|Q86U38|NOP9_HUMAN	-0.129	0.829	0.953	0.0209071
AL14E	sp|Q8N8R7|AL14E_HUMAN	-0.13	0.772	0.946	0.0241089
BUB3	sp|O43684|BUB3_HUMAN	-0.13	0.777	0.946	0.0241089
UACA	sp|Q9BZF9|UACA_HUMAN	-0.13	0.781	0.946	0.0241089
GSLG1	sp|Q92896|GSLG1_HUMAN	-0.131	0.783	0.946	0.0241089
RIOK1	sp|Q9BRS2|RIOK1_HUMAN	-0.131	0.847	0.955	0.0199966
CDC37	sp|Q16543|CDC37_HUMAN	-0.132	0.805	0.951	0.0218195
EST1A	sp|Q86US8|EST1A_HUMAN	-0.133	0.781	0.946	0.0241089
ZC3HD	sp|Q5T200|ZC3HD_HUMAN	-0.133	0.895	0.969	0.0136762
PPCE	sp|P48147|PPCE_HUMAN	-0.134	0.748	0.933	0.0301184
PCID2	sp|Q5JVF3|PCID2_HUMAN	-0.134	0.75	0.934	0.0296531
SQSTM	sp|Q13501|SQSTM_HUMAN	-0.134	0.75	0.934	0.0296531
SLTM	sp|Q9NWH9|SLTM_HUMAN	-0.135	0.859	0.958	0.0186345
TNPO1	sp|Q92973|TNPO1_HUMAN	-0.136	0.755	0.938	0.0277972
KDM5B	sp|Q9UGL1|KDM5B_HUMAN	-0.136	0.765	0.942	0.0259491
PEAK1	sp|Q9H792|PEAK1_HUMAN	-0.136	0.804	0.951	0.0218195
PLST	sp|P13797|PLST_HUMAN	-0.137	0.808	0.952	0.0213631
HSDL2	sp|Q6YN16|HSDL2_HUMAN	-0.139	0.82	0.953	0.0209071
CLK1	sp|P49759|CLK1_HUMAN	-0.14	0.706	0.918	0.0371573
APC1	sp|Q9H1A4|APC1_HUMAN	-0.141	0.724	0.921	0.0357404
RPF1	sp|Q9H9Y2|RPF1_HUMAN	-0.141	0.781	0.946	0.0241089
BD1L1	sp|Q8NFC6|BD1L1_HUMAN	-0.141	0.79	0.947	0.02365
APC7	sp|Q9UJX3|APC7_HUMAN	-0.141	0.818	0.953	0.0209071
NSMA3	sp|Q9NXE4|NSMA3_HUMAN	-0.141	0.827	0.953	0.0209071
EDF1	sp|O60869|EDF1_HUMAN	-0.141	0.838	0.953	0.0209071
KAT2A	sp|Q92830|KAT2A_HUMAN	-0.142	0.81	0.952	0.0213631
IMP4	sp|Q96G21|IMP4_HUMAN	-0.142	0.833	0.953	0.0209071
GOSR1	sp|O95249|GOSR1_HUMAN	-0.143	0.72	0.919	0.0366845
CAND1	sp|Q86VP6|CAND1_HUMAN	-0.143	0.775	0.946	0.0241089
1433S	sp|P31947|1433S_HUMAN	-0.144	0.711	0.918	0.0371573
PRR12	sp|Q9ULL5|PRR12_HUMAN	-0.145	0.794	0.947	0.02365
VAMP3	sp|Q15836|VAMP3_HUMAN	-0.146	0.76	0.94	0.0268721
SDC4	sp|P31431|SDC4_HUMAN	-0.146	0.8	0.949	0.0227338
LIMS1	sp|P48059|LIMS1_HUMAN	-0.147	0.717	0.918	0.0371573
AFAP1	sp|Q8N556|AFAP1_HUMAN	-0.148	0.722	0.919	0.0366845
PRS10	sp|P62333|PRS10_HUMAN	-0.15	0.749	0.934	0.0296531
NMT1	sp|P30419|NMT1_HUMAN	-0.15	0.826	0.953	0.0209071
MYLK	sp|Q15746|MYLK_HUMAN	-0.152	0.703	0.918	0.0371573
DHC24	sp|Q15392|DHC24_HUMAN	-0.152	0.722	0.919	0.0366845
TARB1	sp|Q13395|TARB1_HUMAN	-0.152	0.744	0.931	0.0310503
SPAS2	sp|Q86XZ4|SPAS2_HUMAN	-0.152	0.745	0.931	0.0310503
TAF9B	sp|Q9HBM6|TAF9B_HUMAN	-0.152	0.756	0.938	0.0277972
NUP98	sp|P52948|NUP98_HUMAN	-0.153	0.692	0.917	0.0376307
TM209	sp|Q96SK2|TM209_HUMAN	-0.153	0.762	0.941	0.0264104
YLPM1	sp|P49750|YLPM1_HUMAN	-0.153	0.83	0.953	0.0209071
IQGA2	sp|Q13576|IQGA2_HUMAN	-0.154	0.734	0.928	0.032452
LSM12	sp|Q3MHD2|LSM12_HUMAN	-0.154	0.814	0.953	0.0209071
NUP50	sp|Q9UKX7|NUP50_HUMAN	-0.155	0.742	0.931	0.0310503
PX11B	sp|O96011|PX11B_HUMAN	-0.155	0.786	0.946	0.0241089
TNC18	sp|O15417|TNC18_HUMAN	-0.156	0.669	0.91	0.0409586
TTL12	sp|Q14166|TTL12_HUMAN	-0.157	0.725	0.921	0.0357404
HNRPK	sp|P61978|HNRPK_HUMAN	-0.158	0.676	0.911	0.0404816
EHD4	sp|Q9H223|EHD4_HUMAN	-0.159	0.694	0.918	0.0371573
ANXA6	sp|P08133|ANXA6_HUMAN	-0.159	0.702	0.918	0.0371573
NOL6	sp|Q9H6R4|NOL6_HUMAN	-0.16	0.763	0.941	0.0264104
PLAK	sp|P14923|PLAK_HUMAN	-0.16	0.803	0.951	0.0218195
ATD3B	sp|Q5T9A4|ATD3B_HUMAN	-0.161	0.658	0.906	0.0428718
PDCD7	sp|Q8N8D1|PDCD7_HUMAN	-0.161	0.713	0.918	0.0371573
B3GT6	sp|Q96L58|B3GT6_HUMAN	-0.162	0.684	0.913	0.0395292
EFC13	sp|Q8IY85|EFC13_HUMAN	-0.162	0.699	0.918	0.0371573
SI1L2	sp|Q9P2F8|SI1L2_HUMAN	-0.162	0.703	0.918	0.0371573
CTNA1	sp|P35221|CTNA1_HUMAN	-0.162	0.706	0.918	0.0371573
EXOS6	sp|Q5RKV6|EXOS6_HUMAN	-0.163	0.852	0.956	0.0195421
MORC2	sp|Q9Y6X9|MORC2_HUMAN	-0.164	0.671	0.911	0.0404816
RBM25	sp|P49756|RBM25_HUMAN	-0.164	0.799	0.949	0.0227338
NUP62	sp|P37198|NUP62_HUMAN	-0.166	0.659	0.906	0.0428718
NDUS5	sp|O43920|NDUS5_HUMAN	-0.166	0.698	0.918	0.0371573
GOPC	sp|Q9HD26|GOPC_HUMAN	-0.166	0.742	0.931	0.0310503
WRIP1	sp|Q96S55|WRIP1_HUMAN	-0.166	0.753	0.937	0.0282604
SCFD1	sp|Q8WVM8|SCFD1_HUMAN	-0.167	0.801	0.95	0.0222764
NDNF	sp|Q8TB73|NDNF_HUMAN	-0.168	0.655	0.905	0.0433514
DJC10	sp|Q8IXB1|DJC10_HUMAN	-0.168	0.718	0.918	0.0371573
VATE1	sp|P36543|VATE1_HUMAN	-0.17	0.714	0.918	0.0371573
TROP	sp|Q12816|TROP_HUMAN	-0.172	0.67	0.91	0.0409586
NOL10	sp|Q9BSC4|NOL10_HUMAN	-0.173	0.836	0.953	0.0209071
PSMD6	sp|Q15008|PSMD6_HUMAN	-0.174	0.781	0.946	0.0241089
THIO	sp|P10599|THIO_HUMAN	-0.175	0.597	0.89	0.05061
GPAN1	sp|O95872|GPAN1_HUMAN	-0.175	0.707	0.918	0.0371573
GEMI2	sp|O14893|GEMI2_HUMAN	-0.175	0.83	0.953	0.0209071
ESS2	sp|Q96DF8|ESS2_HUMAN	-0.177	0.725	0.921	0.0357404
TAF4	sp|O00268|TAF4_HUMAN	-0.178	0.565	0.876	0.0574959
PP2AA	sp|P67775|PP2AA_HUMAN	-0.178	0.805	0.951	0.0218195
ERLN2	sp|O94905|ERLN2_HUMAN	-0.179	0.845	0.955	0.0199966
DYN2	sp|P50570|DYN2_HUMAN	-0.18	0.635	0.894	0.0486625
FIBB	sp|P02675|FIBB_HUMAN	-0.18	0.683	0.913	0.0395292
TAF1B	sp|Q53T94|TAF1B_HUMAN	-0.18	0.727	0.922	0.0352691
MED14	sp|O60244|MED14_HUMAN	-0.181	0.675	0.911	0.0404816
EMAL4	sp|Q9HC35|EMAL4_HUMAN	-0.181	0.682	0.912	0.0400052
MCTS1	sp|Q9ULC4|MCTS1_HUMAN	-0.181	0.697	0.918	0.0371573
NONO	sp|Q15233|NONO_HUMAN	-0.181	0.761	0.941	0.0264104
ASH2L	sp|Q9UBL3|ASH2L_HUMAN	-0.182	0.63	0.893	0.0491485
PYRG1	sp|P17812|PYRG1_HUMAN	-0.182	0.736	0.928	0.032452
RALA	sp|P11233|RALA_HUMAN	-0.183	0.677	0.911	0.0404816
U2AFL	sp|Q15695|U2AFL_HUMAN	-0.186	0.745	0.931	0.0310503
UBE2S	sp|Q16763|UBE2S_HUMAN	-0.187	0.692	0.917	0.0376307
LYRIC	sp|Q86UE4|LYRIC_HUMAN	-0.187	0.86	0.958	0.0186345
LIN41	sp|Q2Q1W2|LIN41_HUMAN	-0.188	0.715	0.918	0.0371573
HDX	sp|Q7Z353|HDX_HUMAN	-0.188	0.771	0.945	0.0245682
GPTC4	sp|Q5T3I0|GPTC4_HUMAN	-0.189	0.823	0.953	0.0209071
E41L3	sp|Q9Y2J2|E41L3_HUMAN	-0.192	0.62	0.891	0.0501223
ROCK1	sp|Q13464|ROCK1_HUMAN	-0.193	0.619	0.891	0.0501223
DAXX	sp|Q9UER7|DAXX_HUMAN	-0.194	0.623	0.891	0.0501223
NU214	sp|P35658|NU214_HUMAN	-0.194	0.714	0.918	0.0371573
HMGN3	sp|Q15651|HMGN3_HUMAN	-0.195	0.606	0.891	0.0501223
MORC3	sp|Q14149|MORC3_HUMAN	-0.195	0.656	0.905	0.0433514
SYMPK	sp|Q92797|SYMPK_HUMAN	-0.195	0.679	0.912	0.0400052
SCAFB	sp|Q99590|SCAFB_HUMAN	-0.195	0.865	0.959	0.0181814
EF1A1	sp|P68104|EF1A1_HUMAN	-0.196	0.466	0.838	0.076756
APC16	sp|Q96DE5|APC16_HUMAN	-0.196	0.664	0.909	0.0414361
PKN3	sp|Q6P5Z2|PKN3_HUMAN	-0.197	0.664	0.909	0.0414361
PLRKT	sp|Q9HBL7|PLRKT_HUMAN	-0.197	0.689	0.916	0.0381045
SMAD9	sp|O15198|SMAD9_HUMAN	-0.197	0.727	0.922	0.0352691
LAR4B	sp|Q92615|LAR4B_HUMAN	-0.197	0.85	0.955	0.0199966
PIGN	sp|O95427|PIGN_HUMAN	-0.198	0.643	0.899	0.0462403
MBNL1	sp|Q9NR56|MBNL1_HUMAN	-0.199	0.736	0.928	0.032452
P4HA1	sp|P13674|P4HA1_HUMAN	-0.2	0.668	0.91	0.0409586
MYO5C	sp|Q9NQX4|MYO5C_HUMAN	-0.202	0.564	0.876	0.0574959
PIN1	sp|Q13526|PIN1_HUMAN	-0.202	0.65	0.903	0.0443122
FMOD	sp|Q06828|FMOD_HUMAN	-0.202	0.688	0.916	0.0381045
MLF2	sp|Q15773|MLF2_HUMAN	-0.203	0.706	0.918	0.0371573
PRR11	sp|Q96HE9|PRR11_HUMAN	-0.204	0.637	0.896	0.047692
SELH	sp|Q8IZQ5|SELH_HUMAN	-0.206	0.622	0.891	0.0501223
TRI41	sp|Q8WV44|TRI41_HUMAN	-0.206	0.71	0.918	0.0371573
PAXI1	sp|Q6ZW49|PAXI1_HUMAN	-0.206	0.721	0.919	0.0366845
MZT2A	sp|Q6P582|MZT2A_HUMAN	-0.207	0.7	0.918	0.0371573
NCLN	sp|Q969V3|NCLN_HUMAN	-0.207	0.711	0.918	0.0371573
RAB6A	sp|P20340|RAB6A_HUMAN	-0.208	0.575	0.879	0.0560111
MMS19	sp|Q96T76|MMS19_HUMAN	-0.208	0.66	0.907	0.0423927
TICRR	sp|Q7Z2Z1|TICRR_HUMAN	-0.209	0.62	0.891	0.0501223
NAT10	sp|Q9H0A0|NAT10_HUMAN	-0.209	0.831	0.953	0.0209071
KPRP	sp|Q5T749|KPRP_HUMAN	-0.21	0.594	0.888	0.051587
QKI	sp|Q96PU8|QKI_HUMAN	-0.21	0.705	0.918	0.0371573
PDIA4	sp|P13667|PDIA4_HUMAN	-0.21	0.716	0.918	0.0371573
PACN3	sp|Q9UKS6|PACN3_HUMAN	-0.211	0.663	0.909	0.0414361
K1671	sp|Q9BY89|K1671_HUMAN	-0.211	0.673	0.911	0.0404816
NOSIP	sp|Q9Y314|NOSIP_HUMAN	-0.212	0.589	0.886	0.0525663
MED4	sp|Q9NPJ6|MED4_HUMAN	-0.212	0.684	0.913	0.0395292
LASP1	sp|Q14847|LASP1_HUMAN	-0.214	0.682	0.912	0.0400052
NIPS2	sp|O75323|NIPS2_HUMAN	-0.217	0.613	0.891	0.0501223
NEXN	sp|Q0ZGT2|NEXN_HUMAN	-0.217	0.695	0.918	0.0371573
EXOC7	sp|Q9UPT5|EXOC7_HUMAN	-0.219	0.652	0.905	0.0433514
MTMR1	sp|Q13613|MTMR1_HUMAN	-0.219	0.69	0.916	0.0381045
ESRP2	sp|Q9H6T0|ESRP2_HUMAN	-0.219	0.716	0.918	0.0371573
GLRX3	sp|O76003|GLRX3_HUMAN	-0.222	0.616	0.891	0.0501223
ZBTB9	sp|Q96C00|ZBTB9_HUMAN	-0.222	0.649	0.903	0.0443122
SGF29	sp|Q96ES7|SGF29_HUMAN	-0.222	0.681	0.912	0.0400052
NUCL	sp|P19338|NUCL_HUMAN	-0.222	0.791	0.947	0.02365
PRP4	sp|O43172|PRP4_HUMAN	-0.223	0.654	0.905	0.0433514
AGO2	sp|Q9UKV8|AGO2_HUMAN	-0.223	0.665	0.909	0.0414361
SNP29	sp|O95721|SNP29_HUMAN	-0.223	0.675	0.911	0.0404816
PDIP2	sp|Q9Y2S7|PDIP2_HUMAN	-0.226	0.564	0.876	0.0574959
NEST	sp|P48681|NEST_HUMAN	-0.226	0.706	0.918	0.0371573
R3HD1	sp|Q15032|R3HD1_HUMAN	-0.227	0.655	0.905	0.0433514
DYH8	sp|Q96JB1|DYH8_HUMAN	-0.228	0.541	0.866	0.0624821
TRAM1	sp|Q15629|TRAM1_HUMAN	-0.23	0.662	0.908	0.0419142
TPM1	sp|P09493|TPM1_HUMAN	-0.231	0.572	0.878	0.0565055
THUM3	sp|Q9BV44|THUM3_HUMAN	-0.231	0.615	0.891	0.0501223
NSD2	sp|O96028|NSD2_HUMAN	-0.231	0.806	0.952	0.0213631
CPVL	sp|Q9H3G5|CPVL_HUMAN	-0.232	0.649	0.903	0.0443122
TDIF1	sp|Q9H147|TDIF1_HUMAN	-0.233	0.574	0.879	0.0560111
COPG1	sp|Q9Y678|COPG1_HUMAN	-0.233	0.615	0.891	0.0501223
NPM3	sp|O75607|NPM3_HUMAN	-0.233	0.898	0.971	0.0127808
GTF2I	sp|P78347|GTF2I_HUMAN	-0.234	0.793	0.947	0.02365
PDCD2	sp|Q16342|PDCD2_HUMAN	-0.235	0.609	0.891	0.0501223
CNOT7	sp|Q9UIV1|CNOT7_HUMAN	-0.235	0.628	0.893	0.0491485
TES	sp|Q9UGI8|TES_HUMAN	-0.235	0.634	0.894	0.0486625
SET1A	sp|O15047|SET1A_HUMAN	-0.236	0.588	0.885	0.0530567
GANP	sp|O60318|GANP_HUMAN	-0.237	0.477	0.843	0.0741724
CPNE1	sp|Q99829|CPNE1_HUMAN	-0.238	0.599	0.891	0.0501223
ELOA1	sp|Q14241|ELOA1_HUMAN	-0.238	0.72	0.919	0.0366845
SSRA	sp|P43307|SSRA_HUMAN	-0.239	0.604	0.891	0.0501223
TERA	sp|P55072|TERA_HUMAN	-0.239	0.779	0.946	0.0241089
PRP4B	sp|Q13523|PRP4B_HUMAN	-0.241	0.357	0.801	0.0963675
DPY30	sp|Q9C005|DPY30_HUMAN	-0.241	0.57	0.877	0.0570004
AMOL1	sp|Q8IY63|AMOL1_HUMAN	-0.241	0.61	0.891	0.0501223
CALX	sp|P27824|CALX_HUMAN	-0.242	0.815	0.953	0.0209071
GCP60	sp|Q9H3P7|GCP60_HUMAN	-0.244	0.619	0.891	0.0501223
PI4KA	sp|P42356|PI4KA_HUMAN	-0.245	0.609	0.891	0.0501223
ZN318	sp|Q5VUA4|ZN318_HUMAN	-0.245	0.639	0.896	0.047692
CO3	sp|P01024|CO3_HUMAN	-0.246	0.594	0.888	0.051587
MTPN	sp|P58546|MTPN_HUMAN	-0.246	0.635	0.894	0.0486625
SENP6	sp|Q9GZR1|SENP6_HUMAN	-0.247	0.61	0.891	0.0501223
EMC2	sp|Q15006|EMC2_HUMAN	-0.247	0.654	0.905	0.0433514
MD1L1	sp|Q9Y6D9|MD1L1_HUMAN	-0.248	0.616	0.891	0.0501223
VP13B	sp|Q7Z7G8|VP13B_HUMAN	-0.248	0.622	0.891	0.0501223
MDC1	sp|Q14676|MDC1_HUMAN	-0.248	0.708	0.918	0.0371573
PKHA7	sp|Q6IQ23|PKHA7_HUMAN	-0.249	0.581	0.883	0.0540393
ICE1	sp|Q9Y2F5|ICE1_HUMAN	-0.25	0.526	0.864	0.0634863
MYBB	sp|P10244|MYBB_HUMAN	-0.25	0.622	0.891	0.0501223
RNF6	sp|Q9Y252|RNF6_HUMAN	-0.253	0.579	0.881	0.0550241
IKBL1	sp|Q9UBC1|IKBL1_HUMAN	-0.254	0.629	0.893	0.0491485
KLC1	sp|Q07866|KLC1_HUMAN	-0.256	0.602	0.891	0.0501223
RRP5	sp|Q14690|RRP5_HUMAN	-0.257	0.779	0.946	0.0241089
DBF4A	sp|Q9UBU7|DBF4A_HUMAN	-0.259	0.564	0.876	0.0574959
MSI1H	sp|O43347|MSI1H_HUMAN	-0.261	0.529	0.865	0.0629839
FBLL1	sp|A6NHQ2|FBLL1_HUMAN	-0.261	0.532	0.865	0.0629839
FKB10	sp|Q96AY3|FKB10_HUMAN	-0.262	0.533	0.865	0.0629839
INT6	sp|Q9UL03|INT6_HUMAN	-0.263	0.525	0.864	0.0634863
PGRC1	sp|O00264|PGRC1_HUMAN	-0.264	0.564	0.876	0.0574959
UBP5	sp|P45974|UBP5_HUMAN	-0.264	0.567	0.876	0.0574959
APC4	sp|Q9UJX5|APC4_HUMAN	-0.265	0.5	0.85	0.0705811
DEST	sp|P60981|DEST_HUMAN	-0.265	0.606	0.891	0.0501223
S61A1	sp|P61619|S61A1_HUMAN	-0.266	0.595	0.888	0.051587
GEMI4	sp|P57678|GEMI4_HUMAN	-0.266	0.637	0.896	0.047692
HXD13	sp|P35453|HXD13_HUMAN	-0.27	0.496	0.848	0.0716041
MCM6	sp|Q14566|MCM6_HUMAN	-0.27	0.563	0.876	0.0574959
CNOT3	sp|O75175|CNOT3_HUMAN	-0.27	0.624	0.891	0.0501223
ERLN1	sp|O75477|ERLN1_HUMAN	-0.27	0.744	0.931	0.0310503
CHD6	sp|Q8TD26|CHD6_HUMAN	-0.271	0.525	0.864	0.0634863
PHKG2	sp|P15735|PHKG2_HUMAN	-0.271	0.551	0.874	0.0584886
YETS2	sp|Q9ULM3|YETS2_HUMAN	-0.271	0.578	0.881	0.0550241
PRPS1	sp|P60891|PRPS1_HUMAN	-0.271	0.784	0.946	0.0241089
KAP2	sp|P13861|KAP2_HUMAN	-0.272	0.603	0.891	0.0501223
SPCS3	sp|P61009|SPCS3_HUMAN	-0.272	0.609	0.891	0.0501223
STAU1	sp|O95793|STAU1_HUMAN	-0.272	0.779	0.946	0.0241089
API5	sp|Q9BZZ5|API5_HUMAN	-0.273	0.59	0.886	0.0525663
DEK	sp|P35659|DEK_HUMAN	-0.273	0.754	0.937	0.0282604
CHSS2	sp|Q8IZ52|CHSS2_HUMAN	-0.274	0.528	0.865	0.0629839
F120A	sp|Q9NZB2|F120A_HUMAN	-0.274	0.608	0.891	0.0501223
PHX2B	sp|Q99453|PHX2B_HUMAN	-0.274	0.62	0.891	0.0501223
NDUAD	sp|Q9P0J0|NDUAD_HUMAN	-0.274	0.665	0.909	0.0414361
CC124	sp|Q96CT7|CC124_HUMAN	-0.277	0.565	0.876	0.0574959
SRS10	sp|O75494|SRS10_HUMAN	-0.278	0.391	0.819	0.0867161
DRG2	sp|P55039|DRG2_HUMAN	-0.278	0.547	0.871	0.0599818
CAP2	sp|P40123|CAP2_HUMAN	-0.278	0.55	0.874	0.0584886
ZN598	sp|Q86UK7|ZN598_HUMAN	-0.278	0.588	0.885	0.0530567
DIM1	sp|Q9UNQ2|DIM1_HUMAN	-0.278	0.638	0.896	0.047692
MTMR5	sp|O95248|MTMR5_HUMAN	-0.279	0.559	0.875	0.0579919
PLEC	sp|Q15149|PLEC_HUMAN	-0.28	0.678	0.912	0.0400052
XPO5	sp|Q9HAV4|XPO5_HUMAN	-0.281	0.568	0.876	0.0574959
AF1L1	sp|Q8TED9|AF1L1_HUMAN	-0.281	0.594	0.888	0.051587
SMRD3	sp|Q6STE5|SMRD3_HUMAN	-0.283	0.535	0.865	0.0629839
DIEXF	sp|Q68CQ4|DIEXF_HUMAN	-0.284	0.555	0.874	0.0584886
PDZ11	sp|Q5EBL8|PDZ11_HUMAN	-0.284	0.59	0.886	0.0525663
AP3S2	sp|P59780|AP3S2_HUMAN	-0.285	0.467	0.838	0.076756
RABL3	sp|Q5HYI8|RABL3_HUMAN	-0.285	0.503	0.852	0.0695604
PDCD5	sp|O14737|PDCD5_HUMAN	-0.285	0.557	0.875	0.0579919
AF9	sp|P42568|AF9_HUMAN	-0.286	0.569	0.876	0.0574959
PNMA2	sp|Q9UL42|PNMA2_HUMAN	-0.287	0.52	0.863	0.0639892
DAG1	sp|Q14118|DAG1_HUMAN	-0.287	0.534	0.865	0.0629839
Z3H7B	sp|Q9UGR2|Z3H7B_HUMAN	-0.289	0.575	0.879	0.0560111
ROA3	sp|P51991|ROA3_HUMAN	-0.29	0.3	0.762	0.118045
AKP13	sp|Q12802|AKP13_HUMAN	-0.29	0.553	0.874	0.0584886
RMD3	sp|Q96TC7|RMD3_HUMAN	-0.29	0.561	0.875	0.0579919
DHX15	sp|O43143|DHX15_HUMAN	-0.291	0.443	0.831	0.080399
NELFA	sp|Q9H3P2|NELFA_HUMAN	-0.292	0.549	0.872	0.0594835
TAF7	sp|Q15545|TAF7_HUMAN	-0.293	0.506	0.853	0.069051
CDC6	sp|Q99741|CDC6_HUMAN	-0.293	0.531	0.865	0.0629839
MAP11	sp|P53582|MAP11_HUMAN	-0.293	0.6	0.891	0.0501223
FA83H	sp|Q6ZRV2|FA83H_HUMAN	-0.294	0.442	0.829	0.0814455
SETD2	sp|Q9BYW2|SETD2_HUMAN	-0.294	0.551	0.874	0.0584886
STBD1	sp|O95210|STBD1_HUMAN	-0.294	0.558	0.875	0.0579919
ZCHC3	sp|Q9NUD5|ZCHC3_HUMAN	-0.294	0.579	0.881	0.0550241
KIF27	sp|Q86VH2|KIF27_HUMAN	-0.294	0.59	0.886	0.0525663
SLU7	sp|O95391|SLU7_HUMAN	-0.294	0.7	0.918	0.0371573
TAF1D	sp|Q9H5J8|TAF1D_HUMAN	-0.296	0.418	0.825	0.0835461
HCD2	sp|Q99714|HCD2_HUMAN	-0.296	0.666	0.909	0.0414361
SRSF9	sp|Q13242|SRSF9_HUMAN	-0.297	0.366	0.81	0.091515
UBP16	sp|Q9Y5T5|UBP16_HUMAN	-0.297	0.511	0.858	0.0665127
INT13	sp|Q9NVM9|INT13_HUMAN	-0.298	0.477	0.843	0.0741724
TUT7	sp|Q5VYS8|TUT7_HUMAN	-0.298	0.554	0.874	0.0584886
SPICE	sp|Q8N0Z3|SPICE_HUMAN	-0.299	0.527	0.864	0.0634863
MPP5	sp|Q8N3R9|MPP5_HUMAN	-0.299	0.568	0.876	0.0574959
OCAD1	sp|Q9NX40|OCAD1_HUMAN	-0.299	0.638	0.896	0.047692
CH033	sp|Q9H7E9|CH033_HUMAN	-0.3	0.532	0.865	0.0629839
BMS1	sp|Q14692|BMS1_HUMAN	-0.305	0.717	0.918	0.0371573
EP400	sp|Q96L91|EP400_HUMAN	-0.306	0.446	0.831	0.080399
CE290	sp|O15078|CE290_HUMAN	-0.306	0.456	0.831	0.080399
DDX51	sp|Q8N8A6|DDX51_HUMAN	-0.306	0.586	0.884	0.0535477
DUS11	sp|O75319|DUS11_HUMAN	-0.306	0.65	0.903	0.0443122
PDCD6	sp|O75340|PDCD6_HUMAN	-0.306	0.817	0.953	0.0209071
RIOK3	sp|O14730|RIOK3_HUMAN	-0.307	0.451	0.831	0.080399
R51A1	sp|Q96B01|R51A1_HUMAN	-0.307	0.539	0.866	0.0624821
RBM19	sp|Q9Y4C8|RBM19_HUMAN	-0.307	0.557	0.875	0.0579919
NUMB	sp|P49757|NUMB_HUMAN	-0.308	0.507	0.853	0.069051
RAB13	sp|P51153|RAB13_HUMAN	-0.309	0.45	0.831	0.080399
PABP4	sp|Q13310|PABP4_HUMAN	-0.309	0.757	0.939	0.0273344
SCAI	sp|Q8N9R8|SCAI_HUMAN	-0.31	0.424	0.826	0.08302
NDUB1	sp|O75438|NDUB1_HUMAN	-0.31	0.43	0.827	0.0824945
ZCHC9	sp|Q8N567|ZCHC9_HUMAN	-0.312	0.419	0.825	0.0835461
RHG17	sp|Q68EM7|RHG17_HUMAN	-0.313	0.52	0.863	0.0639892
PATZ1	sp|Q9HBE1|PATZ1_HUMAN	-0.314	0.453	0.831	0.080399
CCDC9	sp|Q9Y3X0|CCDC9_HUMAN	-0.315	0.513	0.858	0.0665127
CSTF3	sp|Q12996|CSTF3_HUMAN	-0.317	0.437	0.827	0.0824945
KIF2A	sp|O00139|KIF2A_HUMAN	-0.317	0.529	0.865	0.0629839
PRR14	sp|Q9BWN1|PRR14_HUMAN	-0.318	0.427	0.827	0.0824945
SC16A	sp|O15027|SC16A_HUMAN	-0.318	0.492	0.848	0.0716041
BARD1	sp|Q99728|BARD1_HUMAN	-0.318	0.5	0.85	0.0705811
NIPS1	sp|Q9BPW8|NIPS1_HUMAN	-0.319	0.37	0.811	0.0909791
TCPZ	sp|P40227|TCPZ_HUMAN	-0.319	0.663	0.909	0.0414361
FLII	sp|Q13045|FLII_HUMAN	-0.32	0.401	0.819	0.0867161
TRA2B	sp|P62995|TRA2B_HUMAN	-0.32	0.433	0.827	0.0824945
SNUT1	sp|O43290|SNUT1_HUMAN	-0.32	0.483	0.846	0.0726296
AIMP1	sp|Q12904|AIMP1_HUMAN	-0.32	0.486	0.846	0.0726296
COPE	sp|O14579|COPE_HUMAN	-0.32	0.643	0.899	0.0462403
TBB2B	sp|Q9BVA1|TBB2B_HUMAN	-0.321	0.275	0.748	0.126098
KHDR3	sp|O75525|KHDR3_HUMAN	-0.322	0.465	0.838	0.076756
GDE	sp|P35573|GDE_HUMAN	-0.324	0.533	0.865	0.0629839
CINP	sp|Q9BW66|CINP_HUMAN	-0.324	0.568	0.876	0.0574959
EZRI	sp|P15311|EZRI_HUMAN	-0.324	0.687	0.916	0.0381045
KAT5	sp|Q92993|KAT5_HUMAN	-0.325	0.593	0.888	0.051587
PELO	sp|Q9BRX2|PELO_HUMAN	-0.326	0.414	0.824	0.0840728
TTC14	sp|Q96N46|TTC14_HUMAN	-0.326	0.444	0.831	0.080399
RAB9A	sp|P51151|RAB9A_HUMAN	-0.328	0.414	0.824	0.0840728
FINC	sp|P02751|FINC_HUMAN	-0.329	0.438	0.827	0.0824945
GPKOW	sp|Q92917|GPKOW_HUMAN	-0.332	0.438	0.827	0.0824945
CPSF2	sp|Q9P2I0|CPSF2_HUMAN	-0.332	0.57	0.877	0.0570004
SHPRH	sp|Q149N8|SHPRH_HUMAN	-0.333	0.566	0.876	0.0574959
ZN346	sp|Q9UL40|ZN346_HUMAN	-0.333	0.623	0.891	0.0501223
ENPL	sp|P14625|ENPL_HUMAN	-0.333	0.795	0.947	0.02365
S23IP	sp|Q9Y6Y8|S23IP_HUMAN	-0.334	0.394	0.819	0.0867161
RPP40	sp|O75818|RPP40_HUMAN	-0.334	0.483	0.846	0.0726296
EP300	sp|Q09472|EP300_HUMAN	-0.334	0.516	0.861	0.0649968
LRCH2	sp|Q5VUJ6|LRCH2_HUMAN	-0.334	0.537	0.865	0.0629839
XPO1	sp|O14980|XPO1_HUMAN	-0.334	0.676	0.911	0.0404816
PPIH	sp|O43447|PPIH_HUMAN	-0.334	0.739	0.93	0.0315171
TTC37	sp|Q6PGP7|TTC37_HUMAN	-0.335	0.497	0.848	0.0716041
KCTD5	sp|Q9NXV2|KCTD5_HUMAN	-0.336	0.249	0.733	0.134896
XIRP2	sp|A4UGR9|XIRP2_HUMAN	-0.336	0.394	0.819	0.0867161
RPA1	sp|O95602|RPA1_HUMAN	-0.337	0.385	0.819	0.0867161
DZIP3	sp|Q86Y13|DZIP3_HUMAN	-0.337	0.468	0.838	0.076756
PRDX6	sp|P30041|PRDX6_HUMAN	-0.337	0.522	0.864	0.0634863
PKHA5	sp|Q9HAU0|PKHA5_HUMAN	-0.337	0.56	0.875	0.0579919
REN3B	sp|Q9BZI7|REN3B_HUMAN	-0.337	0.629	0.893	0.0491485
PTPM1	sp|Q8WUK0|PTPM1_HUMAN	-0.338	0.469	0.838	0.076756
SMC1A	sp|Q14683|SMC1A_HUMAN	-0.338	0.505	0.852	0.0695604
RAP2C	sp|Q9Y3L5|RAP2C_HUMAN	-0.339	0.391	0.819	0.0867161
RCOR1	sp|Q9UKL0|RCOR1_HUMAN	-0.341	0.482	0.846	0.0726296
CCD77	sp|Q9BR77|CCD77_HUMAN	-0.341	0.488	0.846	0.0726296
PPIL4	sp|Q8WUA2|PPIL4_HUMAN	-0.342	0.564	0.876	0.0574959
HDAC1	sp|Q13547|HDAC1_HUMAN	-0.342	0.73	0.924	0.034328
PUR9	sp|P31939|PUR9_HUMAN	-0.343	0.644	0.9	0.0457575
CENPU	sp|Q71F23|CENPU_HUMAN	-0.344	0.424	0.826	0.08302
NFL	sp|P07196|NFL_HUMAN	-0.344	0.484	0.846	0.0726296
ARP10	sp|Q9NZ32|ARP10_HUMAN	-0.344	0.512	0.858	0.0665127
UFM1	sp|P61960|UFM1_HUMAN	-0.345	0.43	0.827	0.0824945
AAAS	sp|Q9NRG9|AAAS_HUMAN	-0.345	0.484	0.846	0.0726296
ABCE1	sp|P61221|ABCE1_HUMAN	-0.345	0.504	0.852	0.0695604
SENP7	sp|Q9BQF6|SENP7_HUMAN	-0.345	0.521	0.863	0.0639892
TCPD	sp|P50991|TCPD_HUMAN	-0.346	0.709	0.918	0.0371573
DCTN5	sp|Q9BTE1|DCTN5_HUMAN	-0.347	0.412	0.824	0.0840728
KANK2	sp|Q63ZY3|KANK2_HUMAN	-0.347	0.439	0.827	0.0824945
PCH2	sp|Q15645|PCH2_HUMAN	-0.349	0.458	0.831	0.080399
CYBP	sp|Q9HB71|CYBP_HUMAN	-0.349	0.488	0.846	0.0726296
NDUF4	sp|Q9P032|NDUF4_HUMAN	-0.351	0.291	0.756	0.121478
DDX23	sp|Q9BUQ8|DDX23_HUMAN	-0.351	0.332	0.785	0.10513
AL3A2	sp|P51648|AL3A2_HUMAN	-0.351	0.448	0.831	0.080399
RNPC3	sp|Q96LT9|RNPC3_HUMAN	-0.351	0.498	0.849	0.0710923
FBW1B	sp|Q9UKB1|FBW1B_HUMAN	-0.351	0.515	0.861	0.0649968
STOM	sp|P27105|STOM_HUMAN	-0.353	0.469	0.838	0.076756
TM1L2	sp|Q6ZVM7|TM1L2_HUMAN	-0.353	0.497	0.848	0.0716041
SETB1	sp|Q15047|SETB1_HUMAN	-0.354	0.371	0.812	0.090444
TMM33	sp|P57088|TMM33_HUMAN	-0.354	0.389	0.819	0.0867161
TRIR	sp|Q9BQ61|TRIR_HUMAN	-0.354	0.454	0.831	0.080399
MOB2	sp|Q70IA6|MOB2_HUMAN	-0.355	0.414	0.824	0.0840728
EXOC6	sp|Q8TAG9|EXOC6_HUMAN	-0.356	0.422	0.826	0.08302
BRD8	sp|Q9H0E9|BRD8_HUMAN	-0.357	0.38	0.819	0.0867161
IKIP	sp|Q70UQ0|IKIP_HUMAN	-0.357	0.42	0.825	0.0835461
RCN1	sp|Q15293|RCN1_HUMAN	-0.358	0.39	0.819	0.0867161
ZN501	sp|Q96CX3|ZN501_HUMAN	-0.36	0.517	0.862	0.0644927
CHIP	sp|Q9UNE7|CHIP_HUMAN	-0.361	0.367	0.81	0.091515
INT12	sp|Q96CB8|INT12_HUMAN	-0.361	0.457	0.831	0.080399
JUPI2	sp|Q9H910|JUPI2_HUMAN	-0.363	0.34	0.793	0.100727
2009-09-01	sp|Q9UHD8|SEPT9_HUMAN	-0.363	0.352	0.799	0.0974532
SLIK5	sp|O94991|SLIK5_HUMAN	-0.363	0.538	0.865	0.0629839
NOP53	sp|Q9NZM5|NOP53_HUMAN	-0.363	0.668	0.91	0.0409586
ZN106	sp|Q9H2Y7|ZN106_HUMAN	-0.364	0.434	0.827	0.0824945
ANR11	sp|Q6UB99|ANR11_HUMAN	-0.365	0.453	0.831	0.080399
PAPD5	sp|Q8NDF8|PAPD5_HUMAN	-0.366	0.548	0.872	0.0594835
GATD1	sp|Q8WUU5|GATD1_HUMAN	-0.367	0.468	0.838	0.076756
RAB10	sp|P61026|RAB10_HUMAN	-0.367	0.492	0.848	0.0716041
ENOA	sp|P06733|ENOA_HUMAN	-0.367	0.72	0.919	0.0366845
GLD2	sp|Q6PIY7|GLD2_HUMAN	-0.368	0.454	0.831	0.080399
ROA2	sp|P22626|ROA2_HUMAN	-0.37	0.238	0.719	0.143271
MISP3	sp|Q96FF7|MISP3_HUMAN	-0.37	0.384	0.819	0.0867161
PREB	sp|Q9HCU5|PREB_HUMAN	-0.37	0.39	0.819	0.0867161
CPSF6	sp|Q16630|CPSF6_HUMAN	-0.371	0.397	0.819	0.0867161
PRDX4	sp|Q13162|PRDX4_HUMAN	-0.371	0.408	0.822	0.0851282
ALMS1	sp|Q8TCU4|ALMS1_HUMAN	-0.371	0.537	0.865	0.0629839
MK01	sp|P28482|MK01_HUMAN	-0.373	0.455	0.831	0.080399
MOT1	sp|P53985|MOT1_HUMAN	-0.373	0.616	0.891	0.0501223
CE170	sp|Q5SW79|CE170_HUMAN	-0.374	0.53	0.865	0.0629839
NDUB9	sp|Q9Y6M9|NDUB9_HUMAN	-0.375	0.333	0.785	0.10513
SFSWA	sp|Q12872|SFSWA_HUMAN	-0.375	0.602	0.891	0.0501223
RBM10	sp|P98175|RBM10_HUMAN	-0.377	0.305	0.762	0.118045
CSRP1	sp|P21291|CSRP1_HUMAN	-0.377	0.435	0.827	0.0824945
SC23B	sp|Q15437|SC23B_HUMAN	-0.379	0.339	0.793	0.100727
IPYR	sp|Q15181|IPYR_HUMAN	-0.38	0.409	0.823	0.0846002
TWF2	sp|Q6IBS0|TWF2_HUMAN	-0.381	0.396	0.819	0.0867161
ADDB	sp|P35612|ADDB_HUMAN	-0.381	0.4	0.819	0.0867161
SYK	sp|Q15046|SYK_HUMAN	-0.381	0.494	0.848	0.0716041
DDX52	sp|Q9Y2R4|DDX52_HUMAN	-0.382	0.689	0.916	0.0381045
SKA1	sp|Q96BD8|SKA1_HUMAN	-0.383	0.67	0.91	0.0409586
ITPR3	sp|Q14573|ITPR3_HUMAN	-0.384	0.424	0.826	0.08302
1433T	sp|P27348|1433T_HUMAN	-0.384	0.61	0.891	0.0501223
SET	sp|Q01105|SET_HUMAN	-0.384	0.73	0.924	0.034328
TBL1R	sp|Q9BZK7|TBL1R_HUMAN	-0.385	0.341	0.793	0.100727
SAE2	sp|Q9UBT2|SAE2_HUMAN	-0.385	0.437	0.827	0.0824945
L2GL1	sp|Q15334|L2GL1_HUMAN	-0.385	0.445	0.831	0.080399
UBIP1	sp|Q9NZI7|UBIP1_HUMAN	-0.386	0.415	0.824	0.0840728
HNRLL	sp|Q8WVV9|HNRLL_HUMAN	-0.386	0.471	0.839	0.076238
FSCN1	sp|Q16658|FSCN1_HUMAN	-0.387	0.58	0.882	0.0545314
NDUA7	sp|O95182|NDUA7_HUMAN	-0.388	0.52	0.863	0.0639892
CLAP1	sp|Q7Z460|CLAP1_HUMAN	-0.389	0.263	0.736	0.133122
HNRDL	sp|O14979|HNRDL_HUMAN	-0.389	0.455	0.831	0.080399
KINH	sp|P33176|KINH_HUMAN	-0.389	0.464	0.838	0.076756
KAT6A	sp|Q92794|KAT6A_HUMAN	-0.392	0.56	0.875	0.0579919
TRI18	sp|O15344|TRI18_HUMAN	-0.393	0.342	0.793	0.100727
FKBP3	sp|Q00688|FKBP3_HUMAN	-0.393	0.473	0.839	0.076238
CCD82	sp|Q8N4S0|CCD82_HUMAN	-0.393	0.632	0.894	0.0486625
VAT1	sp|Q99536|VAT1_HUMAN	-0.394	0.371	0.812	0.090444
HIC2	sp|Q96JB3|HIC2_HUMAN	-0.395	0.314	0.767	0.115205
VPS72	sp|Q15906|VPS72_HUMAN	-0.396	0.388	0.819	0.0867161
TYY1	sp|P25490|TYY1_HUMAN	-0.396	0.4	0.819	0.0867161
DCLK1	sp|O15075|DCLK1_HUMAN	-0.396	0.413	0.824	0.0840728
BASI	sp|P35613|BASI_HUMAN	-0.396	0.519	0.863	0.0639892
JAK1	sp|P23458|JAK1_HUMAN	-0.396	0.547	0.871	0.0599818
2002-09-01	sp|Q15019|SEPT2_HUMAN	-0.397	0.501	0.851	0.0700704
ATX10	sp|Q9UBB4|ATX10_HUMAN	-0.399	0.388	0.819	0.0867161
CPNE3	sp|O75131|CPNE3_HUMAN	-0.399	0.411	0.824	0.0840728
LSM4	sp|Q9Y4Z0|LSM4_HUMAN	-0.403	0.373	0.813	0.0899095
T2H2L	sp|Q6P1K8|T2H2L_HUMAN	-0.404	0.362	0.807	0.0931265
STIP1	sp|P31948|STIP1_HUMAN	-0.405	0.425	0.826	0.08302
CTSL2	sp|Q05D32|CTSL2_HUMAN	-0.406	0.606	0.891	0.0501223
CBX2	sp|Q14781|CBX2_HUMAN	-0.406	0.709	0.918	0.0371573
TRM7	sp|Q9UET6|TRM7_HUMAN	-0.407	0.436	0.827	0.0824945
RPB11	sp|P52435|RPB11_HUMAN	-0.407	0.733	0.927	0.0329203
PSD13	sp|Q9UNM6|PSD13_HUMAN	-0.408	0.438	0.827	0.0824945
NTH	sp|P78549|NTH_HUMAN	-0.409	0.768	0.944	0.025028
SC22A	sp|Q96IW7|SC22A_HUMAN	-0.41	0.333	0.785	0.10513
CA109	sp|Q9NX04|CA109_HUMAN	-0.41	0.607	0.891	0.0501223
CTNB1	sp|P35222|CTNB1_HUMAN	-0.411	0.439	0.827	0.0824945
DLG3	sp|Q92796|DLG3_HUMAN	-0.412	0.488	0.846	0.0726296
CEP44	sp|Q9C0F1|CEP44_HUMAN	-0.414	0.284	0.753	0.123205
MAGD1	sp|Q9Y5V3|MAGD1_HUMAN	-0.414	0.388	0.819	0.0867161
TPIS	sp|P60174|TPIS_HUMAN	-0.414	0.681	0.912	0.0400052
UBP36	sp|Q9P275|UBP36_HUMAN	-0.415	0.339	0.793	0.100727
RBM42	sp|Q9BTD8|RBM42_HUMAN	-0.415	0.342	0.793	0.100727
REST	sp|Q13127|REST_HUMAN	-0.417	0.376	0.817	0.0877779
D19L1	sp|Q2PZI1|D19L1_HUMAN	-0.417	0.432	0.827	0.0824945
RBM27	sp|Q9P2N5|RBM27_HUMAN	-0.418	0.58	0.882	0.0545314
PRS8	sp|P62195|PRS8_HUMAN	-0.419	0.552	0.874	0.0584886
NKTR	sp|P30414|NKTR_HUMAN	-0.42	0.709	0.918	0.0371573
SENP2	sp|Q9HC62|SENP2_HUMAN	-0.422	0.403	0.819	0.0867161
CEP70	sp|Q8NHQ1|CEP70_HUMAN	-0.424	0.455	0.831	0.080399
CENPQ	sp|Q7L2Z9|CENPQ_HUMAN	-0.425	0.49	0.848	0.0716041
SSXT	sp|Q15532|SSXT_HUMAN	-0.425	0.71	0.918	0.0371573
DJC13	sp|O75165|DJC13_HUMAN	-0.426	0.357	0.801	0.0963675
RBM6	sp|P78332|RBM6_HUMAN	-0.426	0.624	0.891	0.0501223
NUMA1	sp|Q14980|NUMA1_HUMAN	-0.426	0.682	0.912	0.0400052
CTBL1	sp|Q8WYA6|CTBL1_HUMAN	-0.427	0.324	0.78	0.107905
TAF2	sp|Q6P1X5|TAF2_HUMAN	-0.427	0.355	0.801	0.0963675
PO210	sp|Q8TEM1|PO210_HUMAN	-0.427	0.419	0.825	0.0835461
SPF30	sp|O75940|SPF30_HUMAN	-0.427	0.638	0.896	0.047692
OZF	sp|Q15072|OZF_HUMAN	-0.428	0.4	0.819	0.0867161
SPT4H	sp|P63272|SPT4H_HUMAN	-0.432	0.392	0.819	0.0867161
MA7D3	sp|Q8IWC1|MA7D3_HUMAN	-0.436	0.48	0.846	0.0726296
SLIT2	sp|O94813|SLIT2_HUMAN	-0.439	0.284	0.753	0.123205
TGBR3	sp|Q03167|TGBR3_HUMAN	-0.439	0.362	0.807	0.0931265
EPS8	sp|Q12929|EPS8_HUMAN	-0.439	0.378	0.819	0.0867161
FACR1	sp|Q8WVX9|FACR1_HUMAN	-0.44	0.475	0.84	0.0757207
UBN2	sp|Q6ZU65|UBN2_HUMAN	-0.441	0.223	0.708	0.149967
TF2B	sp|Q00403|TF2B_HUMAN	-0.441	0.238	0.719	0.143271
CMTR1	sp|Q8N1G2|CMTR1_HUMAN	-0.442	0.325	0.782	0.106793
MIC27	sp|Q6UXV4|MIC27_HUMAN	-0.442	0.487	0.846	0.0726296
CPSF4	sp|O95639|CPSF4_HUMAN	-0.442	0.493	0.848	0.0716041
PDS5B	sp|Q9NTI5|PDS5B_HUMAN	-0.443	0.295	0.76	0.119186
CRCC2	sp|H7BZ55|CRCC2_HUMAN	-0.444	0.295	0.76	0.119186
KANK1	sp|Q14678|KANK1_HUMAN	-0.444	0.312	0.767	0.115205
CND3	sp|Q9BPX3|CND3_HUMAN	-0.444	0.384	0.819	0.0867161
MED19	sp|A0JLT2|MED19_HUMAN	-0.444	0.408	0.822	0.0851282
NUP88	sp|Q99567|NUP88_HUMAN	-0.445	0.377	0.819	0.0867161
NDKB	sp|P22392|NDKB_HUMAN	-0.445	0.504	0.852	0.0695604
ARP6	sp|Q9GZN1|ARP6_HUMAN	-0.446	0.34	0.793	0.100727
KDM5A	sp|P29375|KDM5A_HUMAN	-0.446	0.616	0.891	0.0501223
TF2H1	sp|P32780|TF2H1_HUMAN	-0.447	0.312	0.767	0.115205
SYNE2	sp|Q8WXH0|SYNE2_HUMAN	-0.447	0.418	0.825	0.0835461
NDUAC	sp|Q9UI09|NDUAC_HUMAN	-0.448	0.393	0.819	0.0867161
RPAC1	sp|O15160|RPAC1_HUMAN	-0.449	0.562	0.876	0.0574959
SAM50	sp|Q9Y512|SAM50_HUMAN	-0.453	0.307	0.766	0.115771
CE350	sp|Q5VT06|CE350_HUMAN	-0.454	0.472	0.839	0.076238
WDR61	sp|Q9GZS3|WDR61_HUMAN	-0.454	0.763	0.941	0.0264104
AKAP8	sp|O43823|AKAP8_HUMAN	-0.455	0.542	0.867	0.0619809
PDIA6	sp|Q15084|PDIA6_HUMAN	-0.456	0.61	0.891	0.0501223
ESCO2	sp|Q56NI9|ESCO2_HUMAN	-0.457	0.26	0.736	0.133122
MIF	sp|P14174|MIF_HUMAN	-0.457	0.674	0.911	0.0404816
C19L1	sp|Q69YN2|C19L1_HUMAN	-0.459	0.294	0.759	0.119758
CTBP2	sp|P56545|CTBP2_HUMAN	-0.46	0.344	0.793	0.100727
ZN207	sp|O43670|ZN207_HUMAN	-0.461	0.241	0.721	0.142065
RREB1	sp|Q92766|RREB1_HUMAN	-0.461	0.3	0.762	0.118045
USP9X	sp|Q93008|USP9X_HUMAN	-0.461	0.412	0.824	0.0840728
DCAF1	sp|Q9Y4B6|DCAF1_HUMAN	-0.463	0.347	0.797	0.0985417
AFF4	sp|Q9UHB7|AFF4_HUMAN	-0.463	0.561	0.875	0.0579919
H1T	sp|P22492|H1T_HUMAN	-0.464	0.403	0.819	0.0867161
L10K	sp|Q9UNZ5|L10K_HUMAN	-0.465	0.258	0.736	0.133122
RPP14	sp|O95059|RPP14_HUMAN	-0.466	0.356	0.801	0.0963675
CCD71	sp|Q8IV32|CCD71_HUMAN	-0.466	0.433	0.827	0.0824945
RBM7	sp|Q9Y580|RBM7_HUMAN	-0.467	0.533	0.865	0.0629839
RACK1	sp|P63244|RACK1_HUMAN	-0.467	0.625	0.891	0.0501223
CATZ	sp|Q9UBR2|CATZ_HUMAN	-0.469	0.353	0.799	0.0974532
ZN189	sp|O75820|ZN189_HUMAN	-0.47	0.181	0.66	0.180456
P85B	sp|O00459|P85B_HUMAN	-0.473	0.275	0.748	0.126098
LZTS2	sp|Q9BRK4|LZTS2_HUMAN	-0.473	0.394	0.819	0.0867161
PRPF3	sp|O43395|PRPF3_HUMAN	-0.474	0.617	0.891	0.0501223
CAPR2	sp|Q6IMN6|CAPR2_HUMAN	-0.475	0.318	0.775	0.110698
COPG2	sp|Q9UBF2|COPG2_HUMAN	-0.475	0.36	0.806	0.093665
MO4L1	sp|Q9UBU8|MO4L1_HUMAN	-0.476	0.342	0.793	0.100727
PDLI1	sp|O00151|PDLI1_HUMAN	-0.478	0.405	0.819	0.0867161
GLE1	sp|Q53GS7|GLE1_HUMAN	-0.478	0.433	0.827	0.0824945
PTBP3	sp|O95758|PTBP3_HUMAN	-0.479	0.367	0.81	0.091515
ELOV1	sp|Q9BW60|ELOV1_HUMAN	-0.48	0.277	0.748	0.126098
SC31A	sp|O94979|SC31A_HUMAN	-0.48	0.662	0.908	0.0419142
ACTY	sp|P42025|ACTY_HUMAN	-0.481	0.219	0.706	0.151195
B4GA1	sp|O43505|B4GA1_HUMAN	-0.481	0.31	0.767	0.115205
PPM1B	sp|O75688|PPM1B_HUMAN	-0.482	0.539	0.866	0.0624821
FIBG	sp|P02679|FIBG_HUMAN	-0.483	0.226	0.708	0.149967
IMDH2	sp|P12268|IMDH2_HUMAN	-0.483	0.512	0.858	0.0665127
SRP09	sp|P49458|SRP09_HUMAN	-0.483	0.633	0.894	0.0486625
VIME	sp|P08670|VIME_HUMAN	-0.484	0.165	0.641	0.193142
SPIN1	sp|Q9Y657|SPIN1_HUMAN	-0.485	0.246	0.729	0.137272
OGT1	sp|O15294|OGT1_HUMAN	-0.487	0.35	0.798	0.0979971
SF01	sp|Q15637|SF01_HUMAN	-0.487	0.501	0.851	0.0700704
PR38B	sp|Q5VTL8|PR38B_HUMAN	-0.488	0.311	0.767	0.115205
CDKA1	sp|O14519|CDKA1_HUMAN	-0.488	0.314	0.767	0.115205
ZN444	sp|Q8N0Y2|ZN444_HUMAN	-0.49	0.226	0.708	0.149967
NOC2L	sp|Q9Y3T9|NOC2L_HUMAN	-0.49	0.448	0.831	0.080399
CLPB	sp|Q9H078|CLPB_HUMAN	-0.492	0.199	0.682	0.166216
CARL1	sp|Q5VZK9|CARL1_HUMAN	-0.493	0.193	0.68	0.167491
DACH1	sp|Q9UI36|DACH1_HUMAN	-0.493	0.327	0.782	0.106793
RAD51	sp|Q06609|RAD51_HUMAN	-0.495	0.198	0.681	0.166853
GNAS2	sp|P63092|GNAS2_HUMAN	-0.495	0.232	0.71	0.148742
MYEF2	sp|Q9P2K5|MYEF2_HUMAN	-0.495	0.288	0.756	0.121478
AK1A1	sp|P14550|AK1A1_HUMAN	-0.495	0.298	0.762	0.118045
FA98B	sp|Q52LJ0|FA98B_HUMAN	-0.495	0.496	0.848	0.0716041
KIF22	sp|Q14807|KIF22_HUMAN	-0.496	0.127	0.587	0.231362
ITIH4	sp|Q14624|ITIH4_HUMAN	-0.496	0.383	0.819	0.0867161
MKLN1	sp|Q9UL63|MKLN1_HUMAN	-0.497	0.27	0.742	0.129596
REQU	sp|Q92785|REQU_HUMAN	-0.497	0.716	0.918	0.0371573
ABLM1	sp|O14639|ABLM1_HUMAN	-0.499	0.45	0.831	0.080399
MAZ	sp|P56270|MAZ_HUMAN	-0.5	0.261	0.736	0.133122
TBB5	sp|P07437|TBB5_HUMAN	-0.501	0.109	0.581	0.235824
SCRIB	sp|Q14160|SCRIB_HUMAN	-0.504	0.328	0.784	0.105684
ORC5	sp|O43913|ORC5_HUMAN	-0.507	0.23	0.71	0.148742
RAP1A	sp|P62834|RAP1A_HUMAN	-0.507	0.367	0.81	0.091515
1433E	sp|P62258|1433E_HUMAN	-0.508	0.581	0.883	0.0540393
MACOI	sp|Q8N5G2|MACOI_HUMAN	-0.509	0.258	0.736	0.133122
PHC2	sp|Q8IXK0|PHC2_HUMAN	-0.511	0.454	0.831	0.080399
ASF1A	sp|Q9Y294|ASF1A_HUMAN	-0.512	0.192	0.679	0.16813
KI20A	sp|O95235|KI20A_HUMAN	-0.513	0.404	0.819	0.0867161
RLF	sp|Q13129|RLF_HUMAN	-0.514	0.158	0.632	0.199283
KIF2C	sp|Q99661|KIF2C_HUMAN	-0.515	0.165	0.641	0.193142
SOAT1	sp|P35610|SOAT1_HUMAN	-0.516	0.227	0.708	0.149967
ACTBL	sp|Q562R1|ACTBL_HUMAN	-0.516	0.271	0.742	0.129596
1433F	sp|Q04917|1433F_HUMAN	-0.516	0.288	0.756	0.121478
BRCA2	sp|P51587|BRCA2_HUMAN	-0.516	0.295	0.76	0.119186
DHB12	sp|Q53GQ0|DHB12_HUMAN	-0.518	0.276	0.748	0.126098
DYST	sp|Q03001|DYST_HUMAN	-0.519	0.234	0.711	0.14813
RUXE	sp|P62304|RUXE_HUMAN	-0.52	0.248	0.731	0.136083
Z3H7A	sp|Q8IWR0|Z3H7A_HUMAN	-0.52	0.286	0.756	0.121478
UTP6	sp|Q9NYH9|UTP6_HUMAN	-0.52	0.35	0.797	0.0985417
DCTN2	sp|Q13561|DCTN2_HUMAN	-0.521	0.196	0.68	0.167491
GNAI3	sp|P08754|GNAI3_HUMAN	-0.522	0.582	0.883	0.0540393
TCPB	sp|P78371|TCPB_HUMAN	-0.523	0.528	0.865	0.0629839
E41LB	sp|Q9H329|E41LB_HUMAN	-0.524	0.274	0.748	0.126098
CFAB	sp|P00751|CFAB_HUMAN	-0.524	0.331	0.785	0.10513
BCOR	sp|Q6W2J9|BCOR_HUMAN	-0.526	0.329	0.785	0.10513
TPX2	sp|Q9ULW0|TPX2_HUMAN	-0.526	0.437	0.827	0.0824945
SNRPA	sp|P09012|SNRPA_HUMAN	-0.527	0.619	0.891	0.0501223
CN37	sp|P09543|CN37_HUMAN	-0.528	0.302	0.762	0.118045
DESP	sp|P15924|DESP_HUMAN	-0.529	0.395	0.819	0.0867161
2ABA	sp|P63151|2ABA_HUMAN	-0.53	0.29	0.756	0.121478
THOC6	sp|Q86W42|THOC6_HUMAN	-0.534	0.298	0.762	0.118045
APT	sp|P07741|APT_HUMAN	-0.535	0.286	0.755	0.122053
PDLI5	sp|Q96HC4|PDLI5_HUMAN	-0.535	0.3	0.762	0.118045
PRP6	sp|O94906|PRP6_HUMAN	-0.536	0.0674	0.482	0.316953
NC2B	sp|Q01658|NC2B_HUMAN	-0.537	0.3	0.762	0.118045
ADDG	sp|Q9UEY8|ADDG_HUMAN	-0.537	0.323	0.78	0.107905
CDC42	sp|P60953|CDC42_HUMAN	-0.537	0.454	0.831	0.080399
RFA3	sp|P35244|RFA3_HUMAN	-0.539	0.281	0.752	0.123782
DRG1	sp|Q9Y295|DRG1_HUMAN	-0.539	0.464	0.838	0.076756
E41L2	sp|O43491|E41L2_HUMAN	-0.54	0.265	0.739	0.131356
PKCB1	sp|Q9ULU4|PKCB1_HUMAN	-0.542	0.191	0.679	0.16813
FLNA	sp|P21333|FLNA_HUMAN	-0.543	0.0982	0.565	0.247952
DHX33	sp|Q9H6R0|DHX33_HUMAN	-0.547	0.203	0.683	0.165579
PRC2B	sp|Q5JSZ5|PRC2B_HUMAN	-0.55	0.656	0.905	0.0433514
RBM4B	sp|Q9BQ04|RBM4B_HUMAN	-0.552	0.227	0.708	0.149967
TPR	sp|P12270|TPR_HUMAN	-0.552	0.345	0.795	0.0996329
CAND2	sp|O75155|CAND2_HUMAN	-0.552	0.355	0.801	0.0963675
NUP93	sp|Q8N1F7|NUP93_HUMAN	-0.552	0.435	0.827	0.0824945
DHCR7	sp|Q9UBM7|DHCR7_HUMAN	-0.553	0.136	0.601	0.221126
SMAP1	sp|Q8IYB5|SMAP1_HUMAN	-0.554	0.158	0.632	0.199283
BOLA2	sp|Q9H3K6|BOLA2_HUMAN	-0.554	0.567	0.876	0.0574959
DCTN3	sp|O75935|DCTN3_HUMAN	-0.555	0.232	0.71	0.148742
CDYL	sp|Q9Y232|CDYL_HUMAN	-0.555	0.239	0.721	0.142065
SMTN	sp|P53814|SMTN_HUMAN	-0.556	0.278	0.748	0.126098
HELZ	sp|P42694|HELZ_HUMAN	-0.556	0.402	0.819	0.0867161
RFA2	sp|P15927|RFA2_HUMAN	-0.559	0.115	0.581	0.235824
CALU	sp|O43852|CALU_HUMAN	-0.559	0.158	0.632	0.199283
GT2D1	sp|Q9UHL9|GT2D1_HUMAN	-0.564	0.187	0.671	0.173277
PPIG	sp|Q13427|PPIG_HUMAN	-0.565	0.0906	0.54	0.267606
PML	sp|P29590|PML_HUMAN	-0.565	0.214	0.695	0.158015
UBN1	sp|Q9NPG3|UBN1_HUMAN	-0.567	0.262	0.736	0.133122
BL1S2	sp|Q6QNY1|BL1S2_HUMAN	-0.567	0.361	0.806	0.093665
PABP1	sp|P11940|PABP1_HUMAN	-0.567	0.523	0.864	0.0634863
MYO5B	sp|Q9ULV0|MYO5B_HUMAN	-0.568	0.434	0.827	0.0824945
RIF1	sp|Q5UIP0|RIF1_HUMAN	-0.569	0.073	0.493	0.307153
UN45A	sp|Q9H3U1|UN45A_HUMAN	-0.573	0.231	0.71	0.148742
CDC73	sp|Q6P1J9|CDC73_HUMAN	-0.574	0.692	0.917	0.0376307
CHD5	sp|Q8TDI0|CHD5_HUMAN	-0.576	0.254	0.736	0.133122
RPP29	sp|O95707|RPP29_HUMAN	-0.576	0.343	0.793	0.100727
UBP7	sp|Q93009|UBP7_HUMAN	-0.576	0.457	0.831	0.080399
UT14A	sp|Q9BVJ6|UT14A_HUMAN	-0.577	0.363	0.808	0.0925886
SGT1	sp|Q9Y2Z0|SGT1_HUMAN	-0.58	0.207	0.683	0.165579
G45IP	sp|Q8TAE8|G45IP_HUMAN	-0.58	0.267	0.74	0.130768
HIRA	sp|P54198|HIRA_HUMAN	-0.581	0.203	0.683	0.165579
ARP2	sp|P61160|ARP2_HUMAN	-0.581	0.438	0.827	0.0824945
SF3B1	sp|O75533|SF3B1_HUMAN	-0.582	0.0485	0.443	0.353596
MDN1	sp|Q9NU22|MDN1_HUMAN	-0.583	0.17	0.649	0.187755
DJB12	sp|Q9NXW2|DJB12_HUMAN	-0.583	0.255	0.736	0.133122
PWP2	sp|Q15269|PWP2_HUMAN	-0.584	0.293	0.757	0.120904
NEUL4	sp|Q96JN8|NEUL4_HUMAN	-0.584	0.303	0.762	0.118045
DMAP1	sp|Q9NPF5|DMAP1_HUMAN	-0.585	0.234	0.711	0.14813
TOPB1	sp|Q92547|TOPB1_HUMAN	-0.585	0.34	0.793	0.100727
PSMD7	sp|P51665|PSMD7_HUMAN	-0.59	0.143	0.605	0.218245
APEX1	sp|P27695|APEX1_HUMAN	-0.59	0.33	0.785	0.10513
SULF2	sp|Q8IWU5|SULF2_HUMAN	-0.592	0.234	0.711	0.14813
TASOR	sp|Q9UK61|TASOR_HUMAN	-0.592	0.407	0.821	0.0856568
2008-09-01	sp|Q92599|SEPT8_HUMAN	-0.593	0.329	0.785	0.10513
APC10	sp|Q9UM13|APC10_HUMAN	-0.594	0.246	0.728	0.137869
MAP2	sp|P50579|MAP2_HUMAN	-0.594	0.277	0.748	0.126098
CBR1	sp|P16152|CBR1_HUMAN	-0.595	0.26	0.736	0.133122
TXLNA	sp|P40222|TXLNA_HUMAN	-0.598	0.175	0.651	0.186419
DDX31	sp|Q9H8H2|DDX31_HUMAN	-0.6	0.38	0.819	0.0867161
RPA43	sp|Q3B726|RPA43_HUMAN	-0.602	0.128	0.589	0.229885
CHSS1	sp|Q86X52|CHSS1_HUMAN	-0.602	0.29	0.756	0.121478
CBPD	sp|O75976|CBPD_HUMAN	-0.602	0.373	0.813	0.0899095
VTA1	sp|Q9NP79|VTA1_HUMAN	-0.604	0.219	0.706	0.151195
TPM3	sp|P06753|TPM3_HUMAN	-0.604	0.404	0.819	0.0867161
41	sp|P11171|41_HUMAN	-0.606	0.185	0.668	0.175224
XPO2	sp|P55060|XPO2_HUMAN	-0.606	0.245	0.728	0.137869
MYL6B	sp|P14649|MYL6B_HUMAN	-0.608	0.106	0.581	0.235824
ZFHX3	sp|Q15911|ZFHX3_HUMAN	-0.608	0.264	0.738	0.131944
GLNA	sp|P15104|GLNA_HUMAN	-0.61	0.236	0.715	0.145694
SPTN2	sp|O15020|SPTN2_HUMAN	-0.61	0.255	0.736	0.133122
COR2A	sp|Q92828|COR2A_HUMAN	-0.61	0.277	0.748	0.126098
ARPC3	sp|O15145|ARPC3_HUMAN	-0.61	0.406	0.819	0.0867161
OXSR1	sp|O95747|OXSR1_HUMAN	-0.611	0.118	0.582	0.235077
U1SBP	sp|Q16560|U1SBP_HUMAN	-0.611	0.194	0.68	0.167491
MARK2	sp|Q7KZI7|MARK2_HUMAN	-0.613	0.142	0.603	0.219683
ZN639	sp|Q9UID6|ZN639_HUMAN	-0.613	0.212	0.692	0.159894
MYL6	sp|P60660|MYL6_HUMAN	-0.613	0.449	0.831	0.080399
LOXL1	sp|Q08397|LOXL1_HUMAN	-0.615	0.162	0.64	0.19382
RBM8A	sp|Q9Y5S9|RBM8A_HUMAN	-0.615	0.527	0.864	0.0634863
HMGN4	sp|O00479|HMGN4_HUMAN	-0.615	0.578	0.881	0.0550241
RGAP1	sp|Q9H0H5|RGAP1_HUMAN	-0.616	0.201	0.683	0.165579
PLPL6	sp|Q8IY17|PLPL6_HUMAN	-0.616	0.275	0.748	0.126098
CALR	sp|P27797|CALR_HUMAN	-0.616	0.534	0.865	0.0629839
SARNP	sp|P82979|SARNP_HUMAN	-0.617	0.45	0.831	0.080399
KCC2D	sp|Q13557|KCC2D_HUMAN	-0.618	0.282	0.753	0.123205
GASP2	sp|Q96D09|GASP2_HUMAN	-0.62	0.144	0.605	0.218245
NF1	sp|P21359|NF1_HUMAN	-0.621	0.267	0.74	0.130768
LCORL	sp|Q8N3X6|LCORL_HUMAN	-0.622	0.204	0.683	0.165579
MINT	sp|Q96T58|MINT_HUMAN	-0.622	0.487	0.846	0.0726296
ARID2	sp|Q68CP9|ARID2_HUMAN	-0.622	0.495	0.848	0.0716041
KT3K	sp|Q9HA64|KT3K_HUMAN	-0.626	0.106	0.581	0.235824
ETFB	sp|P38117|ETFB_HUMAN	-0.626	0.138	0.601	0.221126
XPP3	sp|Q9NQH7|XPP3_HUMAN	-0.631	0.127	0.587	0.231362
LRIF1	sp|Q5T3J3|LRIF1_HUMAN	-0.632	0.228	0.709	0.149354
ZN787	sp|Q6DD87|ZN787_HUMAN	-0.637	0.111	0.581	0.235824
CCAR1	sp|Q8IX12|CCAR1_HUMAN	-0.637	0.314	0.767	0.115205
IPO7	sp|O95373|IPO7_HUMAN	-0.64	0.283	0.753	0.123205
PP1G	sp|P36873|PP1G_HUMAN	-0.641	0.629	0.893	0.0491485
SLAI2	sp|Q9P270|SLAI2_HUMAN	-0.643	0.389	0.819	0.0867161
CNOT2	sp|Q9NZN8|CNOT2_HUMAN	-0.644	0.11	0.581	0.235824
M4K4	sp|O95819|M4K4_HUMAN	-0.644	0.186	0.67	0.173925
NDUA2	sp|O43678|NDUA2_HUMAN	-0.644	0.26	0.736	0.133122
DHX40	sp|Q8IX18|DHX40_HUMAN	-0.644	0.414	0.824	0.0840728
QPCT	sp|Q16769|QPCT_HUMAN	-0.649	0.124	0.582	0.235077
FLNC	sp|Q14315|FLNC_HUMAN	-0.649	0.139	0.602	0.220404
AKAP2	sp|Q9Y2D5|AKAP2_HUMAN	-0.65	0.149	0.613	0.21254
IQCB1	sp|Q15051|IQCB1_HUMAN	-0.653	0.169	0.649	0.187755
ASCC3	sp|Q8N3C0|ASCC3_HUMAN	-0.653	0.545	0.87	0.0604807
LAMA3	sp|Q16787|LAMA3_HUMAN	-0.655	0.0998	0.567	0.246417
LEG3	sp|P17931|LEG3_HUMAN	-0.655	0.129	0.591	0.228413
ZKSC1	sp|P17029|ZKSC1_HUMAN	-0.655	0.231	0.71	0.148742
RINI	sp|P13489|RINI_HUMAN	-0.657	0.136	0.601	0.221126
NDUA8	sp|P51970|NDUA8_HUMAN	-0.658	0.364	0.809	0.0920515
TRBP2	sp|Q15633|TRBP2_HUMAN	-0.66	0.285	0.754	0.122629
ABC3B	sp|Q9UH17|ABC3B_HUMAN	-0.661	0.0828	0.521	0.283162
UCHL1	sp|P09936|UCHL1_HUMAN	-0.661	0.194	0.68	0.167491
TAF10	sp|Q12962|TAF10_HUMAN	-0.661	0.197	0.68	0.167491
SRC8	sp|Q14247|SRC8_HUMAN	-0.662	0.225	0.708	0.149967
NSD3	sp|Q9BZ95|NSD3_HUMAN	-0.662	0.441	0.829	0.0814455
F162A	sp|Q96A26|F162A_HUMAN	-0.663	0.0611	0.469	0.328827
GSTM3	sp|P21266|GSTM3_HUMAN	-0.663	0.198	0.681	0.166853
EPIPL	sp|P58107|EPIPL_HUMAN	-0.666	0.36	0.806	0.093665
PA2G4	sp|Q9UQ80|PA2G4_HUMAN	-0.669	0.426	0.827	0.0824945
ARI1B	sp|Q8NFD5|ARI1B_HUMAN	-0.669	0.46	0.833	0.079355
WDR82	sp|Q6UXN9|WDR82_HUMAN	-0.671	0.333	0.785	0.10513
MGST1	sp|P10620|MGST1_HUMAN	-0.673	0.114	0.581	0.235824
LS14A	sp|Q8ND56|LS14A_HUMAN	-0.673	0.287	0.756	0.121478
MACF1	sp|Q9UPN3|MACF1_HUMAN	-0.673	0.394	0.819	0.0867161
PSD12	sp|O00232|PSD12_HUMAN	-0.674	0.174	0.651	0.186419
SLAI1	sp|Q8ND83|SLAI1_HUMAN	-0.674	0.341	0.793	0.100727
ANFY1	sp|Q9P2R3|ANFY1_HUMAN	-0.674	0.493	0.848	0.0716041
IQGA3	sp|Q86VI3|IQGA3_HUMAN	-0.675	0.0727	0.493	0.307153
ARI4B	sp|Q4LE39|ARI4B_HUMAN	-0.675	0.255	0.736	0.133122
TAF1A	sp|Q15573|TAF1A_HUMAN	-0.676	0.109	0.581	0.235824
LIN7C	sp|Q9NUP9|LIN7C_HUMAN	-0.676	0.242	0.721	0.142065
AP3B1	sp|O00203|AP3B1_HUMAN	-0.681	0.353	0.799	0.0974532
PARN	sp|O95453|PARN_HUMAN	-0.682	0.174	0.651	0.186419
DHX35	sp|Q9H5Z1|DHX35_HUMAN	-0.682	0.186	0.67	0.173925
SCMH1	sp|Q96GD3|SCMH1_HUMAN	-0.684	0.148	0.609	0.215383
TAF5	sp|Q15542|TAF5_HUMAN	-0.685	0.132	0.595	0.225483
CHM2A	sp|O43633|CHM2A_HUMAN	-0.686	0.113	0.581	0.235824
INADL	sp|Q8NI35|INADL_HUMAN	-0.687	0.13	0.592	0.227678
NACAM	sp|E9PAV3|NACAM_HUMAN	-0.688	0.124	0.582	0.235077
RAB21	sp|Q9UL25|RAB21_HUMAN	-0.688	0.193	0.68	0.167491
TTF1	sp|Q15361|TTF1_HUMAN	-0.69	0.0972	0.564	0.248721
NAA15	sp|Q9BXJ9|NAA15_HUMAN	-0.693	0.187	0.671	0.173277
SI1L1	sp|O43166|SI1L1_HUMAN	-0.694	0.161	0.637	0.195861
PHF5A	sp|Q7RTV0|PHF5A_HUMAN	-0.695	0.114	0.581	0.235824
ANM5	sp|O14744|ANM5_HUMAN	-0.695	0.151	0.617	0.209715
ADSV	sp|Q9Y6U3|ADSV_HUMAN	-0.697	0.145	0.607	0.216811
SUH	sp|Q06330|SUH_HUMAN	-0.697	0.198	0.681	0.166853
DSG1	sp|Q02413|DSG1_HUMAN	-0.698	0.106	0.581	0.235824
SERA	sp|O43175|SERA_HUMAN	-0.698	0.262	0.736	0.133122
KI20B	sp|Q96Q89|KI20B_HUMAN	-0.699	0.0795	0.513	0.289883
CMS1	sp|Q9BQ75|CMS1_HUMAN	-0.699	0.264	0.737	0.132533
CNBP	sp|P62633|CNBP_HUMAN	-0.701	0.12	0.582	0.235077
ROA1	sp|P09651|ROA1_HUMAN	-0.705	0.132	0.594	0.226214
ESF1	sp|Q9H501|ESF1_HUMAN	-0.706	0.278	0.748	0.126098
PSA	sp|P55786|PSA_HUMAN	-0.707	0.209	0.685	0.164309
IF2B2	sp|Q9Y6M1|IF2B2_HUMAN	-0.707	0.481	0.846	0.0726296
XRN1	sp|Q8IZH2|XRN1_HUMAN	-0.708	0.0546	0.455	0.341989
GALK1	sp|P51570|GALK1_HUMAN	-0.709	0.081	0.516	0.28735
TF65	sp|Q04206|TF65_HUMAN	-0.71	0.106	0.581	0.235824
MSH3	sp|P20585|MSH3_HUMAN	-0.71	0.137	0.601	0.221126
WAC	sp|Q9BTA9|WAC_HUMAN	-0.711	0.0802	0.516	0.28735
CS047	sp|Q8N9M1|CS047_HUMAN	-0.712	0.18	0.658	0.181774
INT5	sp|Q6P9B9|INT5_HUMAN	-0.718	0.173	0.651	0.186419
BCLF1	sp|Q9NYF8|BCLF1_HUMAN	-0.721	0.128	0.588	0.230623
ILKAP	sp|Q9H0C8|ILKAP_HUMAN	-0.721	0.22	0.707	0.150581
ANM1	sp|Q99873|ANM1_HUMAN	-0.721	0.382	0.819	0.0867161
KI67	sp|P46013|KI67_HUMAN	-0.722	0.282	0.752	0.123782
UBE2N	sp|P61088|UBE2N_HUMAN	-0.723	0.0569	0.464	0.333482
CSTF2	sp|P33240|CSTF2_HUMAN	-0.724	0.141	0.603	0.219683
SEC13	sp|P55735|SEC13_HUMAN	-0.725	0.16	0.635	0.197226
DCD	sp|P81605|DCD_HUMAN	-0.725	0.199	0.682	0.166216
STRBP	sp|Q96SI9|STRBP_HUMAN	-0.726	0.069	0.486	0.313364
ZBTB2	sp|Q8N680|ZBTB2_HUMAN	-0.727	0.0834	0.522	0.282329
[truncated: 475 more rows]

## Sheet: CHD3N
Gene Name	Protein IDs	log2 fold change	p.val	p.adj	minus LOG10 p.adj
CHD3	sp|Q12873|CHD3_HUMAN	7.96	3.47e-05	0.000428	3.36856	Significant by p.adj value ≤0.01
CALX	sp|P27824|CALX_HUMAN	3.56	3.83e-07	1.58e-05	4.80134
SC22B	sp|O75396|SC22B_HUMAN	3.46	1.1e-06	3.26e-05	4.48678
GCN1	sp|Q92616|GCN1_HUMAN	2.61	1.49e-06	3.87e-05	4.41229
CSK2B	sp|P67870|CSK2B_HUMAN	5.92	1.68e-06	4.33e-05	4.36351	The casein kinase II complex
CSK22	sp|P19784|CSK22_HUMAN	5.57	3.96e-06	8.74e-05	4.05849
MOGS	sp|Q13724|MOGS_HUMAN	2.08	4.08e-06	8.92e-05	4.04964
RSBN1	sp|Q5VWQ0|RSBN1_HUMAN	3.34	9.66e-06	0.000173	3.76195
PDIA3	sp|P30101|PDIA3_HUMAN	4.2	1e-05	0.000176	3.75449
CSK21	sp|P68400|CSK21_HUMAN	6.79	1.22e-05	0.000197	3.70553
ZBT24	sp|O43167|ZBT24_HUMAN	4.08	1.56e-05	0.000242	3.61618
COR1C	sp|Q9ULV4|COR1C_HUMAN	2.01	3.29e-05	0.000412	3.3851
ENPL	sp|P14625|ENPL_HUMAN	3.44	3.59e-05	0.000437	3.35952
PUM3	sp|Q15397|PUM3_HUMAN	2.27	9.77e-05	0.000995	3.00218
SERPH	sp|P50454|SERPH_HUMAN	4.47	0.000259	0.00219	2.65956
SMCA2	sp|P51531|SMCA2_HUMAN	3.24	0.000363	0.0029	2.5376
NDUB4	sp|O95168|NDUB4_HUMAN	3.12	0.000463	0.00356	2.44855
SMRC2	sp|Q8TAQ2|SMRC2_HUMAN	2.86	0.000816	0.00543	2.2652
CHD5	sp|Q8TDI0|CHD5_HUMAN	4.58	0.000828	0.0055	2.25964
NOMO2	sp|Q5JPE7|NOMO2_HUMAN	2.08	0.0017	0.0103	1.98716	Significant by p.adj value: 0.01-0.05
NCLN	sp|Q969V3|NCLN_HUMAN	3.23	0.00177	0.0106	1.97469
MIC27	sp|Q6UXV4|MIC27_HUMAN	3.46	0.00208	0.012	1.92082
AP1M1	sp|Q9BXS5|AP1M1_HUMAN	3.11	0.00241	0.0135	1.86967
UBA1	sp|P22314|UBA1_HUMAN	2.27	0.00336	0.0177	1.75203
NMT1	sp|P30419|NMT1_HUMAN	2.68	0.00355	0.0186	1.73049
FSCN1	sp|Q16658|FSCN1_HUMAN	2.71	0.00484	0.0241	1.61798
PGK1	sp|P00558|PGK1_HUMAN	2.68	0.0075	0.0348	1.45842
AKAP8	sp|O43823|AKAP8_HUMAN	3.43	0.00876	0.0392	1.40671
GAR1	sp|Q9NY12|GAR1_HUMAN	3.64	0.0104	0.0445	1.35164
NS1BP	sp|Q9Y6Y0|NS1BP_HUMAN	2.64	0.0106	0.045	1.34679
SC61G	sp|P60059|SC61G_HUMAN	3.73	0.0139	0.0557	1.25414
NPM3	sp|O75607|NPM3_HUMAN	3.14	0.0621	0.179	0.747147
CI114	sp|Q5T280|CI114_HUMAN	2.92	0.0335	0.111	0.954677
CTND1	sp|O60716|CTND1_HUMAN	2.68	0.0674	0.19	0.721246
TMEDA	sp|P49755|TMEDA_HUMAN	2.58	0.0141	0.0559	1.25259
CALR	sp|P27797|CALR_HUMAN	2.48	0.0463	0.144	0.841638
GANAB	sp|Q14697|GANAB_HUMAN	2.32	0.0135	0.0545	1.2636
ARP5L	sp|Q9BPX5|ARP5L_HUMAN	2.28	0.0441	0.139	0.856985
PLOD1	sp|Q02809|PLOD1_HUMAN	2.26	0.0336	0.111	0.954677
SYVC	sp|P26640|SYVC_HUMAN	2.25	0.0755	0.208	0.681937
FUBP3	sp|Q96I24|FUBP3_HUMAN	2.2	0.017	0.0644	1.19111
PDIA1	sp|P07237|PDIA1_HUMAN	2.19	0.0283	0.0974	1.01144
SYEP	sp|P07814|SYEP_HUMAN	2.11	0.0167	0.0636	1.19654
ALDOA	sp|P04075|ALDOA_HUMAN	2.1	0.139	0.316	0.500313
IF4E	sp|P06730|IF4E_HUMAN	1.97	0.0143	0.0569	1.24489
ARPC3	sp|O15145|ARPC3_HUMAN	1.97	0.0443	0.139	0.856985
FKBP8	sp|Q14318|FKBP8_HUMAN	1.95	0.038	0.124	0.906578
LSM2	sp|Q9Y333|LSM2_HUMAN	1.89	0.00131	0.00817	2.08778
MIF	sp|P14174|MIF_HUMAN	1.89	0.0759	0.208	0.681937
RPP30	sp|P78346|RPP30_HUMAN	1.87	0.13	0.301	0.521434
PTN1	sp|P18031|PTN1_HUMAN	1.85	0.00276	0.0153	1.81531
WDR26	sp|Q9H7D7|WDR26_HUMAN	1.85	0.0183	0.0686	1.16368
RAB21	sp|Q9UL25|RAB21_HUMAN	1.82	0.0275	0.0953	1.02091
IMB1	sp|Q14974|IMB1_HUMAN	1.8	0.000193	0.00175	2.75696
AT2A2	sp|P16615|AT2A2_HUMAN	1.78	0.000721	0.00498	2.30277
GEMI5	sp|Q8TEQ6|GEMI5_HUMAN	1.78	0.0326	0.108	0.966576
ROAA	sp|Q99729|ROAA_HUMAN	1.75	2.52e-06	6.07e-05	4.21681
R39L5	sp|Q59GN2|R39L5_HUMAN	1.74	0.481	0.684	0.164944
NUP43	sp|Q8NFH3|NUP43_HUMAN	1.73	0.00295	0.0161	1.79317
PIN1	sp|Q13526|PIN1_HUMAN	1.7	0.00236	0.0134	1.8729
ZNF24	sp|P17028|ZNF24_HUMAN	1.67	0.0175	0.0662	1.17914
MARE1	sp|Q15691|MARE1_HUMAN	1.66	0.000841	0.00557	2.25414
FBLL1	sp|A6NHQ2|FBLL1_HUMAN	1.65	0.0191	0.0708	1.14997
PO210	sp|Q8TEM1|PO210_HUMAN	1.64	0.0311	0.104	0.982967
L10K	sp|Q9UNZ5|L10K_HUMAN	1.63	0.0191	0.0708	1.14997
IF2G	sp|P41091|IF2G_HUMAN	1.63	0.157	0.341	0.467246
RAB7A	sp|P51149|RAB7A_HUMAN	1.63	0.364	0.584	0.233587
SUGP1	sp|Q8IWZ8|SUGP1_HUMAN	1.61	0.282	0.497	0.303644
GID8	sp|Q9NWU2|GID8_HUMAN	1.59	0.015	0.0593	1.22695
DAPLE	sp|Q9P219|DAPLE_HUMAN	1.58	0.0033	0.0175	1.75696
CCD47	sp|Q96A33|CCD47_HUMAN	1.58	0.19	0.386	0.413413
CCD71	sp|Q8IV32|CCD71_HUMAN	1.57	0.00191	0.0112	1.95078
U3IP2	sp|O43818|U3IP2_HUMAN	1.57	0.104	0.259	0.5867
RPN2	sp|P04844|RPN2_HUMAN	1.56	1.86e-05	0.000272	3.56543
KTN1	sp|Q86UP2|KTN1_HUMAN	1.56	8.4e-05	0.000875	3.05799
LTOR1	sp|Q6IAA8|LTOR1_HUMAN	1.56	0.175	0.369	0.432974
BAHD1	sp|Q8TBE0|BAHD1_HUMAN	1.55	0.00873	0.0392	1.40671
AGAP3	sp|Q96P47|AGAP3_HUMAN	1.55	0.0161	0.062	1.20761
IF4B	sp|P23588|IF4B_HUMAN	1.53	2.54e-05	0.000348	3.45842
AIMP1	sp|Q12904|AIMP1_HUMAN	1.52	0.000643	0.00451	2.34582
BRM1L	sp|Q5PSV4|BRM1L_HUMAN	1.51	0.0167	0.0636	1.19654
ACTY	sp|P42025|ACTY_HUMAN	1.51	0.0395	0.127	0.896196
RBM26	sp|Q5T8P6|RBM26_HUMAN	1.51	0.35	0.569	0.244888
RUXE	sp|P62304|RUXE_HUMAN	1.49	9.01e-06	0.000167	3.77728
ACLY	sp|P53396|ACLY_HUMAN	1.49	0.02	0.0734	1.1343
RAB5C	sp|P51148|RAB5C_HUMAN	1.49	0.0945	0.243	0.614394
NUP35	sp|Q8NFH5|NUP35_HUMAN	1.48	0.00429	0.0218	1.66154
MIC60	sp|Q16891|MIC60_HUMAN	1.47	5.28e-06	0.000112	3.95078
STOM	sp|P27105|STOM_HUMAN	1.47	0.000552	0.0041	2.38722
PCNP	sp|Q8WW12|PCNP_HUMAN	1.45	0.00884	0.0393	1.40561
MAP2	sp|P50579|MAP2_HUMAN	1.45	0.0193	0.0712	1.14752
SERA	sp|O43175|SERA_HUMAN	1.45	0.0527	0.158	0.801343
ALG13	sp|Q9NP73|ALG13_HUMAN	1.45	0.0734	0.203	0.692504
SMC2	sp|O95347|SMC2_HUMAN	1.45	0.109	0.267	0.573489
KCRB	sp|P12277|KCRB_HUMAN	1.45	0.163	0.351	0.454693
DDX20	sp|Q9UHI6|DDX20_HUMAN	1.45	0.246	0.457	0.340084
YBOX3	sp|P16989|YBOX3_HUMAN	1.44	9.65e-06	0.000173	3.76195
LA	sp|P05455|LA_HUMAN	1.43	0.0968	0.248	0.605548
CGBP1	sp|Q9UFW8|CGBP1_HUMAN	1.42	0.000987	0.00644	2.19111
SENP7	sp|Q9BQF6|SENP7_HUMAN	1.41	0.0157	0.0609	1.21538
T2FB	sp|P13984|T2FB_HUMAN	1.41	0.0395	0.127	0.896196
SMC4	sp|Q9NTJ3|SMC4_HUMAN	1.41	0.194	0.39	0.408935
NEMO	sp|Q9Y6K9|NEMO_HUMAN	1.39	0.0214	0.0775	1.1107
DSC3	sp|Q14574|DSC3_HUMAN	1.38	0.154	0.339	0.4698
RU1C	sp|P09234|RU1C_HUMAN	1.38	0.178	0.372	0.429457
BRD3	sp|Q15059|BRD3_HUMAN	1.37	0.0131	0.0533	1.27327
ITIH4	sp|Q14624|ITIH4_HUMAN	1.36	0.013	0.053	1.27572
CTCF	sp|P49711|CTCF_HUMAN	1.35	6.59e-05	0.000718	3.14388
WDR34	sp|Q96EX3|WDR34_HUMAN	1.35	0.022	0.0794	1.10018
GSLG1	sp|Q92896|GSLG1_HUMAN	1.35	0.106	0.262	0.581699
MTX2	sp|O75431|MTX2_HUMAN	1.35	0.267	0.481	0.317855
SMCA4	sp|P51532|SMCA4_HUMAN	1.34	2.01e-05	0.000292	3.53462
RNPC3	sp|Q96LT9|RNPC3_HUMAN	1.34	0.0257	0.0905	1.04335
SETB1	sp|Q15047|SETB1_HUMAN	1.34	0.0379	0.123	0.910095
TXND5	sp|Q8NBS9|TXND5_HUMAN	1.33	0.0281	0.0969	1.01368
ZFY	sp|P08048|ZFY_HUMAN	1.33	0.0442	0.139	0.856985
DKC1	sp|O60832|DKC1_HUMAN	1.31	0.000193	0.00175	2.75696
TMOD2	sp|Q9NZR1|TMOD2_HUMAN	1.3	0.216	0.419	0.377786
VDAC1	sp|P21796|VDAC1_HUMAN	1.29	0.000119	0.00118	2.92812
CXXC1	sp|Q9P0U4|CXXC1_HUMAN	1.29	0.057	0.169	0.772113
ADDG	sp|Q9UEY8|ADDG_HUMAN	1.28	0.0297	0.101	0.995679
RCN2	sp|Q14257|RCN2_HUMAN	1.27	0.000155	0.00147	2.83268
KRR1	sp|Q13601|KRR1_HUMAN	1.27	0.001	0.00649	2.18776
TMED9	sp|Q9BVK6|TMED9_HUMAN	1.27	0.00125	0.00789	2.10292
EZRI	sp|P15311|EZRI_HUMAN	1.27	0.0101	0.0437	1.35952
MAX	sp|P61244|MAX_HUMAN	1.27	0.0652	0.186	0.730487
CTNA1	sp|P35221|CTNA1_HUMAN	1.27	0.0995	0.253	0.596879
NELFA	sp|Q9H3P2|NELFA_HUMAN	1.27	0.117	0.28	0.552842
NDUAD	sp|Q9P0J0|NDUAD_HUMAN	1.27	0.289	0.504	0.297569
HNRL2	sp|Q1KMD3|HNRL2_HUMAN	1.26	5.01e-05	0.000569	3.24489
KPRP	sp|Q5T749|KPRP_HUMAN	1.26	0.0202	0.074	1.13077
ENAH	sp|Q8N8S7|ENAH_HUMAN	1.25	0.00956	0.0418	1.37882
MED17	sp|Q9NVC6|MED17_HUMAN	1.25	0.0689	0.194	0.712198
PREB	sp|Q9HCU5|PREB_HUMAN	1.25	0.258	0.47	0.327902
TBB2B	sp|Q9BVA1|TBB2B_HUMAN	1.23	2.18e-05	0.000311	3.50724
ZN768	sp|Q9H5H4|ZN768_HUMAN	1.23	2.2e-05	0.000311	3.50724
BEND7	sp|Q8N7W2|BEND7_HUMAN	1.23	0.0154	0.0605	1.21824
MCM7	sp|P33993|MCM7_HUMAN	1.23	0.0189	0.0704	1.15243
BIP	sp|P11021|BIP_HUMAN	1.22	3.39e-05	0.00042	3.37675
ACL6A	sp|O96019|ACL6A_HUMAN	1.22	9.14e-05	0.000949	3.02273
TPR	sp|P12270|TPR_HUMAN	1.22	0.095	0.244	0.61261
MKRN2	sp|Q9H000|MKRN2_HUMAN	1.21	0.00144	0.00888	2.05159
IPYR	sp|Q15181|IPYR_HUMAN	1.21	0.0124	0.0512	1.29073
INT6	sp|Q9UL03|INT6_HUMAN	1.21	0.0163	0.0626	1.20343
AIMP2	sp|Q13155|AIMP2_HUMAN	1.21	0.155	0.339	0.4698
DJC10	sp|Q8IXB1|DJC10_HUMAN	1.21	0.159	0.344	0.463442
CCD77	sp|Q9BR77|CCD77_HUMAN	1.2	0.0106	0.0453	1.3439
WDR82	sp|Q6UXN9|WDR82_HUMAN	1.2	0.101	0.255	0.59346
SYNE2	sp|Q8WXH0|SYNE2_HUMAN	1.2	0.131	0.304	0.517126
TP53B	sp|Q12888|TP53B_HUMAN	1.2	0.134	0.307	0.512862
HNRPD	sp|Q14103|HNRPD_HUMAN	1.19	4.41e-05	0.000515	3.28819
SUN2	sp|Q9UH99|SUN2_HUMAN	1.19	0.00283	0.0156	1.80688
ELOB	sp|Q15370|ELOB_HUMAN	1.19	0.00957	0.0418	1.37882
CPNE3	sp|O75131|CPNE3_HUMAN	1.19	0.0289	0.099	1.00436
ERR1	sp|P11474|ERR1_HUMAN	1.19	0.0494	0.151	0.821023
APEX1	sp|P27695|APEX1_HUMAN	1.19	0.0833	0.223	0.651695
RPAB4	sp|P53803|RPAB4_HUMAN	1.19	0.179	0.373	0.428291
RN219	sp|Q5W0B1|RN219_HUMAN	1.18	2.93e-05	0.000384	3.41567
HNRPR	sp|O43390|HNRPR_HUMAN	1.18	0.000212	0.00188	2.72584
RFA3	sp|P35244|RFA3_HUMAN	1.18	0.0318	0.107	0.970616
VPS16	sp|Q9H269|VPS16_HUMAN	1.18	0.0363	0.119	0.924453
1433S	sp|P31947|1433S_HUMAN	1.18	0.0418	0.133	0.876148
LTBP1	sp|Q14766|LTBP1_HUMAN	1.18	0.1	0.254	0.595166
FA98B	sp|Q52LJ0|FA98B_HUMAN	1.18	0.304	0.518	0.28567
SUGP2	sp|Q8IX01|SUGP2_HUMAN	1.17	6.54e-05	0.000716	3.14509
NSF	sp|P46459|NSF_HUMAN	1.17	0.0951	0.244	0.61261
NBN	sp|O60934|NBN_HUMAN	1.17	0.105	0.26	0.585027
MDN1	sp|Q9NU22|MDN1_HUMAN	1.17	0.157	0.341	0.467246
WDR3	sp|Q9UNX4|WDR3_HUMAN	1.16	0.109	0.267	0.573489
GALT2	sp|Q10471|GALT2_HUMAN	1.15	0.000613	0.00435	2.36151
CAND2	sp|O75155|CAND2_HUMAN	1.15	0.0162	0.0623	1.20551
MTMR5	sp|O95248|MTMR5_HUMAN	1.15	0.0586	0.172	0.764472
HAX1	sp|O00165|HAX1_HUMAN	1.15	0.196	0.392	0.406714
GT251	sp|Q8NBJ5|GT251_HUMAN	1.15	0.207	0.407	0.390406
PHF5A	sp|Q7RTV0|PHF5A_HUMAN	1.14	7.84e-05	0.000833	3.07935
PSB1	sp|P20618|PSB1_HUMAN	1.14	0.0181	0.0677	1.16941
2007-09-01	sp|Q16181|SEPT7_HUMAN	1.14	0.137	0.312	0.505845
ERLN2	sp|O94905|ERLN2_HUMAN	1.13	3.54e-05	0.000433	3.36351
LUC7L	sp|Q9NQ29|LUC7L_HUMAN	1.13	0.00113	0.00715	2.14569
TMTC3	sp|Q6ZXV5|TMTC3_HUMAN	1.13	0.059	0.172	0.764472
ILF2	sp|Q12905|ILF2_HUMAN	1.12	0.000335	0.00272	2.56543
NIPS1	sp|Q9BPW8|NIPS1_HUMAN	1.12	0.0279	0.0966	1.01502
RB11B	sp|Q15907|RB11B_HUMAN	1.12	0.0328	0.109	0.962574
PLMN	sp|P00747|PLMN_HUMAN	1.11	0.0002	0.0018	2.74473
TADBP	sp|Q13148|TADBP_HUMAN	1.11	0.000225	0.00197	2.70553
RPN1	sp|P04843|RPN1_HUMAN	1.11	0.000317	0.00261	2.58336
SSRA	sp|P43307|SSRA_HUMAN	1.11	0.000659	0.0046	2.33724
RMD5A	sp|Q9H871|RMD5A_HUMAN	1.11	0.0328	0.109	0.962574
TERF2	sp|Q15554|TERF2_HUMAN	1.11	0.0748	0.207	0.68403
NEP1	sp|Q92979|NEP1_HUMAN	1.11	0.419	0.634	0.197911
HNRPC	sp|P07910|HNRPC_HUMAN	1.1	8.36e-05	0.000875	3.05799
SMRD3	sp|Q6STE5|SMRD3_HUMAN	1.1	0.0722	0.201	0.696804
41	sp|P11171|41_HUMAN	1.1	0.0989	0.252	0.598599
GOGB1	sp|Q14789|GOGB1_HUMAN	1.1	0.125	0.293	0.533132
TNAP2	sp|Q03169|TNAP2_HUMAN	1.1	0.149	0.331	0.480172
PSA6	sp|P60900|PSA6_HUMAN	1.1	0.157	0.341	0.467246
LMAN1	sp|P49257|LMAN1_HUMAN	1.1	0.175	0.369	0.432974
HMOX2	sp|P30519|HMOX2_HUMAN	1.09	0.0384	0.124	0.906578
FABP5	sp|Q01469|FABP5_HUMAN	1.09	0.0548	0.163	0.787812
UBL5	sp|Q9BZL1|UBL5_HUMAN	1.09	0.123	0.289	0.539102
STT3B	sp|Q8TCJ2|STT3B_HUMAN	1.09	0.237	0.448	0.348722
ZN326	sp|Q5BKZ1|ZN326_HUMAN	1.08	0.00012	0.00118	2.92812
KPB1	sp|P46020|KPB1_HUMAN	1.08	0.0573	0.169	0.772113
DAG1	sp|Q14118|DAG1_HUMAN	1.08	0.154	0.339	0.4698
E2F6	sp|O75461|E2F6_HUMAN	1.07	0.00522	0.0257	1.59007
SGPL1	sp|O95470|SGPL1_HUMAN	1.07	0.0273	0.0946	1.02411
ZN318	sp|Q5VUA4|ZN318_HUMAN	1.07	0.106	0.262	0.581699
Z3H7A	sp|Q8IWR0|Z3H7A_HUMAN	1.07	0.112	0.274	0.562249
RUVB1	sp|Q9Y265|RUVB1_HUMAN	1.06	6.3e-05	0.000692	3.15989
ZN174	sp|Q15697|ZN174_HUMAN	1.06	0.0474	0.146	0.835647
EMC8	sp|O43402|EMC8_HUMAN	1.06	0.0666	0.189	0.723538
HNRPQ	sp|O60506|HNRPQ_HUMAN	1.05	0.00437	0.0222	1.65365
RMND1	sp|Q9NWS8|RMND1_HUMAN	1.05	0.0527	0.158	0.801343
FBLN3	sp|Q12805|FBLN3_HUMAN	1.05	0.058	0.17	0.769551
EFHD2	sp|Q96C19|EFHD2_HUMAN	1.05	0.0665	0.189	0.723538
SET	sp|Q01105|SET_HUMAN	1.05	0.139	0.316	0.500313
USP9X	sp|Q93008|USP9X_HUMAN	1.05	0.148	0.33	0.481486
SF3A3	sp|Q12874|SF3A3_HUMAN	1.04	0.00019	0.00173	2.76195
TIF1B	sp|Q13263|TIF1B_HUMAN	1.04	0.000685	0.00476	2.32239
UTP6	sp|Q9NYH9|UTP6_HUMAN	1.04	0.107	0.265	0.576754
RTF2	sp|Q9BY42|RTF2_HUMAN	1.04	0.126	0.296	0.528708
MYBB	sp|P10244|MYBB_HUMAN	1.04	0.13	0.302	0.519993
CECR2	sp|Q9BXF3|CECR2_HUMAN	1.04	0.132	0.304	0.517126
IF5	sp|P55010|IF5_HUMAN	1.04	0.135	0.309	0.510042
NHP2	sp|Q9NX24|NHP2_HUMAN	1.03	0.000318	0.00261	2.58336
RHG17	sp|Q68EM7|RHG17_HUMAN	1.03	0.0176	0.0666	1.17653
TCOF	sp|Q13428|TCOF_HUMAN	1.03	0.0216	0.0782	1.10679
CENPU	sp|Q71F23|CENPU_HUMAN	1.03	0.0321	0.107	0.970616
NP1L1	sp|P55209|NP1L1_HUMAN	1.02	0.00022	0.00194	2.7122
BAP31	sp|P51572|BAP31_HUMAN	1.02	0.00349	0.0183	1.73755
ARF4	sp|P18085|ARF4_HUMAN	1.02	0.0514	0.156	0.806875
MYL6B	sp|P14649|MYL6B_HUMAN	1.02	0.0527	0.158	0.801343
PUM1	sp|Q14671|PUM1_HUMAN	1.02	0.0684	0.193	0.714443
MCM5	sp|P33992|MCM5_HUMAN	1.02	0.0882	0.231	0.636388
MIC25	sp|Q9BRQ6|MIC25_HUMAN	1.02	0.245	0.456	0.341035
NCOR1	sp|O75376|NCOR1_HUMAN	1.01	0.00286	0.0157	1.8041
CA131	sp|Q8NDD1|CA131_HUMAN	1.01	0.0574	0.169	0.772113
WAPL	sp|Q7Z5K2|WAPL_HUMAN	1.01	0.0829	0.223	0.651695
ZN629	sp|Q9UEG4|ZN629_HUMAN	1.01	0.229	0.436	0.360514
AT1A1	sp|P05023|AT1A1_HUMAN	1	0.00184	0.011	1.95861
KDM2B	sp|Q8NHM5|KDM2B_HUMAN	1	0.0329	0.109	0.962574
EXOC4	sp|Q96A65|EXOC4_HUMAN	1	0.171	0.364	0.438899
DLG3	sp|Q92796|DLG3_HUMAN	0.997	0.114	0.276	0.559091
EMC7	sp|Q9NPA0|EMC7_HUMAN	0.992	0.0934	0.241	0.617983
GBB1	sp|P62873|GBB1_HUMAN	0.99	0.338	0.558	0.253366
MATR3	sp|P43243|MATR3_HUMAN	0.983	0.000194	0.00175	2.75696
RBM5	sp|P52756|RBM5_HUMAN	0.982	0.00458	0.0231	1.63639
TFCP2	sp|Q12800|TFCP2_HUMAN	0.981	0.115	0.276	0.559091
ZMAT5	sp|Q9UDW3|ZMAT5_HUMAN	0.98	0.03	0.102	0.9914
KT3K	sp|Q9HA64|KT3K_HUMAN	0.976	0.0874	0.229	0.640165
MIC19	sp|Q9NX63|MIC19_HUMAN	0.975	0.000779	0.0053	2.27572
HNRPF	sp|P52597|HNRPF_HUMAN	0.972	0.000797	0.00536	2.27084
ZN106	sp|Q9H2Y7|ZN106_HUMAN	0.97	0.103	0.258	0.58838
PRS6A	sp|P17980|PRS6A_HUMAN	0.97	0.305	0.518	0.28567
RAD21	sp|O60216|RAD21_HUMAN	0.97	0.522	0.719	0.143271
SDC2	sp|P34741|SDC2_HUMAN	0.969	0.0491	0.15	0.823909
RBM4	sp|Q9BWF3|RBM4_HUMAN	0.968	0.0204	0.0746	1.12726
ARI1A	sp|O14497|ARI1A_HUMAN	0.966	0.154	0.338	0.471083
RIOK3	sp|O14730|RIOK3_HUMAN	0.965	0.0323	0.108	0.966576
KPYM	sp|P14618|KPYM_HUMAN	0.961	0.00875	0.0392	1.40671
FEN1	sp|P39748|FEN1_HUMAN	0.958	0.115	0.276	0.559091
SPCS2	sp|Q15005|SPCS2_HUMAN	0.958	0.287	0.503	0.298432
RPP40	sp|O75818|RPP40_HUMAN	0.957	0.00504	0.0249	1.6038
KLC1	sp|Q07866|KLC1_HUMAN	0.957	0.0399	0.128	0.89279
UBE2N	sp|P61088|UBE2N_HUMAN	0.957	0.149	0.332	0.478862
PHB	sp|P35232|PHB_HUMAN	0.956	0.000242	0.00207	2.68403
SELH	sp|Q8IZQ5|SELH_HUMAN	0.956	0.151	0.335	0.474955
PPIL3	sp|Q9H2H8|PPIL3_HUMAN	0.953	0.642	0.81	0.091515
RGPD8	sp|O14715|RGPD8_HUMAN	0.952	0.0425	0.135	0.869666
HNRPM	sp|P52272|HNRPM_HUMAN	0.951	0.000126	0.00123	2.91009
RAD51	sp|Q06609|RAD51_HUMAN	0.95	0.0848	0.225	0.647817
BRCA1	sp|P38398|BRCA1_HUMAN	0.949	0.0865	0.227	0.643974
TIAR	sp|Q01085|TIAR_HUMAN	0.948	0.122	0.289	0.539102
SPF45	sp|Q96I25|SPF45_HUMAN	0.946	0.00159	0.00969	2.01368
MBD4	sp|O95243|MBD4_HUMAN	0.946	0.0268	0.0934	1.02965
CBPD	sp|O75976|CBPD_HUMAN	0.945	0.207	0.407	0.390406
ATX10	sp|Q9UBB4|ATX10_HUMAN	0.943	0.118	0.283	0.548214
NDUB1	sp|O75438|NDUB1_HUMAN	0.941	0.0639	0.183	0.737549
ARID2	sp|Q68CP9|ARID2_HUMAN	0.941	0.142	0.321	0.493495
COF2	sp|Q9Y281|COF2_HUMAN	0.939	0.135	0.309	0.510042
S10A8	sp|P05109|S10A8_HUMAN	0.936	0.125	0.295	0.530178
NUMB	sp|P49757|NUMB_HUMAN	0.935	0.0613	0.177	0.752027
HNRPK	sp|P61978|HNRPK_HUMAN	0.934	0.000152	0.00144	2.84164
TRIR	sp|Q9BQ61|TRIR_HUMAN	0.934	0.114	0.276	0.559091
BUB3	sp|O43684|BUB3_HUMAN	0.931	0.16	0.345	0.462181
OST48	sp|P39656|OST48_HUMAN	0.93	0.00682	0.0322	1.49214
PRS10	sp|P62333|PRS10_HUMAN	0.923	0.195	0.392	0.406714
TBB5	sp|P07437|TBB5_HUMAN	0.922	0.000812	0.00543	2.2652
AFAP1	sp|Q8N556|AFAP1_HUMAN	0.922	0.138	0.315	0.501689
CARL1	sp|Q5VZK9|CARL1_HUMAN	0.921	0.182	0.375	0.425969
CCAR1	sp|Q8IX12|CCAR1_HUMAN	0.921	0.219	0.422	0.374688
KAP2	sp|P13861|KAP2_HUMAN	0.919	0.0707	0.198	0.703335
DSG1	sp|Q02413|DSG1_HUMAN	0.917	0.0819	0.221	0.655608
UCHL1	sp|P09936|UCHL1_HUMAN	0.916	0.128	0.299	0.524329
DICER	sp|Q9UPY3|DICER_HUMAN	0.916	0.281	0.496	0.304518
CLAP1	sp|Q7Z460|CLAP1_HUMAN	0.913	0.169	0.359	0.444906
NELFE	sp|P18615|NELFE_HUMAN	0.913	0.199	0.396	0.402305
CTNB1	sp|P35222|CTNB1_HUMAN	0.91	0.239	0.451	0.345823
SR140	sp|O15042|SR140_HUMAN	0.907	0.000639	0.0045	2.34679
GUAA	sp|P49915|GUAA_HUMAN	0.907	0.0977	0.249	0.603801
SPEE	sp|P19623|SPEE_HUMAN	0.903	0.061	0.177	0.752027
PACN3	sp|Q9UKS6|PACN3_HUMAN	0.903	0.101	0.255	0.59346
FHL1	sp|Q13642|FHL1_HUMAN	0.899	0.0934	0.241	0.617983
UFM1	sp|P61960|UFM1_HUMAN	0.897	0.0727	0.202	0.694649
RAGP1	sp|P46060|RAGP1_HUMAN	0.896	0.175	0.369	0.432974
TWF1	sp|Q12792|TWF1_HUMAN	0.894	0.39	0.605	0.218245
PTN13	sp|Q12923|PTN13_HUMAN	0.893	0.0281	0.0969	1.01368
POP7	sp|O75817|POP7_HUMAN	0.893	0.286	0.501	0.300162
FAS	sp|P49327|FAS_HUMAN	0.89	0.0179	0.0674	1.17134
TRI41	sp|Q8WV44|TRI41_HUMAN	0.89	0.203	0.403	0.394695
WDR43	sp|Q15061|WDR43_HUMAN	0.886	0.345	0.564	0.248721
CHERP	sp|Q8IWX8|CHERP_HUMAN	0.885	0.00151	0.0093	2.03152
QPCTL	sp|Q9NXS2|QPCTL_HUMAN	0.885	0.197	0.394	0.404504
SF3B3	sp|Q15393|SF3B3_HUMAN	0.884	0.000237	0.00205	2.68825
PDLI7	sp|Q9NR12|PDLI7_HUMAN	0.884	0.0887	0.232	0.634512
EFC13	sp|Q8IY85|EFC13_HUMAN	0.882	0.0296	0.101	0.995679
ARF1	sp|P84077|ARF1_HUMAN	0.882	0.144	0.324	0.489455
AMOL1	sp|Q8IY63|AMOL1_HUMAN	0.881	0.0928	0.241	0.617983
TBB8	sp|Q3ZCM7|TBB8_HUMAN	0.878	0.0207	0.0756	1.12148
STX5	sp|Q13190|STX5_HUMAN	0.875	0.153	0.338	0.471083
PATZ1	sp|Q9HBE1|PATZ1_HUMAN	0.872	0.127	0.297	0.527244
VTA1	sp|Q9NP79|VTA1_HUMAN	0.87	0.0965	0.247	0.607303
LSM7	sp|Q9UK45|LSM7_HUMAN	0.87	0.103	0.258	0.58838
TAF3	sp|Q5VWG9|TAF3_HUMAN	0.87	0.254	0.465	0.332547
RBP2	sp|P49792|RBP2_HUMAN	0.867	0.00227	0.0129	1.88941
AFF4	sp|Q9UHB7|AFF4_HUMAN	0.863	0.0472	0.146	0.835647
IMA6	sp|O15131|IMA6_HUMAN	0.862	0.0487	0.15	0.823909
DHX36	sp|Q9H2U1|DHX36_HUMAN	0.86	0.00101	0.00656	2.1831
U2AF5	sp|P0DN76|U2AF5_HUMAN	0.859	0.00172	0.0104	1.98297
RUXF	sp|P62306|RUXF_HUMAN	0.858	0.000994	0.00647	2.1891
TSPO	sp|P30536|TSPO_HUMAN	0.856	0.0464	0.144	0.841638
TITIN	sp|Q8WZ42|TITIN_HUMAN	0.856	0.105	0.261	0.583359
AIF1L	sp|Q9BQI0|AIF1L_HUMAN	0.855	0.226	0.431	0.365523
CHD9	sp|Q3L8U1|CHD9_HUMAN	0.853	0.122	0.289	0.539102
ADNP2	sp|Q6IQ32|ADNP2_HUMAN	0.853	0.187	0.383	0.416801
HTSF1	sp|O43719|HTSF1_HUMAN	0.853	0.339	0.559	0.252588
SMC3	sp|Q9UQE7|SMC3_HUMAN	0.852	0.27	0.485	0.314258
PDCD7	sp|Q8N8D1|PDCD7_HUMAN	0.85	0.141	0.319	0.496209
XRCC6	sp|P12956|XRCC6_HUMAN	0.846	0.00647	0.0308	1.51145
RAF1	sp|P04049|RAF1_HUMAN	0.846	0.182	0.375	0.425969
G45IP	sp|Q8TAE8|G45IP_HUMAN	0.842	0.333	0.553	0.257275
PRP4	sp|O43172|PRP4_HUMAN	0.839	0.015	0.0593	1.22695
WAC	sp|Q9BTA9|WAC_HUMAN	0.839	0.196	0.392	0.406714
FIP1	sp|Q6UN15|FIP1_HUMAN	0.838	0.00186	0.011	1.95861
MCRS1	sp|Q96EZ8|MCRS1_HUMAN	0.838	0.0886	0.232	0.634512
TCTP	sp|P13693|TCTP_HUMAN	0.837	0.115	0.276	0.559091
CDC7	sp|O00311|CDC7_HUMAN	0.836	0.0718	0.201	0.696804
ZN579	sp|Q8NAF0|ZN579_HUMAN	0.836	0.0885	0.232	0.634512
SNAPN	sp|O95295|SNAPN_HUMAN	0.834	0.0572	0.169	0.772113
MMGT1	sp|Q8N4V1|MMGT1_HUMAN	0.832	0.36	0.581	0.235824
IF4A2	sp|Q14240|IF4A2_HUMAN	0.831	0.29	0.505	0.296709
MGST3	sp|O14880|MGST3_HUMAN	0.827	0.109	0.268	0.571865
CLUS	sp|P10909|CLUS_HUMAN	0.827	0.13	0.302	0.519993
SMCE1	sp|Q969G3|SMCE1_HUMAN	0.824	0.0252	0.089	1.05061
EMC2	sp|Q15006|EMC2_HUMAN	0.82	0.389	0.605	0.218245
ORC5	sp|O43913|ORC5_HUMAN	0.818	0.0863	0.227	0.643974
MCA3	sp|O43324|MCA3_HUMAN	0.818	0.14	0.318	0.497573
MECP2	sp|P51608|MECP2_HUMAN	0.817	0.201	0.399	0.399027
DAXX	sp|Q9UER7|DAXX_HUMAN	0.815	0.0542	0.162	0.790485
MOV10	sp|Q9HCE1|MOV10_HUMAN	0.813	0.00293	0.016	1.79588
ACOD	sp|O00767|ACOD_HUMAN	0.813	0.0281	0.0969	1.01368
PLSL	sp|P13796|PLSL_HUMAN	0.811	0.0299	0.101	0.995679
SF3B2	sp|Q13435|SF3B2_HUMAN	0.809	0.000723	0.00498	2.30277
RAB10	sp|P61026|RAB10_HUMAN	0.808	0.366	0.586	0.232102
POP1	sp|Q99575|POP1_HUMAN	0.807	0.00198	0.0115	1.9393
SLIK5	sp|O94991|SLIK5_HUMAN	0.807	0.0661	0.188	0.725842
KDIS	sp|Q9ULH0|KDIS_HUMAN	0.802	0.0634	0.181	0.742321
VILI	sp|P09327|VILI_HUMAN	0.8	0.24	0.452	0.344862
ESYT1	sp|Q9BSJ8|ESYT1_HUMAN	0.799	0.119	0.284	0.546682
LBR	sp|Q14739|LBR_HUMAN	0.798	0.00137	0.00851	2.07007
NDUF4	sp|Q9P032|NDUF4_HUMAN	0.798	0.236	0.445	0.35164
NACAM	sp|E9PAV3|NACAM_HUMAN	0.797	0.305	0.518	0.28567
MP2K7	sp|O14733|MP2K7_HUMAN	0.795	0.179	0.373	0.428291
PGRC1	sp|O00264|PGRC1_HUMAN	0.792	0.139	0.316	0.500313
TCPE	sp|P48643|TCPE_HUMAN	0.79	0.0115	0.0481	1.31785
WRIP1	sp|Q96S55|WRIP1_HUMAN	0.79	0.109	0.267	0.573489
TCPD	sp|P50991|TCPD_HUMAN	0.786	0.0233	0.0837	1.07727
APC5	sp|Q9UJX4|APC5_HUMAN	0.784	0.113	0.275	0.560667
PSMD8	sp|P48556|PSMD8_HUMAN	0.783	0.269	0.483	0.316053
FLOT2	sp|Q14254|FLOT2_HUMAN	0.782	0.447	0.66	0.180456
TRAF4	sp|Q9BUZ4|TRAF4_HUMAN	0.781	0.192	0.388	0.411168
MARE2	sp|Q15555|MARE2_HUMAN	0.78	0.132	0.304	0.517126
SFXN4	sp|Q6P4A7|SFXN4_HUMAN	0.779	0.243	0.454	0.342944
PFKAL	sp|P17858|PFKAL_HUMAN	0.778	0.0423	0.134	0.872895
MYEF2	sp|Q9P2K5|MYEF2_HUMAN	0.777	0.194	0.39	0.408935
IN80E	sp|Q8NBZ0|IN80E_HUMAN	0.777	0.21	0.41	0.387216
IQCB1	sp|Q15051|IQCB1_HUMAN	0.775	0.207	0.407	0.390406
LRC59	sp|Q96AG4|LRC59_HUMAN	0.774	0.00188	0.0111	1.95468
DIAP1	sp|O60610|DIAP1_HUMAN	0.772	0.0297	0.101	0.995679
UTP20	sp|O75691|UTP20_HUMAN	0.772	0.195	0.391	0.407823
CSRP1	sp|P21291|CSRP1_HUMAN	0.771	0.163	0.35	0.455932
ARFG1	sp|Q8N6T3|ARFG1_HUMAN	0.771	0.191	0.387	0.412289
TBCE	sp|Q15813|TBCE_HUMAN	0.768	0.104	0.259	0.5867
CCNT1	sp|O60563|CCNT1_HUMAN	0.767	0.0614	0.177	0.752027
CN37	sp|P09543|CN37_HUMAN	0.764	0.228	0.434	0.36251
SYNE1	sp|Q8NF91|SYNE1_HUMAN	0.763	0.276	0.491	0.308919
SF3B1	sp|O75533|SF3B1_HUMAN	0.762	0.000637	0.0045	2.34679
KCD12	sp|Q96CX2|KCD12_HUMAN	0.761	0.128	0.299	0.524329
BTAF1	sp|O14981|BTAF1_HUMAN	0.758	0.119	0.284	0.546682
CPVL	sp|Q9H3G5|CPVL_HUMAN	0.757	0.155	0.339	0.4698
PI4KA	sp|P42356|PI4KA_HUMAN	0.757	0.166	0.356	0.44855
NUB1	sp|Q9Y5A7|NUB1_HUMAN	0.756	0.139	0.316	0.500313
PDS5B	sp|Q9NTI5|PDS5B_HUMAN	0.756	0.248	0.46	0.337242
RPAC1	sp|O15160|RPAC1_HUMAN	0.752	0.169	0.359	0.444906
IF2B3	sp|O00425|IF2B3_HUMAN	0.749	0.00317	0.017	1.76955
DNJB6	sp|O75190|DNJB6_HUMAN	0.748	0.0191	0.0708	1.14997
PSDE	sp|O00487|PSDE_HUMAN	0.748	0.183	0.377	0.423659
HMGB2	sp|P26583|HMGB2_HUMAN	0.747	0.219	0.422	0.374688
PRR11	sp|Q96HE9|PRR11_HUMAN	0.747	0.243	0.454	0.342944
VTI1B	sp|Q9UEU0|VTI1B_HUMAN	0.744	0.283	0.499	0.301899
HNRPU	sp|Q00839|HNRPU_HUMAN	0.741	0.000802	0.00538	2.26922
ARI3A	sp|Q99856|ARI3A_HUMAN	0.739	0.0848	0.225	0.647817
AN32A	sp|P39687|AN32A_HUMAN	0.737	0.0429	0.136	0.866461
BAP18	sp|Q8IXM2|BAP18_HUMAN	0.736	0.131	0.302	0.519993
MYPT1	sp|O14974|MYPT1_HUMAN	0.729	0.302	0.516	0.28735
ABCD3	sp|P28288|ABCD3_HUMAN	0.728	0.00427	0.0217	1.66354
HNRDL	sp|O14979|HNRDL_HUMAN	0.727	0.00408	0.0211	1.67572
STAG1	sp|Q8WVM7|STAG1_HUMAN	0.727	0.058	0.17	0.769551
UBAC2	sp|Q8NBM4|UBAC2_HUMAN	0.727	0.204	0.403	0.394695
PPIL4	sp|Q8WUA2|PPIL4_HUMAN	0.725	0.00616	0.0295	1.53018
PPIB	sp|P23284|PPIB_HUMAN	0.725	0.0939	0.242	0.616185
INADL	sp|Q8NI35|INADL_HUMAN	0.725	0.168	0.358	0.446117
KMT2B	sp|Q9UMN6|KMT2B_HUMAN	0.725	0.395	0.61	0.21467
PRP31	sp|Q8WWY3|PRP31_HUMAN	0.724	0.00116	0.00734	2.1343
PURA2	sp|P30520|PURA2_HUMAN	0.723	0.188	0.383	0.416801
SFPQ	sp|P23246|SFPQ_HUMAN	0.722	0.00391	0.0203	1.6925
SH3G1	sp|Q99961|SH3G1_HUMAN	0.719	0.0115	0.0482	1.31695
NDKB	sp|P22392|NDKB_HUMAN	0.719	0.436	0.65	0.187087
WDR6	sp|Q9NNW5|WDR6_HUMAN	0.717	0.00219	0.0125	1.90309
AMOT	sp|Q4VCS5|AMOT_HUMAN	0.716	0.00793	0.0363	1.44009
SC16A	sp|O15027|SC16A_HUMAN	0.716	0.13	0.301	0.521434
CDC23	sp|Q9UJX2|CDC23_HUMAN	0.715	0.172	0.364	0.438899
FLOT1	sp|O75955|FLOT1_HUMAN	0.714	0.0048	0.024	1.61979
PKHA7	sp|Q6IQ23|PKHA7_HUMAN	0.713	0.206	0.406	0.391474
TCPG	sp|P49368|TCPG_HUMAN	0.71	0.00502	0.0249	1.6038
DBNL	sp|Q9UJU6|DBNL_HUMAN	0.71	0.171	0.364	0.438899
ZBED4	sp|O75132|ZBED4_HUMAN	0.71	0.258	0.469	0.328827
MMS19	sp|Q96T76|MMS19_HUMAN	0.709	0.0233	0.0837	1.07727
DZIP3	sp|Q86Y13|DZIP3_HUMAN	0.709	0.21	0.41	0.387216
SAV1	sp|Q9H4B6|SAV1_HUMAN	0.708	0.158	0.344	0.463442
SF3B6	sp|Q9Y3B4|SF3B6_HUMAN	0.705	0.0102	0.0439	1.35754
SFXN3	sp|Q9BWM7|SFXN3_HUMAN	0.705	0.182	0.375	0.425969
GNAI1	sp|P63096|GNAI1_HUMAN	0.705	0.302	0.516	0.28735
DHCR7	sp|Q9UBM7|DHCR7_HUMAN	0.703	0.356	0.577	0.238824
PRS7	sp|P35998|PRS7_HUMAN	0.702	0.54	0.729	0.137272
SEC63	sp|Q9UGP8|SEC63_HUMAN	0.7	0.117	0.28	0.552842
G3P	sp|P04406|G3P_HUMAN	0.698	0.00795	0.0363	1.44009
VATE1	sp|P36543|VATE1_HUMAN	0.697	0.134	0.308	0.511449
PI42A	sp|P48426|PI42A_HUMAN	0.697	0.37	0.589	0.229885
LOXL1	sp|Q08397|LOXL1_HUMAN	0.696	0.147	0.329	0.482804
AAAT	sp|Q15758|AAAT_HUMAN	0.696	0.232	0.44	0.356547
VDAC2	sp|P45880|VDAC2_HUMAN	0.694	0.00201	0.0116	1.93554
ENOA	sp|P06733|ENOA_HUMAN	0.693	0.228	0.434	0.36251
ZN501	sp|Q96CX3|ZN501_HUMAN	0.69	0.0589	0.172	0.764472
VAPA	sp|Q9P0L0|VAPA_HUMAN	0.687	0.00718	0.0335	1.47496
ILF3	sp|Q12906|ILF3_HUMAN	0.685	0.00761	0.0351	1.45469
D19L1	sp|Q2PZI1|D19L1_HUMAN	0.685	0.00881	0.0392	1.40671
KIF27	sp|Q86VH2|KIF27_HUMAN	0.685	0.218	0.421	0.375718
DACH1	sp|Q9UI36|DACH1_HUMAN	0.685	0.388	0.605	0.218245
TSYL1	sp|Q9H0U9|TSYL1_HUMAN	0.684	0.0941	0.242	0.616185
PRPF3	sp|O43395|PRPF3_HUMAN	0.683	0.104	0.26	0.585027
HASP	sp|Q8TF76|HASP_HUMAN	0.678	0.102	0.258	0.58838
MLEC	sp|Q14165|MLEC_HUMAN	0.678	0.273	0.489	0.310691
PCBP1	sp|Q15365|PCBP1_HUMAN	0.676	0.00174	0.0105	1.97881
MYLK	sp|Q15746|MYLK_HUMAN	0.676	0.0813	0.22	0.657577
SYK	sp|Q15046|SYK_HUMAN	0.676	0.264	0.478	0.320572
CCNL1	sp|Q9UK58|CCNL1_HUMAN	0.675	0.327	0.545	0.263603
SMG9	sp|Q9H0W8|SMG9_HUMAN	0.673	0.282	0.497	0.303644
TF3C5	sp|Q9Y5Q8|TF3C5_HUMAN	0.672	0.423	0.639	0.194499
SPF30	sp|O75940|SPF30_HUMAN	0.67	0.00416	0.0213	1.67162
SNUT1	sp|O43290|SNUT1_HUMAN	0.67	0.00568	0.0277	1.55752
FUS	sp|P35637|FUS_HUMAN	0.668	0.104	0.259	0.5867
MYO19	sp|Q96H55|MYO19_HUMAN	0.667	0.178	0.372	0.429457
SNR48	sp|Q6IEG0|SNR48_HUMAN	0.666	0.613	0.786	0.104577
PRKDC	sp|P78527|PRKDC_HUMAN	0.664	0.0357	0.117	0.931814
CLK1	sp|P49759|CLK1_HUMAN	0.664	0.163	0.351	0.454693
PDIA6	sp|Q15084|PDIA6_HUMAN	0.664	0.413	0.627	0.202732
GPAN1	sp|O95872|GPAN1_HUMAN	0.663	0.0384	0.124	0.906578
SYFB	sp|Q9NSD9|SYFB_HUMAN	0.663	0.279	0.495	0.305395
LMNB1	sp|P20700|LMNB1_HUMAN	0.662	0.00666	0.0316	1.50031
SCMH1	sp|Q96GD3|SCMH1_HUMAN	0.661	0.225	0.43	0.366532
MGAT1	sp|P26572|MGAT1_HUMAN	0.66	0.0257	0.0905	1.04335
DDX51	sp|Q8N8A6|DDX51_HUMAN	0.66	0.199	0.396	0.402305
MOB2	sp|Q70IA6|MOB2_HUMAN	0.659	0.208	0.407	0.390406
DAPK3	sp|O43293|DAPK3_HUMAN	0.659	0.309	0.522	0.282329
ZMYM1	sp|Q5SVZ6|ZMYM1_HUMAN	0.658	0.0218	0.0787	1.10403
NOL6	sp|Q9H6R4|NOL6_HUMAN	0.657	0.0891	0.232	0.634512
NSE4A	sp|Q9NXX6|NSE4A_HUMAN	0.656	0.292	0.506	0.295849
RIPK1	sp|Q13546|RIPK1_HUMAN	0.655	0.063	0.181	0.742321
GALK1	sp|P51570|GALK1_HUMAN	0.655	0.0862	0.227	0.643974
NOP10	sp|Q9NPE3|NOP10_HUMAN	0.655	0.357	0.578	0.238072
CSTF3	sp|Q12996|CSTF3_HUMAN	0.653	0.0841	0.224	0.649752
EIF2D	sp|P41214|EIF2D_HUMAN	0.653	0.259	0.471	0.326979
PPR18	sp|Q6NYC8|PPR18_HUMAN	0.652	0.165	0.354	0.450997
SMC6	sp|Q96SB8|SMC6_HUMAN	0.65	0.187	0.383	0.416801
ACOT8	sp|O14734|ACOT8_HUMAN	0.65	0.296	0.511	0.291579
CLASR	sp|Q8N2M8|CLASR_HUMAN	0.649	0.0975	0.249	0.603801
TAD2B	sp|Q86TJ2|TAD2B_HUMAN	0.649	0.132	0.305	0.5157
SLAI2	sp|Q9P270|SLAI2_HUMAN	0.646	0.0103	0.0443	1.3536
UBN1	sp|Q9NPG3|UBN1_HUMAN	0.646	0.298	0.511	0.291579
SHRM2	sp|Q13796|SHRM2_HUMAN	0.645	0.297	0.511	0.291579
DNJA1	sp|P31689|DNJA1_HUMAN	0.644	0.0309	0.104	0.982967
LGUL	sp|Q04760|LGUL_HUMAN	0.643	0.143	0.322	0.492144
NDUAB	sp|Q86Y39|NDUAB_HUMAN	0.643	0.2	0.398	0.400117
SAC1	sp|Q9NTJ5|SAC1_HUMAN	0.643	0.28	0.495	0.305395
TBB4B	sp|P68371|TBB4B_HUMAN	0.64	0.0116	0.0484	1.31515
MLF2	sp|Q15773|MLF2_HUMAN	0.64	0.175	0.369	0.432974
IPO8	sp|O15397|IPO8_HUMAN	0.637	0.179	0.373	0.428291
KPBB	sp|Q93100|KPBB_HUMAN	0.637	0.206	0.406	0.391474
EMAL4	sp|Q9HC35|EMAL4_HUMAN	0.637	0.334	0.553	0.257275
RFA2	sp|P15927|RFA2_HUMAN	0.636	0.43	0.645	0.19044
MK01	sp|P28482|MK01_HUMAN	0.635	0.232	0.439	0.357535
S10A9	sp|P06702|S10A9_HUMAN	0.635	0.314	0.528	0.277366
MAEA	sp|Q7L5Y9|MAEA_HUMAN	0.634	0.0493	0.151	0.821023
TCPZ	sp|P40227|TCPZ_HUMAN	0.634	0.0756	0.208	0.681937
INO80	sp|Q9ULG1|INO80_HUMAN	0.633	0.482	0.684	0.164944
IMP4	sp|Q96G21|IMP4_HUMAN	0.632	0.503	0.704	0.152427
PALLD	sp|Q8WX93|PALLD_HUMAN	0.631	0.189	0.385	0.414539
HNRH1	sp|P31943|HNRH1_HUMAN	0.63	0.00299	0.0162	1.79048
TAF10	sp|Q12962|TAF10_HUMAN	0.63	0.134	0.308	0.511449
CDN2A	sp|P42771|CDN2A_HUMAN	0.63	0.212	0.413	0.38405
SMRD1	sp|Q96GM5|SMRD1_HUMAN	0.63	0.332	0.552	0.258061
NOL9	sp|Q5SY16|NOL9_HUMAN	0.629	0.0235	0.0843	1.07417
ABT1	sp|Q9ULW3|ABT1_HUMAN	0.629	0.182	0.375	0.425969
RNF6	sp|Q9Y252|RNF6_HUMAN	0.628	0.304	0.518	0.28567
NUP50	sp|Q9UKX7|NUP50_HUMAN	0.627	0.211	0.412	0.385103
AP3S2	sp|P59780|AP3S2_HUMAN	0.627	0.46	0.669	0.174574
ZW10	sp|O43264|ZW10_HUMAN	0.625	0.144	0.324	0.489455
ZFR	sp|Q96KR1|ZFR_HUMAN	0.624	0.124	0.291	0.536107
NET1	sp|O95631|NET1_HUMAN	0.621	0.0429	0.136	0.866461
UIMC1	sp|Q96RL1|UIMC1_HUMAN	0.62	0.132	0.304	0.517126
IMA7	sp|O60684|IMA7_HUMAN	0.62	0.185	0.379	0.421361
PSD13	sp|Q9UNM6|PSD13_HUMAN	0.618	0.243	0.455	0.341989
TEBP	sp|Q15185|TEBP_HUMAN	0.618	0.374	0.591	0.228413
TNPO1	sp|Q92973|TNPO1_HUMAN	0.617	0.491	0.692	0.159894
RS24	sp|P62847|RS24_HUMAN	0.614	0.00748	0.0348	1.45842
RADX	sp|Q6NSI4|RADX_HUMAN	0.614	0.249	0.46	0.337242
REN3B	sp|Q9BZI7|REN3B_HUMAN	0.614	0.381	0.598	0.223299
COBL	sp|O75128|COBL_HUMAN	0.613	0.272	0.487	0.312471
WDR83	sp|Q9BRX9|WDR83_HUMAN	0.611	0.157	0.341	0.467246
ABLM1	sp|O14639|ABLM1_HUMAN	0.611	0.528	0.723	0.140862
PIMT	sp|P22061|PIMT_HUMAN	0.61	0.344	0.564	0.248721
PSA	sp|P55786|PSA_HUMAN	0.608	0.191	0.387	0.412289
PA2G4	sp|Q9UQ80|PA2G4_HUMAN	0.606	0.549	0.738	0.131944
FA76B	sp|Q5HYJ3|FA76B_HUMAN	0.604	0.277	0.492	0.308035
UBP48	sp|Q86UV5|UBP48_HUMAN	0.602	0.232	0.44	0.356547
Z3H7B	sp|Q9UGR2|Z3H7B_HUMAN	0.602	0.29	0.505	0.296709
HIRA	sp|P54198|HIRA_HUMAN	0.598	0.175	0.369	0.432974
BAZ2B	sp|Q9UIF8|BAZ2B_HUMAN	0.598	0.196	0.392	0.406714
EHMT1	sp|Q9H9B1|EHMT1_HUMAN	0.598	0.297	0.511	0.291579
FBLN2	sp|P98095|FBLN2_HUMAN	0.597	0.261	0.473	0.325139
DHX15	sp|O43143|DHX15_HUMAN	0.596	0.00328	0.0175	1.75696
PRP6	sp|O94906|PRP6_HUMAN	0.596	0.00593	0.0286	1.54363
ACTBL	sp|Q562R1|ACTBL_HUMAN	0.595	0.223	0.428	0.368556
CING	sp|Q9P2M7|CING_HUMAN	0.594	0.139	0.316	0.500313
SPC24	sp|Q8NBT2|SPC24_HUMAN	0.594	0.285	0.501	0.300162
MPH6	sp|Q99547|MPH6_HUMAN	0.594	0.286	0.502	0.299296
TUT7	sp|Q5VYS8|TUT7_HUMAN	0.592	0.182	0.376	0.424812
PUR2	sp|P22102|PUR2_HUMAN	0.592	0.328	0.547	0.262013
PDIA4	sp|P13667|PDIA4_HUMAN	0.589	0.257	0.469	0.328827
HAUS1	sp|Q96CS2|HAUS1_HUMAN	0.588	0.184	0.378	0.422508
STRAP	sp|Q9Y3F4|STRAP_HUMAN	0.587	0.0081	0.0369	1.43297
SUH	sp|Q06330|SUH_HUMAN	0.586	0.225	0.43	0.366532
TM1L2	sp|Q6ZVM7|TM1L2_HUMAN	0.585	0.15	0.333	0.477556
RHEB	sp|Q15382|RHEB_HUMAN	0.585	0.375	0.592	0.227678
CTF18	sp|Q8WVB6|CTF18_HUMAN	0.584	0.398	0.613	0.21254
MRCKB	sp|Q9Y5S2|MRCKB_HUMAN	0.583	0.173	0.366	0.436519
TRFE	sp|P02787|TRFE_HUMAN	0.583	0.302	0.516	0.28735
HNRH3	sp|P31942|HNRH3_HUMAN	0.582	0.00724	0.0338	1.47108
TAC2N	sp|Q8N9U0|TAC2N_HUMAN	0.582	0.223	0.429	0.367543
NDUB9	sp|Q9Y6M9|NDUB9_HUMAN	0.582	0.376	0.592	0.227678
NPM	sp|P06748|NPM_HUMAN	0.581	0.041	0.131	0.882729
NDE1	sp|Q9NXR1|NDE1_HUMAN	0.581	0.271	0.486	0.313364
RL40	sp|P62987|RL40_HUMAN	0.576	0.0836	0.224	0.649752
IPO4	sp|Q8TEX9|IPO4_HUMAN	0.576	0.362	0.582	0.235077
PSD12	sp|O00232|PSD12_HUMAN	0.574	0.362	0.582	0.235077
AT131	sp|Q9HD20|AT131_HUMAN	0.573	0.276	0.491	0.308919
GTPB1	sp|O00178|GTPB1_HUMAN	0.569	0.421	0.637	0.195861
BMS1	sp|Q14692|BMS1_HUMAN	0.567	0.0323	0.108	0.966576
SELB	sp|P57772|SELB_HUMAN	0.567	0.231	0.439	0.357535
CO3	sp|P01024|CO3_HUMAN	0.565	0.242	0.454	0.342944
TE2IP	sp|Q9NYB0|TE2IP_HUMAN	0.563	0.271	0.486	0.313364
SRP54	sp|P61011|SRP54_HUMAN	0.563	0.661	0.822	0.0851282
RBM10	sp|P98175|RBM10_HUMAN	0.562	0.00577	0.0279	1.5544
PARD3	sp|Q8TEW0|PARD3_HUMAN	0.562	0.215	0.417	0.379864
CORO7	sp|P57737|CORO7_HUMAN	0.562	0.281	0.496	0.304518
RLF	sp|Q13129|RLF_HUMAN	0.561	0.186	0.381	0.419075
DPM1	sp|O60762|DPM1_HUMAN	0.561	0.234	0.443	0.353596
UN45A	sp|Q9H3U1|UN45A_HUMAN	0.561	0.236	0.445	0.35164
RBM14	sp|Q96PK6|RBM14_HUMAN	0.56	0.0084	0.038	1.42022
RFA1	sp|P27694|RFA1_HUMAN	0.56	0.187	0.382	0.417937
HNRPL	sp|P14866|HNRPL_HUMAN	0.559	0.00413	0.0213	1.67162
RS18	sp|P62269|RS18_HUMAN	0.559	0.00498	0.0248	1.60555
MGST1	sp|P10620|MGST1_HUMAN	0.559	0.213	0.415	0.381952
RL30	sp|P62888|RL30_HUMAN	0.558	0.0336	0.111	0.954677
AN32B	sp|Q92688|AN32B_HUMAN	0.557	0.153	0.338	0.471083
HIC2	sp|Q96JB3|HIC2_HUMAN	0.557	0.308	0.521	0.283162
TAF4	sp|O00268|TAF4_HUMAN	0.556	0.00697	0.0327	1.48545
ROA1	sp|P09651|ROA1_HUMAN	0.555	0.00812	0.0369	1.43297
YBOX1	sp|P67809|YBOX1_HUMAN	0.554	0.00702	0.0329	1.4828
PABP3	sp|Q9H361|PABP3_HUMAN	0.552	0.18	0.375	0.425969
SATB2	sp|Q9UPW6|SATB2_HUMAN	0.551	0.509	0.709	0.149354
NONO	sp|Q15233|NONO_HUMAN	0.55	0.00958	0.0418	1.37882
T2FA	sp|P35269|T2FA_HUMAN	0.55	0.44	0.655	0.183759
LIPL	sp|P06858|LIPL_HUMAN	0.549	0.208	0.407	0.390406
RABL3	sp|Q5HYI8|RABL3_HUMAN	0.548	0.213	0.415	0.381952
PNMA2	sp|Q9UL42|PNMA2_HUMAN	0.548	0.253	0.464	0.333482
PLK1	sp|P53350|PLK1_HUMAN	0.545	0.375	0.592	0.227678
GRB2	sp|P62993|GRB2_HUMAN	0.544	0.166	0.356	0.44855
WDR74	sp|Q6RFH5|WDR74_HUMAN	0.542	0.252	0.463	0.334419
CHID1	sp|Q9BWS9|CHID1_HUMAN	0.542	0.317	0.532	0.274088
EST1A	sp|Q86US8|EST1A_HUMAN	0.542	0.366	0.586	0.232102
DHC24	sp|Q15392|DHC24_HUMAN	0.541	0.375	0.592	0.227678
SENP1	sp|Q9P0U3|SENP1_HUMAN	0.54	0.208	0.407	0.390406
LAMA3	sp|Q16787|LAMA3_HUMAN	0.54	0.242	0.454	0.342944
KALM	sp|P23352|KALM_HUMAN	0.54	0.467	0.675	0.170696
VPS4A	sp|Q9UN37|VPS4A_HUMAN	0.54	0.538	0.729	0.137272
RUVB2	sp|Q9Y230|RUVB2_HUMAN	0.539	0.0108	0.0456	1.34104
SF3B5	sp|Q9BWJ5|SF3B5_HUMAN	0.539	0.0161	0.062	1.20761
ZBTB2	sp|Q8N680|ZBTB2_HUMAN	0.539	0.159	0.344	0.463442
ILKAP	sp|Q9H0C8|ILKAP_HUMAN	0.539	0.244	0.455	0.341989
PPM1G	sp|O15355|PPM1G_HUMAN	0.538	0.453	0.664	0.177832
RHOA	sp|P61586|RHOA_HUMAN	0.538	0.53	0.724	0.140261
PP6R1	sp|Q9UPN7|PP6R1_HUMAN	0.537	0.2	0.398	0.400117
ABCE1	sp|P61221|ABCE1_HUMAN	0.537	0.468	0.675	0.170696
SSRD	sp|P51571|SSRD_HUMAN	0.536	0.0213	0.0773	1.11182
FA83D	sp|Q9H4H8|FA83D_HUMAN	0.536	0.38	0.598	0.223299
INT12	sp|Q96CB8|INT12_HUMAN	0.535	0.264	0.477	0.321482
PI42C	sp|Q8TBX8|PI42C_HUMAN	0.534	0.333	0.553	0.257275
ARI1B	sp|Q8NFD5|ARI1B_HUMAN	0.533	0.216	0.418	0.378824
DRS7B	sp|Q6IAN0|DRS7B_HUMAN	0.532	0.468	0.675	0.170696
PSA1	sp|P25786|PSA1_HUMAN	0.531	0.526	0.722	0.141463
DJC21	sp|Q5F1R6|DJC21_HUMAN	0.53	0.263	0.476	0.322393
ITPR3	sp|Q14573|ITPR3_HUMAN	0.53	0.443	0.656	0.183096
TBA1C	sp|Q9BQE3|TBA1C_HUMAN	0.529	0.66	0.821	0.0856568
ZN444	sp|Q8N0Y2|ZN444_HUMAN	0.527	0.494	0.695	0.158015
NDUA7	sp|O95182|NDUA7_HUMAN	0.527	0.543	0.732	0.135489
PCH2	sp|Q15645|PCH2_HUMAN	0.526	0.255	0.465	0.332547
LC7L2	sp|Q9Y383|LC7L2_HUMAN	0.525	0.00863	0.0388	1.41117
KIF14	sp|Q15058|KIF14_HUMAN	0.525	0.307	0.521	0.283162
ENL	sp|Q03111|ENL_HUMAN	0.525	0.397	0.613	0.21254
SRP68	sp|Q9UHB9|SRP68_HUMAN	0.524	0.0193	0.0712	1.14752
RTN4	sp|Q9NQC3|RTN4_HUMAN	0.524	0.465	0.673	0.171985
ROA0	sp|Q13151|ROA0_HUMAN	0.522	0.00901	0.0398	1.40012
PROF2	sp|P35080|PROF2_HUMAN	0.522	0.159	0.344	0.463442
DNJA2	sp|O60884|DNJA2_HUMAN	0.521	0.0469	0.145	0.838632
DJC13	sp|O75165|DJC13_HUMAN	0.521	0.375	0.592	0.227678
MED19	sp|A0JLT2|MED19_HUMAN	0.52	0.297	0.511	0.291579
RU17	sp|P08621|RU17_HUMAN	0.519	0.0168	0.0637	1.19586
PARN	sp|O95453|PARN_HUMAN	0.519	0.472	0.678	0.16877
CFAB	sp|P00751|CFAB_HUMAN	0.517	0.289	0.504	0.297569
OLA1	sp|Q9NTK5|OLA1_HUMAN	0.512	0.28	0.495	0.305395
ARC1A	sp|Q92747|ARC1A_HUMAN	0.512	0.576	0.755	0.122053
TRAD1	sp|O14545|TRAD1_HUMAN	0.511	0.122	0.289	0.539102
BRD8	sp|Q9H0E9|BRD8_HUMAN	0.511	0.321	0.537	0.270026
FACD2	sp|Q9BXW9|FACD2_HUMAN	0.511	0.338	0.558	0.253366
NDUAC	sp|Q9UI09|NDUAC_HUMAN	0.511	0.666	0.825	0.0835461
HMGN3	sp|Q15651|HMGN3_HUMAN	0.51	0.275	0.49	0.309804
FKBP3	sp|Q00688|FKBP3_HUMAN	0.508	0.153	0.337	0.47237
GDE	sp|P35573|GDE_HUMAN	0.506	0.204	0.404	0.393619
ACSL3	sp|O95573|ACSL3_HUMAN	0.506	0.428	0.644	0.191114
TTF2	sp|Q9UNY4|TTF2_HUMAN	0.506	0.471	0.678	0.16877
CPSF5	sp|O43809|CPSF5_HUMAN	0.505	0.206	0.406	0.391474
DLRB1	sp|Q9NP97|DLRB1_HUMAN	0.505	0.26	0.472	0.326058
RBM45	sp|Q8IUH3|RBM45_HUMAN	0.505	0.33	0.549	0.260428
SCFD1	sp|Q8WVM8|SCFD1_HUMAN	0.505	0.447	0.66	0.180456
VAMP3	sp|Q15836|VAMP3_HUMAN	0.503	0.253	0.464	0.333482
UBP5	sp|P45974|UBP5_HUMAN	0.503	0.383	0.6	0.221849
PPM1B	sp|O75688|PPM1B_HUMAN	0.502	0.0534	0.16	0.79588
CNOT2	sp|Q9NZN8|CNOT2_HUMAN	0.5	0.371	0.589	0.229885
ELP1	sp|O95163|ELP1_HUMAN	0.499	0.288	0.504	0.297569
MISP3	sp|Q96FF7|MISP3_HUMAN	0.499	0.374	0.591	0.228413
DDX17	sp|Q92841|DDX17_HUMAN	0.497	0.00995	0.043	1.36653
KHDR3	sp|O75525|KHDR3_HUMAN	0.497	0.192	0.388	0.411168
PHLB3	sp|Q6NSJ2|PHLB3_HUMAN	0.495	0.175	0.369	0.432974
HS2ST	sp|Q7LGA3|HS2ST_HUMAN	0.49	0.704	0.846	0.0726296
PRR14	sp|Q9BWN1|PRR14_HUMAN	0.489	0.426	0.643	0.191789
RAB1A	sp|P62820|RAB1A_HUMAN	0.488	0.279	0.495	0.305395
GEMI6	sp|Q8WXD5|GEMI6_HUMAN	0.487	0.593	0.771	0.112946
ADPPT	sp|Q9NRN7|ADPPT_HUMAN	0.486	0.0861	0.227	0.643974
PRR12	sp|Q9ULL5|PRR12_HUMAN	0.486	0.246	0.457	0.340084
ARP10	sp|Q9NZ32|ARP10_HUMAN	0.486	0.299	0.513	0.289883
DTX3L	sp|Q8TDB6|DTX3L_HUMAN	0.486	0.48	0.684	0.164944
SMRD2	sp|Q92925|SMRD2_HUMAN	0.486	0.635	0.805	0.0942041
CIZ1	sp|Q9ULV3|CIZ1_HUMAN	0.485	0.334	0.553	0.257275
RALY	sp|Q9UKM9|RALY_HUMAN	0.484	0.114	0.276	0.559091
DJB11	sp|Q9UBS4|DJB11_HUMAN	0.483	0.0289	0.099	1.00436
DPY30	sp|Q9C005|DPY30_HUMAN	0.481	0.466	0.674	0.17134
AN32E	sp|Q9BTT0|AN32E_HUMAN	0.48	0.408	0.622	0.20621
EF1D	sp|P29692|EF1D_HUMAN	0.479	0.0214	0.0775	1.1107
SLK	sp|Q9H2G2|SLK_HUMAN	0.478	0.316	0.531	0.274905
PRDX6	sp|P30041|PRDX6_HUMAN	0.471	0.562	0.745	0.127844
CNO10	sp|Q9H9A5|CNO10_HUMAN	0.468	0.447	0.66	0.180456
LC7L3	sp|O95232|LC7L3_HUMAN	0.466	0.0285	0.0978	1.00966
NF1	sp|P21359|NF1_HUMAN	0.466	0.15	0.334	0.476254
SPTN2	sp|O15020|SPTN2_HUMAN	0.461	0.289	0.504	0.297569
XPR1	sp|Q9UBH6|XPR1_HUMAN	0.461	0.345	0.564	0.248721
KINH	sp|P33176|KINH_HUMAN	0.459	0.505	0.706	0.151195
SRPRB	sp|Q9Y5M8|SRPRB_HUMAN	0.459	0.648	0.813	0.0899095
DDX55	sp|Q8NHQ9|DDX55_HUMAN	0.458	0.35	0.569	0.244888
IMA1	sp|P52292|IMA1_HUMAN	0.457	0.0303	0.102	0.9914
STAG2	sp|Q8N3U4|STAG2_HUMAN	0.457	0.435	0.65	0.187087
REST	sp|Q13127|REST_HUMAN	0.455	0.365	0.585	0.232844
AP3B1	sp|O00203|AP3B1_HUMAN	0.453	0.46	0.669	0.174574
FLNB	sp|O75369|FLNB_HUMAN	0.453	0.608	0.783	0.106238
UHRF2	sp|Q96PU4|UHRF2_HUMAN	0.45	0.564	0.746	0.127261
SGO2	sp|Q562F6|SGO2_HUMAN	0.448	0.25	0.461	0.336299
DENR	sp|O43583|DENR_HUMAN	0.448	0.342	0.562	0.250264
ZNF8	sp|P17098|ZNF8_HUMAN	0.447	0.369	0.588	0.230623
PFKAP	sp|Q01813|PFKAP_HUMAN	0.447	0.39	0.605	0.218245
JHD2C	sp|Q15652|JHD2C_HUMAN	0.447	0.486	0.688	0.162412
APC10	sp|Q9UM13|APC10_HUMAN	0.447	0.5	0.701	0.154282
PKN3	sp|Q6P5Z2|PKN3_HUMAN	0.447	0.526	0.722	0.141463
RTCA	sp|O00442|RTCA_HUMAN	0.446	0.516	0.715	0.145694
PPWD1	sp|Q96BP3|PPWD1_HUMAN	0.445	0.34	0.559	0.252588
C2CD5	sp|Q86YS7|C2CD5_HUMAN	0.445	0.404	0.619	0.208309
SPTN1	sp|Q13813|SPTN1_HUMAN	0.442	0.0398	0.128	0.89279
PCAT1	sp|Q8NF37|PCAT1_HUMAN	0.442	0.334	0.553	0.257275
UBP36	sp|Q9P275|UBP36_HUMAN	0.442	0.434	0.649	0.187755
2002-09-01	sp|Q15019|SEPT2_HUMAN	0.441	0.272	0.486	0.313364
ZN574	sp|Q6ZN55|ZN574_HUMAN	0.441	0.283	0.498	0.302771
GFPT1	sp|Q06210|GFPT1_HUMAN	0.44	0.343	0.562	0.250264
SLF2	sp|Q8IX21|SLF2_HUMAN	0.437	0.413	0.627	0.202732
CAMP3	sp|Q9P1Y5|CAMP3_HUMAN	0.435	0.591	0.77	0.113509
LDHA	sp|P00338|LDHA_HUMAN	0.433	0.482	0.684	0.164944
U2AF2	sp|P26368|U2AF2_HUMAN	0.43	0.04	0.128	0.89279
VEZF1	sp|Q14119|VEZF1_HUMAN	0.43	0.371	0.589	0.229885
PHLB2	sp|Q86SQ0|PHLB2_HUMAN	0.43	0.458	0.668	0.175224
EP400	sp|Q96L91|EP400_HUMAN	0.43	0.507	0.707	0.150581
CRCC2	sp|H7BZ55|CRCC2_HUMAN	0.429	0.219	0.422	0.374688
HMGX4	sp|Q9UGU5|HMGX4_HUMAN	0.428	0.46	0.669	0.174574
PCM1	sp|Q15154|PCM1_HUMAN	0.426	0.413	0.627	0.202732
EXOC7	sp|Q9UPT5|EXOC7_HUMAN	0.426	0.46	0.669	0.174574
SF3A1	sp|Q15459|SF3A1_HUMAN	0.425	0.0311	0.104	0.982967
CDC6	sp|Q99741|CDC6_HUMAN	0.424	0.361	0.582	0.235077
SAR1A	sp|Q9NR31|SAR1A_HUMAN	0.424	0.441	0.655	0.183759
JUPI2	sp|Q9H910|JUPI2_HUMAN	0.418	0.385	0.601	0.221126
GSTP1	sp|P09211|GSTP1_HUMAN	0.417	0.397	0.613	0.21254
SART3	sp|Q15020|SART3_HUMAN	0.417	0.427	0.644	0.191114
IRS4	sp|O14654|IRS4_HUMAN	0.416	0.0247	0.0874	1.05849
AAAS	sp|Q9NRG9|AAAS_HUMAN	0.416	0.39	0.605	0.218245
TBL1R	sp|Q9BZK7|TBL1R_HUMAN	0.414	0.476	0.681	0.166853
TES	sp|Q9UGI8|TES_HUMAN	0.413	0.372	0.589	0.229885
LSM3	sp|P62310|LSM3_HUMAN	0.413	0.378	0.595	0.225483
PML	sp|P29590|PML_HUMAN	0.41	0.404	0.619	0.208309
HSDL2	sp|Q6YN16|HSDL2_HUMAN	0.41	0.48	0.683	0.165579
R51A1	sp|Q96B01|R51A1_HUMAN	0.408	0.303	0.516	0.28735
EPIPL	sp|P58107|EPIPL_HUMAN	0.407	0.0762	0.209	0.679854
SCRN1	sp|Q12765|SCRN1_HUMAN	0.407	0.436	0.65	0.187087
UBE2S	sp|Q16763|UBE2S_HUMAN	0.404	0.418	0.633	0.198596
SHLB1	sp|Q9Y371|SHLB1_HUMAN	0.402	0.481	0.684	0.164944
MAGD1	sp|Q9Y5V3|MAGD1_HUMAN	0.401	0.55	0.738	0.131944
RIF1	sp|Q5UIP0|RIF1_HUMAN	0.4	0.0786	0.214	0.669586
LMBL2	sp|Q969R5|LMBL2_HUMAN	0.399	0.549	0.738	0.131944
ROCK1	sp|Q13464|ROCK1_HUMAN	0.398	0.407	0.622	0.20621
6PGD	sp|P52209|6PGD_HUMAN	0.398	0.413	0.627	0.202732
NIPS2	sp|O75323|NIPS2_HUMAN	0.398	0.631	0.801	0.0963675
PHB2	sp|Q99623|PHB2_HUMAN	0.397	0.0366	0.12	0.920819
RPA43	sp|Q3B726|RPA43_HUMAN	0.397	0.243	0.454	0.342944
TIA1	sp|P31483|TIA1_HUMAN	0.397	0.395	0.61	0.21467
SP130	sp|Q9H0E3|SP130_HUMAN	0.396	0.41	0.625	0.20412
ADDA	sp|P35611|ADDA_HUMAN	0.394	0.32	0.536	0.270835
PPID	sp|Q08752|PPID_HUMAN	0.394	0.369	0.588	0.230623
GNAS2	sp|P63092|GNAS2_HUMAN	0.392	0.566	0.747	0.126679
H31	sp|P68431|H31_HUMAN	0.391	0.117	0.28	0.552842
AF9	sp|P42568|AF9_HUMAN	0.39	0.477	0.681	0.166853
TAB2	sp|Q9NYJ8|TAB2_HUMAN	0.389	0.306	0.52	0.283997
GPHRB	sp|P0CG08|GPHRB_HUMAN	0.389	0.534	0.727	0.138466
EXOS5	sp|Q9NQT4|EXOS5_HUMAN	0.388	0.675	0.831	0.080399
CALD1	sp|Q05682|CALD1_HUMAN	0.387	0.472	0.678	0.16877
T2H2L	sp|Q6P1K8|T2H2L_HUMAN	0.386	0.435	0.649	0.187755
PYR1	sp|P27708|PYR1_HUMAN	0.385	0.561	0.745	0.127844
CND1	sp|Q15021|CND1_HUMAN	0.384	0.652	0.816	0.0883098
RFOX2	sp|O43251|RFOX2_HUMAN	0.383	0.371	0.589	0.229885
SP20H	sp|Q8NEM7|SP20H_HUMAN	0.383	0.372	0.589	0.229885
PDCD2	sp|Q16342|PDCD2_HUMAN	0.382	0.424	0.64	0.19382
ANR28	sp|O15084|ANR28_HUMAN	0.382	0.432	0.647	0.189096
EHD4	sp|Q9H223|EHD4_HUMAN	0.382	0.453	0.664	0.177832
SYBU	sp|Q9NX95|SYBU_HUMAN	0.38	0.418	0.634	0.197911
BCL7C	sp|Q8WUZ0|BCL7C_HUMAN	0.38	0.567	0.748	0.126098
RSSA	sp|P08865|RSSA_HUMAN	0.379	0.0292	0.0995	1.00218
LIN7C	sp|Q9NUP9|LIN7C_HUMAN	0.379	0.752	0.869	0.0609802
EIF3B	sp|P55884|EIF3B_HUMAN	0.378	0.0633	0.181	0.742321
DPOD3	sp|Q15054|DPOD3_HUMAN	0.378	0.581	0.759	0.119758
CNOT1	sp|A5YKK6|CNOT1_HUMAN	0.376	0.401	0.617	0.209715
SCAI	sp|Q8N9R8|SCAI_HUMAN	0.376	0.604	0.78	0.107905
IKIP	sp|Q70UQ0|IKIP_HUMAN	0.373	0.399	0.615	0.211125
ILK	sp|Q13418|ILK_HUMAN	0.373	0.576	0.755	0.122053
ADT2	sp|P05141|ADT2_HUMAN	0.372	0.0877	0.23	0.638272
PDCD5	sp|O14737|PDCD5_HUMAN	0.37	0.604	0.78	0.107905
ROA3	sp|P51991|ROA3_HUMAN	0.369	0.0668	0.189	0.723538
CASC3	sp|O15234|CASC3_HUMAN	0.369	0.176	0.369	0.432974
LRRF2	sp|Q9Y608|LRRF2_HUMAN	0.369	0.465	0.673	0.171985
MAP11	sp|P53582|MAP11_HUMAN	0.369	0.608	0.783	0.106238
ARP3	sp|P61158|ARP3_HUMAN	0.369	0.75	0.868	0.0614803
EIF3G	sp|O75821|EIF3G_HUMAN	0.368	0.114	0.276	0.559091
RIOX2	sp|Q8IUF8|RIOX2_HUMAN	0.368	0.223	0.429	0.367543
B4GA1	sp|O43505|B4GA1_HUMAN	0.368	0.275	0.491	0.308919
AF1L1	sp|Q8TED9|AF1L1_HUMAN	0.368	0.663	0.823	0.0846002
LRCH2	sp|Q5VUJ6|LRCH2_HUMAN	0.367	0.453	0.664	0.177832
CTBP2	sp|P56545|CTBP2_HUMAN	0.366	0.291	0.505	0.296709
STK26	sp|Q9P289|STK26_HUMAN	0.366	0.56	0.744	0.128427
KDM5B	sp|Q9UGL1|KDM5B_HUMAN	0.365	0.326	0.544	0.264401
TM209	sp|Q96SK2|TM209_HUMAN	0.364	0.458	0.668	0.175224
RCOR1	sp|Q9UKL0|RCOR1_HUMAN	0.362	0.369	0.588	0.230623
WDR48	sp|Q8TAF3|WDR48_HUMAN	0.361	0.474	0.679	0.16813
DAZP1	sp|Q96EP5|DAZP1_HUMAN	0.361	0.523	0.719	0.143271
NADC	sp|Q15274|NADC_HUMAN	0.358	0.492	0.692	0.159894
GNA13	sp|Q14344|GNA13_HUMAN	0.358	0.533	0.725	0.139662
TCPQ	sp|P50990|TCPQ_HUMAN	0.357	0.159	0.344	0.463442
RECQ5	sp|O94762|RECQ5_HUMAN	0.357	0.519	0.717	0.144481
CDCA2	sp|Q69YH5|CDCA2_HUMAN	0.356	0.522	0.719	0.143271
STX12	sp|Q86Y82|STX12_HUMAN	0.356	0.586	0.763	0.117475
ZBT11	sp|O95625|ZBT11_HUMAN	0.354	0.572	0.752	0.123782
CLH1	sp|Q00610|CLH1_HUMAN	0.353	0.147	0.329	0.482804
UBP42	sp|Q9H9J4|UBP42_HUMAN	0.353	0.776	0.889	0.0510982
SMD2	sp|P62316|SMD2_HUMAN	0.352	0.0518	0.157	0.8041
ZN189	sp|O75820|ZN189_HUMAN	0.352	0.467	0.674	0.17134
ABC3B	sp|Q9UH17|ABC3B_HUMAN	0.352	0.646	0.812	0.090444
RS2	sp|P15880|RS2_HUMAN	0.351	0.0724	0.201	0.696804
SLN11	sp|Q7Z7L1|SLN11_HUMAN	0.351	0.707	0.847	0.0721166
OCAD1	sp|Q9NX40|OCAD1_HUMAN	0.351	0.767	0.881	0.0550241
CELF1	sp|Q92879|CELF1_HUMAN	0.35	0.382	0.6	0.221849
HXK1	sp|P19367|HXK1_HUMAN	0.349	0.465	0.673	0.171985
XRCC5	sp|P13010|XRCC5_HUMAN	0.348	0.526	0.722	0.141463
CDC16	sp|Q13042|CDC16_HUMAN	0.348	0.551	0.738	0.131944
CAPON	sp|O75052|CAPON_HUMAN	0.347	0.306	0.52	0.283997
FAT1	sp|Q14517|FAT1_HUMAN	0.347	0.578	0.757	0.120904
EI2BE	sp|Q13144|EI2BE_HUMAN	0.345	0.523	0.719	0.143271
GOLI4	sp|O00461|GOLI4_HUMAN	0.344	0.608	0.784	0.105684
IQGA3	sp|Q86VI3|IQGA3_HUMAN	0.343	0.433	0.647	0.189096
DHX9	sp|Q08211|DHX9_HUMAN	0.342	0.0582	0.171	0.767004
RU2B	sp|P08579|RU2B_HUMAN	0.342	0.676	0.831	0.080399
DIK2A	sp|Q8NDZ4|DIK2A_HUMAN	0.34	0.538	0.728	0.137869
EF1G	sp|P26641|EF1G_HUMAN	0.339	0.172	0.365	0.437707
H1T	sp|P22492|H1T_HUMAN	0.339	0.403	0.618	0.209012
DX39A	sp|O00148|DX39A_HUMAN	0.338	0.439	0.653	0.185087
1433E	sp|P62258|1433E_HUMAN	0.336	0.0706	0.198	0.703335
DDX56	sp|Q9NY93|DDX56_HUMAN	0.336	0.0791	0.215	0.667562
ATD2B	sp|Q9ULI0|ATD2B_HUMAN	0.336	0.518	0.717	0.144481
P4HA1	sp|P13674|P4HA1_HUMAN	0.336	0.564	0.746	0.127261
MAGT1	sp|Q9H0U3|MAGT1_HUMAN	0.335	0.553	0.739	0.131356
PDGFA	sp|P04085|PDGFA_HUMAN	0.333	0.457	0.667	0.175874
NDUS5	sp|O43920|NDUS5_HUMAN	0.333	0.558	0.743	0.129011
CNOT9	sp|Q92600|CNOT9_HUMAN	0.333	0.62	0.793	0.100727
ARPC2	sp|O15144|ARPC2_HUMAN	0.333	0.728	0.856	0.0675262
SQSTM	sp|Q13501|SQSTM_HUMAN	0.33	0.638	0.807	0.0931265
PRPS1	sp|P60891|PRPS1_HUMAN	0.33	0.652	0.816	0.0883098
SPI2B	sp|Q9BPZ2|SPI2B_HUMAN	0.33	0.808	0.906	0.0428718
INT1	sp|Q8N201|INT1_HUMAN	0.328	0.473	0.679	0.16813
MED14	sp|O60244|MED14_HUMAN	0.327	0.474	0.679	0.16813
EPS8	sp|Q12929|EPS8_HUMAN	0.327	0.58	0.758	0.120331
C2D1A	sp|Q6P1N0|C2D1A_HUMAN	0.327	0.636	0.806	0.093665
NUDC2	sp|Q8WVJ2|NUDC2_HUMAN	0.327	0.691	0.838	0.076756
ZN668	sp|Q96K58|ZN668_HUMAN	0.326	0.661	0.822	0.0851282
EF1A1	sp|P68104|EF1A1_HUMAN	0.323	0.0777	0.211	0.675718
DDX49	sp|Q9Y6V7|DDX49_HUMAN	0.323	0.568	0.749	0.125518
MED4	sp|Q9NPJ6|MED4_HUMAN	0.322	0.248	0.46	0.337242
ADT3	sp|P12236|ADT3_HUMAN	0.32	0.0699	0.196	0.707744
RL8	sp|P62917|RL8_HUMAN	0.319	0.0622	0.179	0.747147
KC1E	sp|P49674|KC1E_HUMAN	0.319	0.486	0.688	0.162412
SMAD9	sp|O15198|SMAD9_HUMAN	0.319	0.493	0.693	0.159267
PTSS1	sp|P48651|PTSS1_HUMAN	0.316	0.453	0.664	0.177832
GLE1	sp|Q53GS7|GLE1_HUMAN	0.316	0.471	0.678	0.16877
EMC1	sp|Q8N766|EMC1_HUMAN	0.316	0.617	0.79	0.102373
ARFG2	sp|Q8N6H7|ARFG2_HUMAN	0.314	0.399	0.615	0.211125
TRM1L	sp|Q7Z2T5|TRM1L_HUMAN	0.314	0.529	0.723	0.140862
PLOD3	sp|O60568|PLOD3_HUMAN	0.314	0.603	0.78	0.107905
SCML2	sp|Q9UQR0|SCML2_HUMAN	0.312	0.482	0.684	0.164944
MBNL1	sp|Q9NR56|MBNL1_HUMAN	0.31	0.499	0.699	0.155523
RUXG	sp|P62308|RUXG_HUMAN	0.307	0.167	0.357	0.447332
AAR2	sp|Q9Y312|AAR2_HUMAN	0.307	0.551	0.738	0.131944
ING4	sp|Q9UNL4|ING4_HUMAN	0.306	0.504	0.704	0.152427
DCTN5	sp|Q9BTE1|DCTN5_HUMAN	0.305	0.45	0.662	0.179142
PTPM1	sp|Q8WUK0|PTPM1_HUMAN	0.305	0.682	0.834	0.0788339
AUP1	sp|Q9Y679|AUP1_HUMAN	0.304	0.472	0.678	0.16877
DCLK1	sp|O15075|DCLK1_HUMAN	0.304	0.595	0.772	0.112383
PUF60	sp|Q9UHX1|PUF60_HUMAN	0.302	0.232	0.439	0.357535
ETFB	sp|P38117|ETFB_HUMAN	0.302	0.508	0.707	0.150581
FUBP1	sp|Q96AE4|FUBP1_HUMAN	0.301	0.52	0.718	0.143876
SC23B	sp|Q15437|SC23B_HUMAN	0.301	0.536	0.727	0.138466
TOM1	sp|O60784|TOM1_HUMAN	0.3	0.41	0.625	0.20412
GCP3	sp|Q96CW5|GCP3_HUMAN	0.3	0.553	0.739	0.131356
ZN281	sp|Q9Y2X9|ZN281_HUMAN	0.299	0.524	0.721	0.142065
KAT2A	sp|Q92830|KAT2A_HUMAN	0.299	0.685	0.835	0.0783135
TADA3	sp|O75528|TADA3_HUMAN	0.298	0.564	0.746	0.127261
FBW1B	sp|Q9UKB1|FBW1B_HUMAN	0.298	0.673	0.829	0.0814455
PCNT	sp|O95613|PCNT_HUMAN	0.297	0.55	0.738	0.131944
ZN687	sp|Q8N1G0|ZN687_HUMAN	0.296	0.521	0.719	0.143271
SPNDC	sp|Q9BUA3|SPNDC_HUMAN	0.293	0.344	0.564	0.248721
BEND3	sp|Q5T5X7|BEND3_HUMAN	0.292	0.535	0.727	0.138466
SNR27	sp|Q8WVK2|SNR27_HUMAN	0.291	0.645	0.812	0.090444
XPO2	sp|P55060|XPO2_HUMAN	0.29	0.52	0.717	0.144481
PSMD1	sp|Q99460|PSMD1_HUMAN	0.29	0.605	0.78	0.107905
UTRO	sp|P46939|UTRO_HUMAN	0.29	0.61	0.784	0.105684
PLPL6	sp|Q8IY17|PLPL6_HUMAN	0.289	0.421	0.637	0.195861
PPIL2	sp|Q13356|PPIL2_HUMAN	0.289	0.558	0.743	0.129011
PRS6B	sp|P43686|PRS6B_HUMAN	0.288	0.547	0.736	0.133122
ANK3	sp|Q12955|ANK3_HUMAN	0.288	0.742	0.865	0.0629839
SMC5	sp|Q8IY18|SMC5_HUMAN	0.286	0.533	0.725	0.139662
MRCKA	sp|Q5VT25|MRCKA_HUMAN	0.286	0.708	0.847	0.0721166
HDAC6	sp|Q9UBN7|HDAC6_HUMAN	0.285	0.458	0.668	0.175224
DIEXF	sp|Q68CQ4|DIEXF_HUMAN	0.284	0.496	0.696	0.157391
NASP	sp|P49321|NASP_HUMAN	0.282	0.397	0.613	0.21254
RAC1	sp|P63000|RAC1_HUMAN	0.282	0.667	0.826	0.08302
TBRG1	sp|Q3YBR2|TBRG1_HUMAN	0.281	0.506	0.707	0.150581
ADDB	sp|P35612|ADDB_HUMAN	0.281	0.543	0.733	0.134896
PPAC	sp|P24666|PPAC_HUMAN	0.28	0.485	0.688	0.162412
LASP1	sp|Q14847|LASP1_HUMAN	0.279	0.504	0.704	0.152427
CAP1	sp|Q01518|CAP1_HUMAN	0.279	0.703	0.846	0.0726296
STRBP	sp|Q96SI9|STRBP_HUMAN	0.277	0.562	0.745	0.127844
EXOC6	sp|Q8TAG9|EXOC6_HUMAN	0.276	0.674	0.831	0.080399
LSM12	sp|Q3MHD2|LSM12_HUMAN	0.274	0.8	0.903	0.0443122
TXLNA	sp|P40222|TXLNA_HUMAN	0.272	0.568	0.749	0.125518
MFGM	sp|Q08431|MFGM_HUMAN	0.271	0.603	0.78	0.107905
SARNP	sp|P82979|SARNP_HUMAN	0.271	0.628	0.8	0.09691
RS21	sp|P63220|RS21_HUMAN	0.27	0.115	0.276	0.559091
XIRP2	sp|A4UGR9|XIRP2_HUMAN	0.27	0.573	0.753	0.123205
GDIR1	sp|P52565|GDIR1_HUMAN	0.268	0.669	0.827	0.0824945
NDUA6	sp|P56556|NDUA6_HUMAN	0.268	0.684	0.835	0.0783135
NQO2	sp|P16083|NQO2_HUMAN	0.267	0.685	0.835	0.0783135
RL36L	sp|Q969Q0|RL36L_HUMAN	0.267	0.89	0.947	0.02365
KIN17	sp|O60870|KIN17_HUMAN	0.265	0.576	0.755	0.122053
NUP54	sp|Q7Z3B4|NUP54_HUMAN	0.265	0.602	0.78	0.107905
KCC2D	sp|Q13557|KCC2D_HUMAN	0.262	0.678	0.832	0.0798767
GSH0	sp|P48507|GSH0_HUMAN	0.261	0.554	0.74	0.130768
GOPC	sp|Q9HD26|GOPC_HUMAN	0.26	0.657	0.82	0.0861861
SPTB2	sp|Q01082|SPTB2_HUMAN	0.258	0.201	0.399	0.399027
HDGF	sp|P51858|HDGF_HUMAN	0.258	0.674	0.83	0.0809219
MCTS1	sp|Q9ULC4|MCTS1_HUMAN	0.258	0.698	0.843	0.0741724
KRI1	sp|Q8N9T8|KRI1_HUMAN	0.257	0.193	0.39	0.408935
ADHX	sp|P11766|ADHX_HUMAN	0.255	0.539	0.729	0.137272
SMBP2	sp|P38935|SMBP2_HUMAN	0.255	0.638	0.807	0.0931265
DCNL5	sp|Q9BTE7|DCNL5_HUMAN	0.255	0.685	0.835	0.0783135
BAG2	sp|O95816|BAG2_HUMAN	0.253	0.207	0.407	0.390406
MSH2	sp|P43246|MSH2_HUMAN	0.249	0.666	0.825	0.0835461
RN213	sp|Q63HN8|RN213_HUMAN	0.249	0.683	0.835	0.0783135
RS16	sp|P62249|RS16_HUMAN	0.248	0.153	0.337	0.47237
ZDHC5	sp|Q9C0B5|ZDHC5_HUMAN	0.248	0.507	0.707	0.150581
TOE1	sp|Q96GM8|TOE1_HUMAN	0.247	0.185	0.379	0.421361
TMED7	sp|Q9Y3B3|TMED7_HUMAN	0.245	0.6	0.778	0.10902
DDX6	sp|P26196|DDX6_HUMAN	0.245	0.713	0.849	0.0710923
H2A2B	sp|Q8IUE6|H2A2B_HUMAN	0.245	0.939	0.969	0.0136762
TDRKH	sp|Q9Y2W6|TDRKH_HUMAN	0.244	0.484	0.687	0.163043
STX7	sp|O15400|STX7_HUMAN	0.241	0.617	0.79	0.102373
NFL	sp|P07196|NFL_HUMAN	0.239	0.529	0.723	0.140862
ZN384	sp|Q8TF68|ZN384_HUMAN	0.236	0.705	0.846	0.0726296
NOP9	sp|Q86U38|NOP9_HUMAN	0.236	0.789	0.896	0.047692
HNRL1	sp|Q9BUJ2|HNRL1_HUMAN	0.234	0.28	0.495	0.305395
SRSF4	sp|Q08170|SRSF4_HUMAN	0.233	0.217	0.419	0.377786
GNAI2	sp|P04899|GNAI2_HUMAN	0.233	0.402	0.617	0.209715
PELP1	sp|Q8IZL8|PELP1_HUMAN	0.231	0.194	0.39	0.408935
RL15	sp|P61313|RL15_HUMAN	0.229	0.224	0.43	0.366532
MSL1	sp|Q68DK7|MSL1_HUMAN	0.229	0.428	0.644	0.191114
IF4G3	sp|O43432|IF4G3_HUMAN	0.229	0.65	0.814	0.0893756
RL26L	sp|Q9UNX3|RL26L_HUMAN	0.227	0.45	0.662	0.179142
GAPD1	sp|Q14C86|GAPD1_HUMAN	0.223	0.561	0.745	0.127844
MK	sp|P21741|MK_HUMAN	0.222	0.296	0.511	0.291579
COR2A	sp|Q92828|COR2A_HUMAN	0.222	0.704	0.846	0.0726296
IF4H	sp|Q15056|IF4H_HUMAN	0.221	0.507	0.707	0.150581
NSMA3	sp|Q9NXE4|NSMA3_HUMAN	0.221	0.561	0.745	0.127844
LMAN2	sp|Q12907|LMAN2_HUMAN	0.221	0.767	0.881	0.0550241
CG050	sp|Q9BRJ6|CG050_HUMAN	0.22	0.195	0.392	0.406714
GPKOW	sp|Q92917|GPKOW_HUMAN	0.22	0.662	0.822	0.0851282
SRP72	sp|O76094|SRP72_HUMAN	0.219	0.271	0.486	0.313364
MD2L1	sp|Q13257|MD2L1_HUMAN	0.219	0.68	0.833	0.079355
OXSR1	sp|O95747|OXSR1_HUMAN	0.218	0.518	0.717	0.144481
TMM33	sp|P57088|TMM33_HUMAN	0.218	0.717	0.851	0.0700704
TCPB	sp|P78371|TCPB_HUMAN	0.217	0.398	0.614	0.211832
DLGP5	sp|Q15398|DLGP5_HUMAN	0.217	0.64	0.808	0.0925886
GLRX3	sp|O76003|GLRX3_HUMAN	0.216	0.609	0.784	0.105684
CTBL1	sp|Q8WYA6|CTBL1_HUMAN	0.216	0.629	0.801	0.0963675
TAF1	sp|P21675|TAF1_HUMAN	0.216	0.703	0.846	0.0726296
TBCD4	sp|O60343|TBCD4_HUMAN	0.215	0.69	0.838	0.076756
UBN2	sp|Q6ZU65|UBN2_HUMAN	0.215	0.727	0.856	0.0675262
E41L3	sp|Q9Y2J2|E41L3_HUMAN	0.215	0.767	0.881	0.0550241
DCTN3	sp|O75935|DCTN3_HUMAN	0.214	0.642	0.81	0.091515
CR021	sp|Q32NC0|CR021_HUMAN	0.214	0.658	0.82	0.0861861
ZN316	sp|A6NFI3|ZN316_HUMAN	0.212	0.704	0.846	0.0726296
IMA5	sp|P52294|IMA5_HUMAN	0.21	0.572	0.752	0.123782
YETS4	sp|O95619|YETS4_HUMAN	0.21	0.713	0.849	0.0710923
SC11A	sp|P67812|SC11A_HUMAN	0.207	0.56	0.744	0.128427
NEXN	sp|Q0ZGT2|NEXN_HUMAN	0.206	0.745	0.867	0.0619809
ZN592	sp|Q92610|ZN592_HUMAN	0.205	0.658	0.82	0.0861861
PUR9	sp|P31939|PUR9_HUMAN	0.205	0.713	0.849	0.0710923
RL18A	sp|Q02543|RL18A_HUMAN	0.203	0.268	0.482	0.316953
MTPN	sp|P58546|MTPN_HUMAN	0.203	0.716	0.851	0.0700704
PPM1D	sp|O15297|PPM1D_HUMAN	0.202	0.731	0.858	0.0665127
TAOK2	sp|Q9UL54|TAOK2_HUMAN	0.202	0.761	0.876	0.0574959
EF1B	sp|P24534|EF1B_HUMAN	0.201	0.611	0.784	0.105684
AR6P6	sp|Q8N6S5|AR6P6_HUMAN	0.201	0.749	0.868	0.0614803
EXOS9	sp|Q06265|EXOS9_HUMAN	0.201	0.866	0.937	0.0282604
ZN462	sp|Q96JM2|ZN462_HUMAN	0.199	0.818	0.911	0.0404816
PPP5	sp|P53041|PPP5_HUMAN	0.196	0.709	0.847	0.0721166
TAF1C	sp|Q15572|TAF1C_HUMAN	0.196	0.727	0.856	0.0675262
NUDC	sp|Q9Y266|NUDC_HUMAN	0.195	0.656	0.82	0.0861861
CSTF2	sp|P33240|CSTF2_HUMAN	0.195	0.762	0.877	0.0570004
C19L1	sp|Q69YN2|C19L1_HUMAN	0.194	0.749	0.868	0.0614803
ROA2	sp|P22626|ROA2_HUMAN	0.192	0.249	0.46	0.337242
DIM1	sp|Q9UNQ2|DIM1_HUMAN	0.191	0.289	0.504	0.297569
COPA	sp|P53621|COPA_HUMAN	0.19	0.247	0.458	0.339135
TRI33	sp|Q9UPN9|TRI33_HUMAN	0.19	0.568	0.749	0.125518
KI20B	sp|Q96Q89|KI20B_HUMAN	0.19	0.735	0.861	0.0649968
ZN770	sp|Q6IQ21|ZN770_HUMAN	0.19	0.77	0.883	0.0540393
NP1L4	sp|Q99733|NP1L4_HUMAN	0.189	0.782	0.892	0.0496351
WDR12	sp|Q9GZL7|WDR12_HUMAN	0.187	0.488	0.69	0.161151
ATS1	sp|Q9UHI8|ATS1_HUMAN	0.187	0.637	0.807	0.0931265
RS15	sp|P62841|RS15_HUMAN	0.185	0.624	0.798	0.0979971
IMA4	sp|O00505|IMA4_HUMAN	0.185	0.677	0.832	0.0798767
PDC6I	sp|Q8WUM4|PDC6I_HUMAN	0.185	0.827	0.916	0.0381045
ZNF48	sp|Q96MX3|ZNF48_HUMAN	0.183	0.395	0.61	0.21467
LRC40	sp|Q9H9A6|LRC40_HUMAN	0.183	0.754	0.87	0.0604807
PSD10	sp|O75832|PSD10_HUMAN	0.182	0.751	0.868	0.0614803
PSA4	sp|P25789|PSA4_HUMAN	0.182	0.758	0.874	0.0584886
FA83H	sp|Q6ZRV2|FA83H_HUMAN	0.181	0.549	0.738	0.131944
GCP2	sp|Q9BSJ2|GCP2_HUMAN	0.179	0.718	0.851	0.0700704
RS20	sp|P60866|RS20_HUMAN	0.178	0.353	0.572	0.242604
RS23	sp|P62266|RS23_HUMAN	0.177	0.447	0.66	0.180456
APT	sp|P07741|APT_HUMAN	0.177	0.737	0.862	0.0644927
GOSR1	sp|O95249|GOSR1_HUMAN	0.176	0.684	0.835	0.0783135
LTN1	sp|O94822|LTN1_HUMAN	0.175	0.779	0.89	0.05061
EXOC1	sp|Q9NV70|EXOC1_HUMAN	0.175	0.802	0.903	0.0443122
RBM19	sp|Q9Y4C8|RBM19_HUMAN	0.175	0.81	0.908	0.0419142
SLU7	sp|O95391|SLU7_HUMAN	0.174	0.824	0.914	0.0390538
MYO5B	sp|Q9ULV0|MYO5B_HUMAN	0.173	0.348	0.568	0.245652
ZCCHV	sp|Q7Z2W4|ZCCHV_HUMAN	0.172	0.325	0.544	0.264401
DYST	sp|Q03001|DYST_HUMAN	0.171	0.753	0.87	0.0604807
ERCC3	sp|P19447|ERCC3_HUMAN	0.17	0.573	0.753	0.123205
TNC18	sp|O15417|TNC18_HUMAN	0.169	0.573	0.754	0.122629
PLCE	sp|Q9NUQ2|PLCE_HUMAN	0.169	0.669	0.827	0.0824945
SMRC1	sp|Q92922|SMRC1_HUMAN	0.169	0.722	0.855	0.0680339
CMTR1	sp|Q8N1G2|CMTR1_HUMAN	0.169	0.745	0.867	0.0619809
SRS12	sp|Q8WXF0|SRS12_HUMAN	0.167	0.404	0.619	0.208309
SMTN	sp|P53814|SMTN_HUMAN	0.165	0.738	0.862	0.0644927
SRC8	sp|Q14247|SRC8_HUMAN	0.165	0.812	0.91	0.0409586
MYCB2	sp|O75592|MYCB2_HUMAN	0.164	0.778	0.89	0.05061
ZN639	sp|Q9UID6|ZN639_HUMAN	0.164	0.789	0.896	0.047692
DCTN1	sp|Q14203|DCTN1_HUMAN	0.161	0.806	0.905	0.0433514
EIF3I	sp|Q13347|EIF3I_HUMAN	0.16	0.445	0.658	0.181774
SDF2L	sp|Q9HCN8|SDF2L_HUMAN	0.16	0.789	0.896	0.047692
TXD12	sp|O95881|TXD12_HUMAN	0.16	0.802	0.903	0.0443122
TCPA	sp|P17987|TCPA_HUMAN	0.158	0.5	0.701	0.154282
MD1L1	sp|Q9Y6D9|MD1L1_HUMAN	0.157	0.707	0.847	0.0721166
TRRAP	sp|Q9Y4A5|TRRAP_HUMAN	0.157	0.816	0.911	0.0404816
GNL3	sp|Q9BVP2|GNL3_HUMAN	0.156	0.386	0.602	0.220404
CDK12	sp|Q9NYV4|CDK12_HUMAN	0.155	0.336	0.555	0.255707
PI42B	sp|P78356|PI42B_HUMAN	0.155	0.753	0.87	0.0604807
L2GL1	sp|Q15334|L2GL1_HUMAN	0.154	0.724	0.855	0.0680339
MBD2	sp|Q9UBB5|MBD2_HUMAN	0.154	0.805	0.905	0.0433514
ZC3H6	sp|P61129|ZC3H6_HUMAN	0.153	0.746	0.867	0.0619809
PKCB1	sp|Q9ULU4|PKCB1_HUMAN	0.152	0.845	0.926	0.033389
GPT11	sp|Q8N954|GPT11_HUMAN	0.151	0.733	0.859	0.0660068
MAN1	sp|Q9Y2U8|MAN1_HUMAN	0.151	0.798	0.902	0.0447935
ESRP2	sp|Q9H6T0|ESRP2_HUMAN	0.15	0.788	0.896	0.047692
EXOC2	sp|Q96KP1|EXOC2_HUMAN	0.15	0.814	0.911	0.0404816
RAB13	sp|P51153|RAB13_HUMAN	0.149	0.818	0.911	0.0404816
RS8	sp|P62241|RS8_HUMAN	0.147	0.34	0.56	0.251812
LAS1L	sp|Q9Y4W2|LAS1L_HUMAN	0.145	0.516	0.715	0.145694
PDIP2	sp|Q9Y2S7|PDIP2_HUMAN	0.145	0.708	0.847	0.0721166
Z518A	sp|Q6AHZ1|Z518A_HUMAN	0.145	0.75	0.868	0.0614803
CSTF1	sp|Q05048|CSTF1_HUMAN	0.144	0.667	0.826	0.08302
SIN3A	sp|Q96ST3|SIN3A_HUMAN	0.144	0.799	0.902	0.0447935
RS5	sp|P46782|RS5_HUMAN	0.143	0.453	0.664	0.177832
BRD7	sp|Q9NPI1|BRD7_HUMAN	0.143	0.613	0.786	0.104577
TAGL2	sp|P37802|TAGL2_HUMAN	0.143	0.793	0.898	0.0467237
GOGA3	sp|Q08378|GOGA3_HUMAN	0.143	0.796	0.901	0.0452752
SET1A	sp|O15047|SET1A_HUMAN	0.142	0.745	0.867	0.0619809
DDX23	sp|Q9BUQ8|DDX23_HUMAN	0.139	0.433	0.647	0.189096
LEG3	sp|P17931|LEG3_HUMAN	0.139	0.672	0.829	0.0814455
ZDBF2	sp|Q9HCK1|ZDBF2_HUMAN	0.139	0.677	0.832	0.0798767
GDIB	sp|P50395|GDIB_HUMAN	0.138	0.726	0.856	0.0675262
RL10A	sp|P62906|RL10A_HUMAN	0.137	0.394	0.61	0.21467
SFXN2	sp|Q96NB2|SFXN2_HUMAN	0.137	0.771	0.884	0.0535477
SON	sp|P18583|SON_HUMAN	0.136	0.389	0.605	0.218245
NDC1	sp|Q9BTX1|NDC1_HUMAN	0.136	0.743	0.866	0.0624821
I2BP1	sp|Q8IU81|I2BP1_HUMAN	0.134	0.783	0.892	0.0496351
PTBP3	sp|O95758|PTBP3_HUMAN	0.134	0.823	0.914	0.0390538
FANCI	sp|Q9NVI1|FANCI_HUMAN	0.132	0.845	0.926	0.033389
SENP6	sp|Q9GZR1|SENP6_HUMAN	0.131	0.822	0.913	0.0395292
CPSF3	sp|Q9UKF6|CPSF3_HUMAN	0.131	0.844	0.926	0.033389
PPIA	sp|P62937|PPIA_HUMAN	0.13	0.679	0.833	0.079355
URB2	sp|Q14146|URB2_HUMAN	0.129	0.81	0.908	0.0419142
SPIN1	sp|Q9Y657|SPIN1_HUMAN	0.128	0.49	0.691	0.160522
NUP37	sp|Q8NFH4|NUP37_HUMAN	0.127	0.819	0.912	0.0400052
ZBTB5	sp|O15062|ZBTB5_HUMAN	0.127	0.857	0.933	0.0301184
AL3A2	sp|P51648|AL3A2_HUMAN	0.126	0.843	0.926	0.033389
RFIP5	sp|Q9BXF6|RFIP5_HUMAN	0.125	0.743	0.866	0.0624821
SAP30	sp|O75446|SAP30_HUMAN	0.124	0.826	0.916	0.0381045
TPM1	sp|P09493|TPM1_HUMAN	0.124	0.838	0.922	0.0352691
IF2B	sp|P20042|IF2B_HUMAN	0.124	0.864	0.936	0.0287242
LMNB2	sp|Q03252|LMNB2_HUMAN	0.122	0.716	0.851	0.0700704
ELOV1	sp|Q9BW60|ELOV1_HUMAN	0.121	0.722	0.855	0.0680339
PELO	sp|Q9BRX2|PELO_HUMAN	0.121	0.74	0.864	0.0634863
AL14E	sp|Q8N8R7|AL14E_HUMAN	0.119	0.723	0.855	0.0680339
SNRPA	sp|P09012|SNRPA_HUMAN	0.118	0.782	0.892	0.0496351
LN28B	sp|Q6ZN17|LN28B_HUMAN	0.116	0.875	0.938	0.0277972
NUP88	sp|Q99567|NUP88_HUMAN	0.116	0.87	0.938	0.0277972
TRA2B	sp|P62995|TRA2B_HUMAN	0.115	0.489	0.691	0.160522
ZC3HF	sp|Q8WU90|ZC3HF_HUMAN	0.115	0.817	0.911	0.0404816
MERL	sp|P35240|MERL_HUMAN	0.115	0.848	0.928	0.032452
NOC2L	sp|Q9Y3T9|NOC2L_HUMAN	0.113	0.861	0.936	0.0287242
EDF1	sp|O60869|EDF1_HUMAN	0.112	0.778	0.89	0.05061
CSRP2	sp|Q16527|CSRP2_HUMAN	0.111	0.864	0.936	0.0287242
CDKA1	sp|O14519|CDKA1_HUMAN	0.11	0.828	0.916	0.0381045
CLIC1	sp|O00299|CLIC1_HUMAN	0.109	0.805	0.905	0.0433514
LANC1	sp|O43813|LANC1_HUMAN	0.107	0.801	0.903	0.0443122
CNOT7	sp|Q9UIV1|CNOT7_HUMAN	0.107	0.851	0.929	0.0319843
RL7A	sp|P62424|RL7A_HUMAN	0.105	0.516	0.715	0.145694
K1671	sp|Q9BY89|K1671_HUMAN	0.105	0.876	0.938	0.0277972
MBB1A	sp|Q9BQG0|MBB1A_HUMAN	0.104	0.563	0.745	0.127844
FKBP4	sp|Q02790|FKBP4_HUMAN	0.104	0.862	0.936	0.0287242
SLAI1	sp|Q8ND83|SLAI1_HUMAN	0.103	0.899	0.952	0.0213631
PRP4B	sp|Q13523|PRP4B_HUMAN	0.1	0.526	0.722	0.141463
CE290	sp|O15078|CE290_HUMAN	0.1	0.802	0.903	0.0443122
MBD1	sp|Q9UIS9|MBD1_HUMAN	0.099	0.621	0.794	0.100179
TAF6	sp|P49848|TAF6_HUMAN	0.098	0.857	0.933	0.0301184
FLNA	sp|P21333|FLNA_HUMAN	0.0978	0.532	0.725	0.139662
MRGBP	sp|Q9NV56|MRGBP_HUMAN	0.0955	0.866	0.937	0.0282604
2008-09-01	sp|Q92599|SEPT8_HUMAN	0.0954	0.883	0.943	0.0254883
CSN4	sp|Q9BT78|CSN4_HUMAN	0.095	0.867	0.937	0.0282604
PIGN	sp|O95427|PIGN_HUMAN	0.0947	0.913	0.959	0.0181814
GRWD1	sp|Q9BQ67|GRWD1_HUMAN	0.0939	0.685	0.835	0.0783135
COPB2	sp|P35606|COPB2_HUMAN	0.0936	0.631	0.801	0.0963675
TM214	sp|Q6NUQ4|TM214_HUMAN	0.093	0.788	0.896	0.047692
SOAT1	sp|P35610|SOAT1_HUMAN	0.0906	0.83	0.916	0.0381045
MB12A	sp|Q96EY5|MB12A_HUMAN	0.0903	0.82	0.912	0.0400052
RECQ1	sp|P46063|RECQ1_HUMAN	0.0899	0.85	0.929	0.0319843
PFKAM	sp|P08237|PFKAM_HUMAN	0.089	0.884	0.943	0.0254883
CNOT3	sp|O75175|CNOT3_HUMAN	0.087	0.792	0.897	0.0472076
HBB	sp|P68871|HBB_HUMAN	0.0869	0.827	0.916	0.0381045
MIC13	sp|Q5XKP0|MIC13_HUMAN	0.0865	0.857	0.933	0.0301184
SI1L3	sp|O60292|SI1L3_HUMAN	0.0848	0.814	0.911	0.0404816
SC22A	sp|Q96IW7|SC22A_HUMAN	0.0846	0.866	0.937	0.0282604
DEST	sp|P60981|DEST_HUMAN	0.0846	0.894	0.949	0.0227338
PAXI1	sp|Q6ZW49|PAXI1_HUMAN	0.0831	0.872	0.938	0.0277972
NU188	sp|Q5SRE5|NU188_HUMAN	0.0822	0.711	0.848	0.0716041
ASF1A	sp|Q9Y294|ASF1A_HUMAN	0.0821	0.845	0.926	0.033389
UACA	sp|Q9BZF9|UACA_HUMAN	0.0807	0.835	0.92	0.0362122
TRAM1	sp|Q15629|TRAM1_HUMAN	0.0805	0.893	0.948	0.0231917
AKP13	sp|Q12802|AKP13_HUMAN	0.0801	0.817	0.911	0.0404816
TAF5	sp|Q15542|TAF5_HUMAN	0.08	0.869	0.937	0.0282604
LSM5	sp|Q9Y4Y9|LSM5_HUMAN	0.0775	0.82	0.912	0.0400052
RGPD5	sp|Q99666|RGPD5_HUMAN	0.0773	0.909	0.957	0.0190881
ENY2	sp|Q9NPA8|ENY2_HUMAN	0.077	0.951	0.977	0.0101054
PRS4	sp|P62191|PRS4_HUMAN	0.0768	0.935	0.968	0.0141246
NAA15	sp|Q9BXJ9|NAA15_HUMAN	0.076	0.871	0.938	0.0277972
CHSS2	sp|Q8IZ52|CHSS2_HUMAN	0.0758	0.877	0.938	0.0277972
IQEC1	sp|Q6DN90|IQEC1_HUMAN	0.0742	0.837	0.922	0.0352691
RL31	sp|P62899|RL31_HUMAN	0.0729	0.672	0.829	0.0814455
NDUA5	sp|Q16718|NDUA5_HUMAN	0.0729	0.914	0.959	0.0181814
VRK1	sp|Q99986|VRK1_HUMAN	0.0727	0.921	0.962	0.0168249
AP2S1	sp|P53680|AP2S1_HUMAN	0.0695	0.915	0.959	0.0181814
MS18A	sp|Q9NYP9|MS18A_HUMAN	0.0686	0.912	0.959	0.0181814
CEP44	sp|Q9C0F1|CEP44_HUMAN	0.0678	0.847	0.927	0.0329203
ZN121	sp|P58317|ZN121_HUMAN	0.0668	0.862	0.936	0.0287242
U5S1	sp|Q15029|U5S1_HUMAN	0.0662	0.696	0.842	0.0746879
ADT1	sp|P12235|ADT1_HUMAN	0.0659	0.883	0.943	0.0254883
CSPG2	sp|P13611|CSPG2_HUMAN	0.0654	0.934	0.968	0.0141246
SRSF5	sp|Q13243|SRSF5_HUMAN	0.0647	0.692	0.838	0.076756
FLNC	sp|Q14315|FLNC_HUMAN	0.0647	0.863	0.936	0.0287242
SF3B4	sp|Q15427|SF3B4_HUMAN	0.0641	0.685	0.835	0.0783135
RS3	sp|P23396|RS3_HUMAN	0.0638	0.712	0.849	0.0710923
CCNB1	sp|P14635|CCNB1_HUMAN	0.0634	0.844	0.926	0.033389
PLRKT	sp|Q9HBL7|PLRKT_HUMAN	0.063	0.911	0.958	0.0186345
NUP93	sp|Q8N1F7|NUP93_HUMAN	0.063	0.925	0.964	0.015923
YETS2	sp|Q9ULM3|YETS2_HUMAN	0.0629	0.907	0.957	0.0190881
NDNF	sp|Q8TB73|NDNF_HUMAN	0.0609	0.921	0.962	0.0168249
TAB3	sp|Q8N5C8|TAB3_HUMAN	0.0602	0.905	0.956	0.0195421
TAF1B	sp|Q53T94|TAF1B_HUMAN	0.059	0.827	0.916	0.0381045
RS28	sp|P62857|RS28_HUMAN	0.0589	0.701	0.845	0.0731433
CE024	sp|Q7Z6I8|CE024_HUMAN	0.0573	0.885	0.944	0.025028
TRI18	sp|O15344|TRI18_HUMAN	0.0566	0.895	0.949	0.0227338
CHM2A	sp|O43633|CHM2A_HUMAN	0.0557	0.914	0.959	0.0181814
GRSF1	sp|Q12849|GRSF1_HUMAN	0.0553	0.89	0.947	0.02365
MYO1C	sp|O00159|MYO1C_HUMAN	0.0531	0.783	0.892	0.0496351
VATA	sp|P38606|VATA_HUMAN	0.0508	0.918	0.961	0.0172766
ESCO2	sp|Q56NI9|ESCO2_HUMAN	0.0498	0.881	0.942	0.0259491
INT13	sp|Q9NVM9|INT13_HUMAN	0.0485	0.918	0.961	0.0172766
SMD3	sp|P62318|SMD3_HUMAN	0.0482	0.776	0.889	0.0510982
FA92A	sp|A1XBS5|FA92A_HUMAN	0.0467	0.938	0.969	0.0136762
PSMD6	sp|Q15008|PSMD6_HUMAN	0.0462	0.91	0.957	0.0190881
NDUF3	sp|Q9BU61|NDUF3_HUMAN	0.0457	0.943	0.972	0.0123337
NADAP	sp|Q9BWU0|NADAP_HUMAN	0.045	0.922	0.962	0.0168249
B3GA3	sp|O94766|B3GA3_HUMAN	0.0445	0.908	0.957	0.0190881
ZBTB9	sp|Q96C00|ZBTB9_HUMAN	0.0423	0.949	0.977	0.0101054
RL3	sp|P39023|RL3_HUMAN	0.0421	0.799	0.902	0.0447935
RFLB	sp|Q8N5W9|RFLB_HUMAN	0.0416	0.928	0.965	0.0154727
SC24C	sp|P53992|SC24C_HUMAN	0.0406	0.948	0.977	0.0101054
RFC3	sp|P40938|RFC3_HUMAN	0.0405	0.838	0.922	0.0352691
FACR1	sp|Q8WVX9|FACR1_HUMAN	0.04	0.964	0.983	0.00744648
RL14	sp|P50914|RL14_HUMAN	0.0381	0.814	0.911	0.0404816
KCD17	sp|Q8N5Z5|KCD17_HUMAN	0.0372	0.952	0.977	0.0101054
ATF3	sp|P18847|ATF3_HUMAN	0.0366	0.94	0.971	0.0127808
TTC14	sp|Q96N46|TTC14_HUMAN	0.0338	0.949	0.977	0.0101054
S30BP	sp|Q9UHR5|S30BP_HUMAN	0.0334	0.974	0.989	0.00480371
NUP62	sp|P37198|NUP62_HUMAN	0.0322	0.957	0.98	0.00877392
OZF	sp|Q15072|OZF_HUMAN	0.0316	0.966	0.983	0.00744648
HXD13	sp|P35453|HXD13_HUMAN	0.0311	0.937	0.969	0.0136762
BUD31	sp|P41223|BUD31_HUMAN	0.0296	0.869	0.937	0.0282604
EMC10	sp|Q5UCC4|EMC10_HUMAN	0.0294	0.958	0.98	0.00877392
MAZ	sp|P56270|MAZ_HUMAN	0.0293	0.964	0.983	0.00744648
U520	sp|O75643|U520_HUMAN	0.0264	0.869	0.937	0.0282604
STBD1	sp|O95210|STBD1_HUMAN	0.0264	0.916	0.96	0.0177288
UBP7	sp|Q93009|UBP7_HUMAN	0.0258	0.979	0.99	0.00436481
SBDS	sp|Q9Y3A5|SBDS_HUMAN	0.0254	0.965	0.983	0.00744648
DNJC2	sp|Q99543|DNJC2_HUMAN	0.0246	0.966	0.983	0.00744648
STIP1	sp|P31948|STIP1_HUMAN	0.0203	0.957	0.98	0.00877392
MCM6	sp|Q14566|MCM6_HUMAN	0.0203	0.973	0.988	0.00524306
CPSF1	sp|Q10570|CPSF1_HUMAN	0.0196	0.966	0.983	0.00744648
RSMN	sp|P63162|RSMN_HUMAN	0.0195	0.925	0.964	0.015923
DHX29	sp|Q7Z478|DHX29_HUMAN	0.0183	0.964	0.983	0.00744648
SRSF7	sp|Q16629|SRSF7_HUMAN	0.0165	0.92	0.962	0.0168249
TNR6B	sp|Q9UPQ9|TNR6B_HUMAN	0.0154	0.98	0.991	0.00392635
MTMRE	sp|Q8NCE2|MTMRE_HUMAN	0.0151	0.978	0.99	0.00436481
PRAF3	sp|O75915|PRAF3_HUMAN	0.0147	0.979	0.99	0.00436481
GCP60	sp|Q9H3P7|GCP60_HUMAN	0.0147	0.985	0.993	0.00305075
ERC6L	sp|Q2NKX8|ERC6L_HUMAN	0.0103	0.987	0.994	0.00261362
GNAI3	sp|P08754|GNAI3_HUMAN	0.01	0.968	0.984	0.0070049
SPIN4	sp|Q56A73|SPIN4_HUMAN	0.00914	0.985	0.993	0.00305075
KLHL7	sp|Q8IXQ5|KLHL7_HUMAN	0.0091	0.988	0.994	0.00261362
TF2H3	sp|Q13889|TF2H3_HUMAN	0.00852	0.982	0.992	0.00348833
R3HD1	sp|Q15032|R3HD1_HUMAN	0.00688	0.987	0.994	0.00261362
CENPQ	sp|Q7L2Z9|CENPQ_HUMAN	0.00682	0.994	0.997	0.00130484
WDR60	sp|Q8WVS4|WDR60_HUMAN	0.00511	0.994	0.997	0.00130484
PP1RA	sp|Q96QC0|PP1RA_HUMAN	0.00445	0.992	0.997	0.00130484
NFIL3	sp|Q16649|NFIL3_HUMAN	0.00142	0.998	0.999	0.000434512
PITX2	sp|Q99697|PITX2_HUMAN	4.75e-05	1	1	0
DCAF1	sp|Q9Y4B6|DCAF1_HUMAN	-0.000181	1	1	0
ZSC25	sp|Q6NSZ9|ZSC25_HUMAN	-0.00115	0.998	0.999	0.000434512
SC61B	sp|P60468|SC61B_HUMAN	-0.0017	0.999	1	0
SGF29	sp|Q96ES7|SGF29_HUMAN	-0.002	0.995	0.997	0.00130484
RS13	sp|P62277|RS13_HUMAN	-0.00262	0.988	0.994	0.00261362
SNP29	sp|O95721|SNP29_HUMAN	-0.00314	0.995	0.997	0.00130484
NOP56	sp|O00567|NOP56_HUMAN	-0.00345	0.985	0.993	0.00305075
TBB4A	sp|P04350|TBB4A_HUMAN	-0.00404	0.995	0.997	0.00130484
RBM4B	sp|Q9BQ04|RBM4B_HUMAN	-0.00422	0.993	0.997	0.00130484
RL10	sp|P27635|RL10_HUMAN	-0.00444	0.977	0.99	0.00436481
MACOI	sp|Q8N5G2|MACOI_HUMAN	-0.00536	0.992	0.997	0.00130484
BRCA2	sp|P51587|BRCA2_HUMAN	-0.00571	0.993	0.997	0.00130484
XRN1	sp|Q8IZH2|XRN1_HUMAN	-0.00629	0.989	0.995	0.00217692
MET15	sp|A6NJ78|MET15_HUMAN	-0.00693	0.991	0.996	0.00174066
CAF1B	sp|Q13112|CAF1B_HUMAN	-0.00783	0.986	0.994	0.00261362
VPS72	sp|Q15906|VPS72_HUMAN	-0.00837	0.979	0.99	0.00436481
GEMI7	sp|Q9H840|GEMI7_HUMAN	-0.00866	0.984	0.993	0.00305075
RL7	sp|P18124|RL7_HUMAN	-0.0113	0.95	0.977	0.0101054
TB182	sp|Q9C0C2|TB182_HUMAN	-0.0118	0.984	0.993	0.00305075
DCTN6	sp|O00399|DCTN6_HUMAN	-0.0122	0.984	0.993	0.00305075
RS10	sp|P46783|RS10_HUMAN	-0.0124	0.949	0.977	0.0101054
JAK1	sp|P23458|JAK1_HUMAN	-0.0131	0.96	0.98	0.00877392
KIF2A	sp|O00139|KIF2A_HUMAN	-0.0134	0.978	0.99	0.00436481
B3GT6	sp|Q96L58|B3GT6_HUMAN	-0.0136	0.979	0.99	0.00436481
PSD11	sp|O00231|PSD11_HUMAN	-0.0138	0.977	0.99	0.00436481
CQ080	sp|Q9BSJ5|CQ080_HUMAN	-0.0154	0.972	0.988	0.00524306
TF65	sp|Q04206|TF65_HUMAN	-0.0168	0.98	0.991	0.00392635
CH033	sp|Q9H7E9|CH033_HUMAN	-0.0175	0.976	0.99	0.00436481
DJB12	sp|Q9NXW2|DJB12_HUMAN	-0.0177	0.968	0.984	0.0070049
RL18	sp|Q07020|RL18_HUMAN	-0.0191	0.9	0.953	0.0209071
NLRX1	sp|Q86UT6|NLRX1_HUMAN	-0.0201	0.97	0.986	0.00612309
ACACA	sp|Q13085|ACACA_HUMAN	-0.0208	0.966	0.983	0.00744648
FAF2	sp|Q96CS3|FAF2_HUMAN	-0.0209	0.952	0.977	0.0101054
FIG4	sp|Q92562|FIG4_HUMAN	-0.0214	0.962	0.982	0.00788851
ZN207	sp|O43670|ZN207_HUMAN	-0.0221	0.96	0.981	0.00833099
EP300	sp|Q09472|EP300_HUMAN	-0.0234	0.959	0.98	0.00877392
WDHD1	sp|O75717|WDHD1_HUMAN	-0.0257	0.93	0.966	0.0150229
KIF4A	sp|O95239|KIF4A_HUMAN	-0.0258	0.939	0.969	0.0136762
DHX33	sp|Q9H6R0|DHX33_HUMAN	-0.0262	0.952	0.977	0.0101054
ICLN	sp|P54105|ICLN_HUMAN	-0.0282	0.886	0.944	0.025028
PLBL2	sp|Q8NHP8|PLBL2_HUMAN	-0.0307	0.931	0.966	0.0150229
CDK4	sp|P11802|CDK4_HUMAN	-0.031	0.957	0.98	0.00877392
TF3C6	sp|Q969F1|TF3C6_HUMAN	-0.0316	0.958	0.98	0.00877392
HPRT	sp|P00492|HPRT_HUMAN	-0.0326	0.954	0.979	0.00921731
Z324A	sp|O75467|Z324A_HUMAN	-0.037	0.926	0.964	0.015923
RAVR1	sp|Q8IY67|RAVR1_HUMAN	-0.0372	0.958	0.98	0.00877392
XPP3	sp|Q9NQH7|XPP3_HUMAN	-0.039	0.941	0.971	0.0127808
S23IP	sp|Q9Y6Y8|S23IP_HUMAN	-0.0396	0.943	0.972	0.0123337
JUN	sp|P05412|JUN_HUMAN	-0.0397	0.953	0.978	0.00966115
CE350	sp|Q5VT06|CE350_HUMAN	-0.0426	0.952	0.977	0.0101054
RS9	sp|P46781|RS9_HUMAN	-0.0434	0.824	0.914	0.0390538
VIME	sp|P08670|VIME_HUMAN	-0.045	0.769	0.882	0.0545314
ELOC	sp|Q15369|ELOC_HUMAN	-0.0453	0.892	0.948	0.0231917
ZN460	sp|Q14592|ZN460_HUMAN	-0.0454	0.934	0.968	0.0141246
MPP5	sp|Q8N3R9|MPP5_HUMAN	-0.0462	0.914	0.959	0.0181814
RRP5	sp|Q14690|RRP5_HUMAN	-0.0464	0.959	0.98	0.00877392
ATM	sp|Q13315|ATM_HUMAN	-0.0465	0.934	0.968	0.0141246
LAP2B	sp|P42167|LAP2B_HUMAN	-0.0481	0.781	0.892	0.0496351
PDS5A	sp|Q29RF7|PDS5A_HUMAN	-0.0488	0.922	0.962	0.0168249
SMAP1	sp|Q8IYB5|SMAP1_HUMAN	-0.0504	0.936	0.969	0.0136762
NKRF	sp|O15226|NKRF_HUMAN	-0.0512	0.749	0.868	0.0614803
HYOU1	sp|Q9Y4L1|HYOU1_HUMAN	-0.0514	0.922	0.962	0.0168249
TSYL2	sp|Q9H2G4|TSYL2_HUMAN	-0.052	0.907	0.957	0.0190881
CAP2	sp|P40123|CAP2_HUMAN	-0.0527	0.889	0.947	0.02365
TCPH	sp|Q99832|TCPH_HUMAN	-0.0527	0.924	0.963	0.0163737
ZMYM2	sp|Q9UBW7|ZMYM2_HUMAN	-0.0529	0.927	0.964	0.015923
NDUF2	sp|Q8N183|NDUF2_HUMAN	-0.0529	0.943	0.972	0.0123337
SYQ	sp|P47897|SYQ_HUMAN	-0.0545	0.924	0.963	0.0163737
ZCHC4	sp|Q9H5U6|ZCHC4_HUMAN	-0.0547	0.922	0.962	0.0168249
CC127	sp|Q96BQ5|CC127_HUMAN	-0.0549	0.904	0.956	0.0195421
ZCHC3	sp|Q9NUD5|ZCHC3_HUMAN	-0.0554	0.929	0.966	0.0150229
BRE1B	sp|O75150|BRE1B_HUMAN	-0.0558	0.911	0.958	0.0186345
AP3M1	sp|Q9Y2T2|AP3M1_HUMAN	-0.0571	0.904	0.956	0.0195421
RL19	sp|P84098|RL19_HUMAN	-0.0576	0.766	0.881	0.0550241
TWF2	sp|Q6IBS0|TWF2_HUMAN	-0.0579	0.902	0.954	0.0204516
F161A	sp|Q3B820|F161A_HUMAN	-0.0579	0.928	0.965	0.0154727
ASH2L	sp|Q9UBL3|ASH2L_HUMAN	-0.0605	0.934	0.968	0.0141246
PICAL	sp|Q13492|PICAL_HUMAN	-0.0617	0.932	0.966	0.0150229
DUS3	sp|P51452|DUS3_HUMAN	-0.0634	0.873	0.938	0.0277972
GYS1	sp|P13807|GYS1_HUMAN	-0.0634	0.901	0.954	0.0204516
TAF1D	sp|Q9H5J8|TAF1D_HUMAN	-0.0664	0.863	0.936	0.0287242
CADH2	sp|P19022|CADH2_HUMAN	-0.0691	0.869	0.937	0.0282604
RPA34	sp|O15446|RPA34_HUMAN	-0.0703	0.905	0.956	0.0195421
SULF2	sp|Q8IWU5|SULF2_HUMAN	-0.0711	0.914	0.959	0.0181814
COR1B	sp|Q9BR76|COR1B_HUMAN	-0.0714	0.884	0.943	0.0254883
SNR40	sp|Q96DI7|SNR40_HUMAN	-0.0717	0.716	0.851	0.0700704
ISY1	sp|Q9ULR0|ISY1_HUMAN	-0.0723	0.751	0.868	0.0614803
KIF22	sp|Q14807|KIF22_HUMAN	-0.0728	0.895	0.949	0.0227338
MSI1H	sp|O43347|MSI1H_HUMAN	-0.0729	0.817	0.911	0.0404816
TDIF1	sp|Q9H147|TDIF1_HUMAN	-0.075	0.887	0.945	0.0245682
VIGLN	sp|Q00341|VIGLN_HUMAN	-0.0763	0.69	0.838	0.076756
ZC3H8	sp|Q8N5P1|ZC3H8_HUMAN	-0.0765	0.915	0.959	0.0181814
2009-09-01	sp|Q9UHD8|SEPT9_HUMAN	-0.0766	0.908	0.957	0.0190881
COPD	sp|P48444|COPD_HUMAN	-0.0766	0.958	0.98	0.00877392
TF3C4	sp|Q9UKN8|TF3C4_HUMAN	-0.0769	0.948	0.977	0.0101054
MO4L2	sp|Q15014|MO4L2_HUMAN	-0.077	0.848	0.928	0.032452
ANR17	sp|O75179|ANR17_HUMAN	-0.0775	0.93	0.966	0.0150229
COPZ1	sp|P61923|COPZ1_HUMAN	-0.0784	0.926	0.964	0.015923
RS25	sp|P62851|RS25_HUMAN	-0.0799	0.724	0.855	0.0680339
CINP	sp|Q9BW66|CINP_HUMAN	-0.08	0.877	0.938	0.0277972
GARS	sp|P41250|GARS_HUMAN	-0.08	0.908	0.957	0.0190881
TF3C1	sp|Q12789|TF3C1_HUMAN	-0.0818	0.82	0.912	0.0400052
LIMC1	sp|Q9UPQ0|LIMC1_HUMAN	-0.0823	0.857	0.933	0.0301184
SDF2	sp|Q99470|SDF2_HUMAN	-0.0825	0.876	0.938	0.0277972
PX11B	sp|O96011|PX11B_HUMAN	-0.0828	0.795	0.899	0.0462403
PSMD7	sp|P51665|PSMD7_HUMAN	-0.0839	0.825	0.915	0.0385789
REPI1	sp|Q9BWE0|REPI1_HUMAN	-0.0844	0.889	0.947	0.02365
PTPRF	sp|P10586|PTPRF_HUMAN	-0.0857	0.865	0.937	0.0282604
CLP1L	sp|Q96KA5|CLP1L_HUMAN	-0.0864	0.88	0.941	0.0264104
AFAD	sp|P55196|AFAD_HUMAN	-0.087	0.834	0.92	0.0362122
EI24	sp|O14681|EI24_HUMAN	-0.0876	0.835	0.92	0.0362122
STAU2	sp|Q9NUL3|STAU2_HUMAN	-0.0877	0.574	0.754	0.122629
CISD1	sp|Q9NZ45|CISD1_HUMAN	-0.0888	0.856	0.933	0.0301184
RAB2A	sp|P61019|RAB2A_HUMAN	-0.0894	0.862	0.936	0.0287242
PRDX4	sp|Q13162|PRDX4_HUMAN	-0.0901	0.792	0.897	0.0472076
PCID2	sp|Q5JVF3|PCID2_HUMAN	-0.0927	0.884	0.943	0.0254883
DCD	sp|P81605|DCD_HUMAN	-0.0928	0.871	0.938	0.0277972
CMS1	sp|Q9BQ75|CMS1_HUMAN	-0.0938	0.915	0.959	0.0181814
AKP8L	sp|Q9ULX6|AKP8L_HUMAN	-0.0941	0.937	0.969	0.0136762
1433F	sp|Q04917|1433F_HUMAN	-0.0951	0.874	0.938	0.0277972
VDAC3	sp|Q9Y277|VDAC3_HUMAN	-0.0956	0.806	0.905	0.0433514
T126A	sp|Q9H061|T126A_HUMAN	-0.0957	0.849	0.928	0.032452
MZT2A	sp|Q6P582|MZT2A_HUMAN	-0.0973	0.857	0.933	0.0301184
ZFHX3	sp|Q15911|ZFHX3_HUMAN	-0.0974	0.719	0.853	0.069051
TONSL	sp|Q96HA7|TONSL_HUMAN	-0.0984	0.905	0.956	0.0195421
TBC15	sp|Q8TC07|TBC15_HUMAN	-0.101	0.829	0.916	0.0381045
ITPI2	sp|P28290|ITPI2_HUMAN	-0.102	0.825	0.915	0.0385789
RCN1	sp|Q15293|RCN1_HUMAN	-0.102	0.86	0.935	0.0291884
MYO5C	sp|Q9NQX4|MYO5C_HUMAN	-0.102	0.896	0.949	0.0227338
TCRG1	sp|O14776|TCRG1_HUMAN	-0.104	0.732	0.858	0.0665127
API5	sp|Q9BZZ5|API5_HUMAN	-0.104	0.737	0.862	0.0644927
LAR1B	sp|Q659C4|LAR1B_HUMAN	-0.104	0.814	0.911	0.0404816
TIRR	sp|Q9BRJ7|TIRR_HUMAN	-0.104	0.872	0.938	0.0277972
MAP9	sp|Q49MG5|MAP9_HUMAN	-0.104	0.9	0.953	0.0209071
P53	sp|P04637|P53_HUMAN	-0.105	0.535	0.727	0.138466
LRIF1	sp|Q5T3J3|LRIF1_HUMAN	-0.105	0.859	0.935	0.0291884
RAB14	sp|P61106|RAB14_HUMAN	-0.105	0.877	0.938	0.0277972
BYST	sp|Q13895|BYST_HUMAN	-0.106	0.536	0.727	0.138466
MTX1	sp|Q13505|MTX1_HUMAN	-0.106	0.774	0.887	0.0520764
GLNA	sp|P15104|GLNA_HUMAN	-0.106	0.814	0.911	0.0404816
CEP85	sp|Q6P2H3|CEP85_HUMAN	-0.106	0.84	0.923	0.0347983
TF2B	sp|Q00403|TF2B_HUMAN	-0.108	0.828	0.916	0.0381045
UBIP1	sp|Q9NZI7|UBIP1_HUMAN	-0.108	0.868	0.937	0.0282604
RHG21	sp|Q5T5U3|RHG21_HUMAN	-0.114	0.864	0.936	0.0287242
MGAP	sp|Q8IWI9|MGAP_HUMAN	-0.115	0.582	0.76	0.119186
WRN	sp|Q14191|WRN_HUMAN	-0.116	0.829	0.916	0.0381045
PDLI1	sp|O00151|PDLI1_HUMAN	-0.118	0.735	0.861	0.0649968
DHB12	sp|Q53GQ0|DHB12_HUMAN	-0.118	0.737	0.862	0.0644927
MCM2	sp|P49736|MCM2_HUMAN	-0.118	0.807	0.906	0.0428718
KIF23	sp|Q02241|KIF23_HUMAN	-0.118	0.875	0.938	0.0277972
HMGA2	sp|P52926|HMGA2_HUMAN	-0.119	0.845	0.926	0.033389
EXD2	sp|Q9NVH0|EXD2_HUMAN	-0.121	0.868	0.937	0.0282604
ZFHX4	sp|Q86UP3|ZFHX4_HUMAN	-0.122	0.789	0.896	0.047692
HCD2	sp|Q99714|HCD2_HUMAN	-0.122	0.824	0.914	0.0390538
SCAM3	sp|O14828|SCAM3_HUMAN	-0.122	0.84	0.923	0.0347983
RMD3	sp|Q96TC7|RMD3_HUMAN	-0.122	0.854	0.932	0.0305841
SYJ2B	sp|P57105|SYJ2B_HUMAN	-0.123	0.819	0.912	0.0400052
SRS10	sp|O75494|SRS10_HUMAN	-0.125	0.514	0.714	0.146302
MTA1	sp|Q13330|MTA1_HUMAN	-0.127	0.557	0.742	0.129596
SOGA1	sp|O94964|SOGA1_HUMAN	-0.127	0.724	0.855	0.0680339
PHC1	sp|P78364|PHC1_HUMAN	-0.127	0.874	0.938	0.0277972
LARP7	sp|Q4G0J3|LARP7_HUMAN	-0.128	0.492	0.693	0.159267
RAP1A	sp|P62834|RAP1A_HUMAN	-0.128	0.854	0.932	0.0305841
PRP19	sp|Q9UMS4|PRP19_HUMAN	-0.129	0.417	0.633	0.198596
MEP50	sp|Q9BQA1|MEP50_HUMAN	-0.131	0.454	0.664	0.177832
FARP1	sp|Q9Y4F1|FARP1_HUMAN	-0.131	0.891	0.947	0.02365
ARFG3	sp|Q9NP61|ARFG3_HUMAN	-0.132	0.816	0.911	0.0404816
CAND1	sp|Q86VP6|CAND1_HUMAN	-0.133	0.747	0.868	0.0614803
TRIP4	sp|Q15650|TRIP4_HUMAN	-0.134	0.48	0.684	0.164944
CP110	sp|O43303|CP110_HUMAN	-0.135	0.839	0.922	0.0352691
GLD2	sp|Q6PIY7|GLD2_HUMAN	-0.136	0.808	0.907	0.0423927
ZN638	sp|Q14966|ZN638_HUMAN	-0.138	0.512	0.712	0.14752
CTBP1	sp|Q13363|CTBP1_HUMAN	-0.138	0.727	0.856	0.0675262
IF5A1	sp|P63241|IF5A1_HUMAN	-0.138	0.831	0.917	0.0376307
BD1L1	sp|Q8NFC6|BD1L1_HUMAN	-0.14	0.738	0.862	0.0644927
S10AA	sp|P60903|S10AA_HUMAN	-0.142	0.821	0.912	0.0400052
BOLA2	sp|Q9H3K6|BOLA2_HUMAN	-0.145	0.893	0.948	0.0231917
ZSC26	sp|Q16670|ZSC26_HUMAN	-0.149	0.715	0.851	0.0700704
TB10B	sp|Q4KMP7|TB10B_HUMAN	-0.15	0.787	0.896	0.047692
NU214	sp|P35658|NU214_HUMAN	-0.15	0.845	0.926	0.033389
EWS	sp|Q01844|EWS_HUMAN	-0.151	0.91	0.957	0.0190881
SRPK1	sp|Q96SB4|SRPK1_HUMAN	-0.152	0.441	0.655	0.183759
HBA	sp|P69905|HBA_HUMAN	-0.152	0.776	0.889	0.0510982
RL32	sp|P62910|RL32_HUMAN	-0.153	0.418	0.633	0.198596
SSF1	sp|Q9NQ55|SSF1_HUMAN	-0.156	0.438	0.652	0.185752
ARP6	sp|Q9GZN1|ARP6_HUMAN	-0.156	0.71	0.847	0.0721166
TARB1	sp|Q13395|TARB1_HUMAN	-0.16	0.778	0.89	0.05061
ZN664	sp|Q8N3J9|ZN664_HUMAN	-0.161	0.644	0.811	0.0909791
NSRP1	sp|Q9H0G5|NSRP1_HUMAN	-0.162	0.853	0.931	0.0310503
RL17	sp|P18621|RL17_HUMAN	-0.163	0.329	0.548	0.261219
RL27	sp|P61353|RL27_HUMAN	-0.166	0.498	0.699	0.155523
VAPB	sp|O95292|VAPB_HUMAN	-0.166	0.895	0.949	0.0227338
DBF4A	sp|Q9UBU7|DBF4A_HUMAN	-0.168	0.758	0.874	0.0584886
TBP	sp|P20226|TBP_HUMAN	-0.168	0.768	0.882	0.0545314
TSR1	sp|Q2NL82|TSR1_HUMAN	-0.17	0.473	0.678	0.16877
DD19A	sp|Q9NUU7|DD19A_HUMAN	-0.171	0.631	0.801	0.0963675
TRIM4	sp|Q9C037|TRIM4_HUMAN	-0.172	0.73	0.858	0.0665127
KAT5	sp|Q92993|KAT5_HUMAN	-0.173	0.669	0.827	0.0824945
FMOD	sp|Q06828|FMOD_HUMAN	-0.173	0.707	0.847	0.0721166
ATX2	sp|Q99700|ATX2_HUMAN	-0.174	0.726	0.856	0.0675262
SHPRH	sp|Q149N8|SHPRH_HUMAN	-0.176	0.69	0.838	0.076756
ZCHC9	sp|Q8N567|ZCHC9_HUMAN	-0.177	0.647	0.812	0.090444
RINI	sp|P13489|RINI_HUMAN	-0.178	0.709	0.847	0.0721166
H33	sp|P84243|H33_HUMAN	-0.18	0.663	0.823	0.0846002
KCTD2	sp|Q14681|KCTD2_HUMAN	-0.18	0.75	0.868	0.0614803
UBP11	sp|P51784|UBP11_HUMAN	-0.181	0.68	0.834	0.0788339
SNX5	sp|Q9Y5X3|SNX5_HUMAN	-0.181	0.725	0.855	0.0680339
RS3A	sp|P61247|RS3A_HUMAN	-0.182	0.247	0.458	0.339135
UFL1	sp|O94874|UFL1_HUMAN	-0.182	0.874	0.938	0.0277972
DHX37	sp|Q8IY37|DHX37_HUMAN	-0.184	0.277	0.492	0.308035
2011-09-01	sp|Q9NVA2|SEP11_HUMAN	-0.184	0.741	0.865	0.0629839
PGAM1	sp|P18669|PGAM1_HUMAN	-0.184	0.876	0.938	0.0277972
RBBP5	sp|Q15291|RBBP5_HUMAN	-0.185	0.552	0.739	0.131356
SSXT	sp|Q15532|SSXT_HUMAN	-0.186	0.657	0.82	0.0861861
PRD10	sp|Q9NQV6|PRD10_HUMAN	-0.186	0.746	0.867	0.0619809
RSBNL	sp|Q6PCB5|RSBNL_HUMAN	-0.186	0.789	0.896	0.047692
SRSF3	sp|P84103|SRSF3_HUMAN	-0.187	0.29	0.505	0.296709
ASPH	sp|Q12797|ASPH_HUMAN	-0.187	0.745	0.867	0.0619809
MAGD2	sp|Q9UNF1|MAGD2_HUMAN	-0.187	0.801	0.903	0.0443122
MTREX	sp|P42285|MTREX_HUMAN	-0.19	0.593	0.771	0.112946
PYRG1	sp|P17812|PYRG1_HUMAN	-0.191	0.735	0.861	0.0649968
CCN1	sp|O00622|CCN1_HUMAN	-0.192	0.668	0.826	0.08302
RL11	sp|P62913|RL11_HUMAN	-0.193	0.294	0.509	0.293282
SLIT2	sp|O94813|SLIT2_HUMAN	-0.193	0.619	0.792	0.101275
PHX2B	sp|Q99453|PHX2B_HUMAN	-0.193	0.749	0.868	0.0614803
NOP16	sp|Q9Y3C1|NOP16_HUMAN	-0.194	0.457	0.667	0.175874
NC2B	sp|Q01658|NC2B_HUMAN	-0.194	0.705	0.846	0.0726296
CAAP1	sp|Q9H8G2|CAAP1_HUMAN	-0.194	0.874	0.938	0.0277972
RS11	sp|P62280|RS11_HUMAN	-0.195	0.252	0.463	0.334419
PHKG2	sp|P15735|PHKG2_HUMAN	-0.196	0.627	0.799	0.0974532
DYH8	sp|Q96JB1|DYH8_HUMAN	-0.196	0.693	0.839	0.076238
DCTN4	sp|Q9UJW0|DCTN4_HUMAN	-0.199	0.661	0.822	0.0851282
SNX6	sp|Q9UNH7|SNX6_HUMAN	-0.199	0.828	0.916	0.0381045
WDR5	sp|P61964|WDR5_HUMAN	-0.2	0.364	0.584	0.233587
PPCE	sp|P48147|PPCE_HUMAN	-0.201	0.473	0.679	0.16813
ANM5	sp|O14744|ANM5_HUMAN	-0.202	0.225	0.43	0.366532
RAB5B	sp|P61020|RAB5B_HUMAN	-0.202	0.69	0.838	0.076756
F162A	sp|Q96A26|F162A_HUMAN	-0.203	0.628	0.8	0.09691
PRP8	sp|Q6P2Q9|PRP8_HUMAN	-0.204	0.298	0.512	0.29073
APC1	sp|Q9H1A4|APC1_HUMAN	-0.204	0.662	0.822	0.0851282
MORC3	sp|Q14149|MORC3_HUMAN	-0.204	0.675	0.831	0.080399
DYN2	sp|P50570|DYN2_HUMAN	-0.204	0.731	0.858	0.0665127
RPF1	sp|Q9H9Y2|RPF1_HUMAN	-0.205	0.726	0.856	0.0675262
SKA1	sp|Q96BD8|SKA1_HUMAN	-0.206	0.792	0.897	0.0472076
STK38	sp|Q15208|STK38_HUMAN	-0.207	0.346	0.565	0.247952
E41LB	sp|Q9H329|E41LB_HUMAN	-0.207	0.784	0.894	0.0486625
PTMA	sp|P06454|PTMA_HUMAN	-0.208	0.452	0.664	0.177832
RIOK1	sp|Q9BRS2|RIOK1_HUMAN	-0.209	0.251	0.461	0.336299
BARD1	sp|Q99728|BARD1_HUMAN	-0.21	0.74	0.864	0.0634863
TBL2	sp|Q9Y4P3|TBL2_HUMAN	-0.211	0.315	0.529	0.276544
SPTC1	sp|O15269|SPTC1_HUMAN	-0.211	0.698	0.843	0.0741724
ARPC4	sp|P59998|ARPC4_HUMAN	-0.213	0.693	0.839	0.076238
HELLS	sp|Q9NRZ9|HELLS_HUMAN	-0.214	0.801	0.903	0.0443122
SR1IP	sp|Q8N9Q2|SR1IP_HUMAN	-0.215	0.679	0.833	0.079355
PRP17	sp|O60508|PRP17_HUMAN	-0.216	0.339	0.559	0.252588
NSE3	sp|Q96MG7|NSE3_HUMAN	-0.217	0.648	0.813	0.0899095
TTC37	sp|Q6PGP7|TTC37_HUMAN	-0.218	0.706	0.846	0.0726296
THUM3	sp|Q9BV44|THUM3_HUMAN	-0.221	0.584	0.761	0.118615
KDM1A	sp|O60341|KDM1A_HUMAN	-0.221	0.747	0.868	0.0614803
RRN3	sp|Q9NYV6|RRN3_HUMAN	-0.222	0.627	0.799	0.0974532
CA226	sp|A1L170|CA226_HUMAN	-0.222	0.72	0.853	0.069051
RBM6	sp|P78332|RBM6_HUMAN	-0.223	0.782	0.892	0.0496351
ST1A4	sp|P0DMN0|ST1A4_HUMAN	-0.225	0.563	0.745	0.127844
DAAF5	sp|Q86Y56|DAAF5_HUMAN	-0.225	0.611	0.785	0.10513
RL6	sp|Q02878|RL6_HUMAN	-0.227	0.19	0.386	0.413413
CNBP	sp|P62633|CNBP_HUMAN	-0.227	0.645	0.812	0.090444
CNN3	sp|Q15417|CNN3_HUMAN	-0.227	0.706	0.846	0.0726296
NVL	sp|O15381|NVL_HUMAN	-0.228	0.806	0.905	0.0433514
SRPK2	sp|P78362|SRPK2_HUMAN	-0.229	0.479	0.683	0.165579
PSMD4	sp|P55036|PSMD4_HUMAN	-0.229	0.703	0.846	0.0726296
UMPS	sp|P11172|UMPS_HUMAN	-0.233	0.665	0.825	0.0835461
ARP5	sp|Q9H9F9|ARP5_HUMAN	-0.233	0.686	0.835	0.0783135
CDK9	sp|P50750|CDK9_HUMAN	-0.233	0.711	0.849	0.0710923
CDC20	sp|Q12834|CDC20_HUMAN	-0.234	0.534	0.727	0.138466
GTSE1	sp|Q9NYZ3|GTSE1_HUMAN	-0.238	0.671	0.828	0.0819697
RAI14	sp|Q9P0K7|RAI14_HUMAN	-0.238	0.683	0.835	0.0783135
LSM10	sp|Q969L4|LSM10_HUMAN	-0.238	0.703	0.846	0.0726296
COPE	sp|O14579|COPE_HUMAN	-0.239	0.166	0.356	0.44855
AGO2	sp|Q9UKV8|AGO2_HUMAN	-0.24	0.594	0.772	0.112383
TROP	sp|Q12816|TROP_HUMAN	-0.241	0.681	0.834	0.0788339
DMAP1	sp|Q9NPF5|DMAP1_HUMAN	-0.241	0.79	0.896	0.047692
EPN4	sp|Q14677|EPN4_HUMAN	-0.241	0.79	0.896	0.047692
CND2	sp|Q15003|CND2_HUMAN	-0.242	0.277	0.492	0.308035
LIN41	sp|Q2Q1W2|LIN41_HUMAN	-0.242	0.649	0.813	0.0899095
RL1D1	sp|O76021|RL1D1_HUMAN	-0.243	0.386	0.602	0.220404
RPA2	sp|Q9H9Y6|RPA2_HUMAN	-0.243	0.53	0.723	0.140862
CHRD1	sp|Q9UHD1|CHRD1_HUMAN	-0.246	0.643	0.81	0.091515
IMA3	sp|O00629|IMA3_HUMAN	-0.246	0.686	0.835	0.0783135
CCAR2	sp|Q8N163|CCAR2_HUMAN	-0.248	0.633	0.803	0.0952845
TGBR3	sp|Q03167|TGBR3_HUMAN	-0.249	0.584	0.761	0.118615
TAF9B	sp|Q9HBM6|TAF9B_HUMAN	-0.251	0.717	0.851	0.0700704
SPT4H	sp|P63272|SPT4H_HUMAN	-0.252	0.555	0.74	0.130768
AP2A1	sp|O95782|AP2A1_HUMAN	-0.252	0.793	0.898	0.0467237
RFC2	sp|P35250|RFC2_HUMAN	-0.253	0.198	0.395	0.403403
FUBP2	sp|Q92945|FUBP2_HUMAN	-0.253	0.214	0.415	0.381952
ALMS1	sp|Q8TCU4|ALMS1_HUMAN	-0.254	0.625	0.798	0.0979971
EXOC8	sp|Q8IYI6|EXOC8_HUMAN	-0.257	0.635	0.805	0.0942041
AHDC1	sp|Q5TGY3|AHDC1_HUMAN	-0.257	0.763	0.878	0.0565055
MSI2H	sp|Q96DH6|MSI2H_HUMAN	-0.258	0.607	0.783	0.106238
SYMPK	sp|Q92797|SYMPK_HUMAN	-0.259	0.455	0.665	0.177178
EDC4	sp|Q6P2E9|EDC4_HUMAN	-0.26	0.871	0.938	0.0277972
RL23A	sp|P62750|RL23A_HUMAN	-0.262	0.141	0.32	0.49485
UBA5	sp|Q9GZZ9|UBA5_HUMAN	-0.262	0.43	0.646	0.189767
APC16	sp|Q96DE5|APC16_HUMAN	-0.263	0.625	0.798	0.0979971
S27A4	sp|Q6P1M0|S27A4_HUMAN	-0.266	0.61	0.784	0.105684
RU2A	sp|P09661|RU2A_HUMAN	-0.268	0.531	0.724	0.140261
CCNK	sp|O75909|CCNK_HUMAN	-0.268	0.724	0.855	0.0680339
RICTR	sp|Q6R327|RICTR_HUMAN	-0.269	0.55	0.738	0.131944
SPF27	sp|O75934|SPF27_HUMAN	-0.27	0.299	0.512	0.29073
NEDD8	sp|Q15843|NEDD8_HUMAN	-0.27	0.837	0.922	0.0352691
2ABA	sp|P63151|2ABA_HUMAN	-0.271	0.451	0.663	0.178486
SRSF1	sp|Q07955|SRSF1_HUMAN	-0.272	0.174	0.368	0.434152
ERF1	sp|P62495|ERF1_HUMAN	-0.272	0.332	0.552	0.258061
NEPRO	sp|Q6NW34|NEPRO_HUMAN	-0.273	0.496	0.696	0.157391
AP2B1	sp|P63010|AP2B1_HUMAN	-0.273	0.65	0.814	0.0893756
LCORL	sp|Q8N3X6|LCORL_HUMAN	-0.274	0.508	0.707	0.150581
TMCO1	sp|Q9UM00|TMCO1_HUMAN	-0.275	0.617	0.79	0.102373
1433G	sp|P61981|1433G_HUMAN	-0.276	0.547	0.736	0.133122
SMU1	sp|Q2TAY7|SMU1_HUMAN	-0.278	0.255	0.465	0.332547
EIF3F	sp|O00303|EIF3F_HUMAN	-0.279	0.159	0.344	0.463442
ESS2	sp|Q96DF8|ESS2_HUMAN	-0.279	0.429	0.645	0.19044
CAPR2	sp|Q6IMN6|CAPR2_HUMAN	-0.279	0.538	0.728	0.137869
MLF1	sp|P58340|MLF1_HUMAN	-0.279	0.646	0.812	0.090444
TRA2A	sp|Q13595|TRA2A_HUMAN	-0.28	0.133	0.305	0.5157
AP2A2	sp|O94973|AP2A2_HUMAN	-0.283	0.363	0.583	0.234331
STT3A	sp|P46977|STT3A_HUMAN	-0.284	0.49	0.691	0.160522
FIBB	sp|P02675|FIBB_HUMAN	-0.284	0.684	0.835	0.0783135
LANC2	sp|Q9NS86|LANC2_HUMAN	-0.285	0.653	0.817	0.0877779
SEC13	sp|P55735|SEC13_HUMAN	-0.286	0.705	0.846	0.0726296
PPHLN	sp|Q8NEY8|PPHLN_HUMAN	-0.288	0.274	0.489	0.310691
STX8	sp|Q9UNK0|STX8_HUMAN	-0.29	0.603	0.78	0.107905
RANB9	sp|Q96S59|RANB9_HUMAN	-0.291	0.646	0.812	0.090444
VP13B	sp|Q7Z7G8|VP13B_HUMAN	-0.292	0.44	0.654	0.184422
SUN1	sp|O94901|SUN1_HUMAN	-0.293	0.547	0.736	0.133122
WDR1	sp|O75083|WDR1_HUMAN	-0.294	0.597	0.775	0.110698
PAWR	sp|Q96IZ0|PAWR_HUMAN	-0.294	0.646	0.812	0.090444
MCM3	sp|P25205|MCM3_HUMAN	-0.298	0.728	0.856	0.0675262
TYY1	sp|P25490|TYY1_HUMAN	-0.299	0.383	0.6	0.221849
NPA1P	sp|O60287|NPA1P_HUMAN	-0.299	0.636	0.806	0.093665
DNJC7	sp|Q99615|DNJC7_HUMAN	-0.3	0.686	0.835	0.0783135
DHX30	sp|Q7L2E3|DHX30_HUMAN	-0.301	0.128	0.299	0.524329
YPEL5	sp|P62699|YPEL5_HUMAN	-0.305	0.461	0.67	0.173925
CATZ	sp|Q9UBR2|CATZ_HUMAN	-0.305	0.593	0.771	0.112946
MTMR1	sp|Q13613|MTMR1_HUMAN	-0.308	0.55	0.738	0.131944
PKP4	sp|Q99569|PKP4_HUMAN	-0.308	0.657	0.82	0.0861861
DDX42	sp|Q86XP3|DDX42_HUMAN	-0.31	0.242	0.454	0.342944
ZN185	sp|O15231|ZN185_HUMAN	-0.312	0.658	0.82	0.0861861
SGT1	sp|Q9Y2Z0|SGT1_HUMAN	-0.312	0.668	0.826	0.08302
CNDH2	sp|Q6IBW4|CNDH2_HUMAN	-0.316	0.475	0.68	0.167491
LAP2A	sp|P42166|LAP2A_HUMAN	-0.318	0.121	0.288	0.540608
CE170	sp|Q5SW79|CE170_HUMAN	-0.318	0.626	0.799	0.0974532
ZZZ3	sp|Q8IYH5|ZZZ3_HUMAN	-0.319	0.595	0.772	0.112383
MTA3	sp|Q9BTC8|MTA3_HUMAN	-0.319	0.675	0.831	0.080399
DPOD1	sp|P28340|DPOD1_HUMAN	-0.32	0.526	0.722	0.141463
MLH1	sp|P40692|MLH1_HUMAN	-0.321	0.528	0.723	0.140862
CHD7	sp|Q9P2D1|CHD7_HUMAN	-0.321	0.575	0.754	0.122629
PSA5	sp|P28066|PSA5_HUMAN	-0.322	0.538	0.728	0.137869
PKP2	sp|Q99959|PKP2_HUMAN	-0.324	0.162	0.349	0.457175
GSTO1	sp|P78417|GSTO1_HUMAN	-0.325	0.61	0.784	0.105684
SI1L1	sp|O43166|SI1L1_HUMAN	-0.328	0.593	0.771	0.112946
RS4X	sp|P62701|RS4X_HUMAN	-0.329	0.0623	0.179	0.747147
EXOSX	sp|Q01780|EXOSX_HUMAN	-0.331	0.271	0.486	0.313364
ZN593	sp|O00488|ZN593_HUMAN	-0.332	0.723	0.855	0.0680339
RL5	sp|P46777|RL5_HUMAN	-0.333	0.0612	0.177	0.752027
NOP58	sp|Q9Y2X3|NOP58_HUMAN	-0.333	0.111	0.272	0.565431
FCF1	sp|Q9Y324|FCF1_HUMAN	-0.333	0.378	0.595	0.225483
NACC1	sp|Q96RE7|NACC1_HUMAN	-0.333	0.447	0.66	0.180456
HAKAI	sp|Q75N03|HAKAI_HUMAN	-0.333	0.716	0.851	0.0700704
WDR55	sp|Q9H6Y2|WDR55_HUMAN	-0.334	0.695	0.841	0.075204
RTRAF	sp|Q9Y224|RTRAF_HUMAN	-0.335	0.254	0.465	0.332547
CWC27	sp|Q6UX04|CWC27_HUMAN	-0.335	0.263	0.476	0.322393
RS27A	sp|P62979|RS27A_HUMAN	-0.336	0.111	0.273	0.563837
KANK1	sp|Q14678|KANK1_HUMAN	-0.337	0.278	0.492	0.308035
IPO5	sp|O00410|IPO5_HUMAN	-0.337	0.45	0.662	0.179142
MYO1B	sp|O43795|MYO1B_HUMAN	-0.342	0.0755	0.208	0.681937
IPO7	sp|O95373|IPO7_HUMAN	-0.346	0.465	0.674	0.17134
NDUC2	sp|O95298|NDUC2_HUMAN	-0.347	0.515	0.715	0.145694
RAB32	sp|Q13637|RAB32_HUMAN	-0.348	0.531	0.724	0.140261
HUWE1	sp|Q7Z6Z7|HUWE1_HUMAN	-0.35	0.486	0.688	0.162412
CDYL	sp|Q9Y232|CDYL_HUMAN	-0.351	0.643	0.81	0.091515
LSM4	sp|Q9Y4Z0|LSM4_HUMAN	-0.352	0.456	0.667	0.175874
PURA	sp|Q00577|PURA_HUMAN	-0.353	0.554	0.74	0.130768
SAP18	sp|O00422|SAP18_HUMAN	-0.356	0.0719	0.201	0.696804
ABCF3	sp|Q9NUQ8|ABCF3_HUMAN	-0.36	0.453	0.664	0.177832
DDX50	sp|Q9BQ39|DDX50_HUMAN	-0.362	0.0497	0.151	0.821023
METK2	sp|P31153|METK2_HUMAN	-0.362	0.432	0.647	0.189096
RBM39	sp|Q14498|RBM39_HUMAN	-0.364	0.0519	0.157	0.8041
SRPX	sp|P78539|SRPX_HUMAN	-0.364	0.75	0.868	0.0614803
COPG2	sp|Q9UBF2|COPG2_HUMAN	-0.365	0.442	0.656	0.183096
TOPB1	sp|Q92547|TOPB1_HUMAN	-0.366	0.368	0.587	0.231362
VANG1	sp|Q8TAA9|VANG1_HUMAN	-0.366	0.428	0.644	0.191114
PSME3	sp|P61289|PSME3_HUMAN	-0.367	0.512	0.712	0.14752
ARC1B	sp|O15143|ARC1B_HUMAN	-0.367	0.529	0.723	0.140862
MPDZ	sp|O75970|MPDZ_HUMAN	-0.367	0.61	0.784	0.105684
ADAS	sp|O00116|ADAS_HUMAN	-0.368	0.439	0.653	0.185087
FIBG	sp|P02679|FIBG_HUMAN	-0.369	0.575	0.754	0.122629
SENP3	sp|Q9H4L4|SENP3_HUMAN	-0.371	0.115	0.276	0.559091
CEP70	sp|Q8NHQ1|CEP70_HUMAN	-0.371	0.245	0.456	0.341035
TKT	sp|P29401|TKT_HUMAN	-0.371	0.39	0.605	0.218245
FBRL	sp|P22087|FBRL_HUMAN	-0.374	0.0383	0.124	0.906578
LSM11	sp|P83369|LSM11_HUMAN	-0.374	0.352	0.571	0.243364
COPG1	sp|Q9Y678|COPG1_HUMAN	-0.378	0.563	0.745	0.127844
E41L2	sp|O43491|E41L2_HUMAN	-0.379	0.298	0.512	0.29073
MSH3	sp|P20585|MSH3_HUMAN	-0.379	0.491	0.692	0.159894
NTPCR	sp|Q9BSD7|NTPCR_HUMAN	-0.383	0.0447	0.14	0.853872
ANFY1	sp|Q9P2R3|ANFY1_HUMAN	-0.385	0.642	0.81	0.091515
KIFC1	sp|Q9BW19|KIFC1_HUMAN	-0.387	0.359	0.581	0.235824
NUP98	sp|P52948|NUP98_HUMAN	-0.388	0.277	0.492	0.308035
TAF12	sp|Q16514|TAF12_HUMAN	-0.389	0.73	0.857	0.0670192
EMD	sp|P50402|EMD_HUMAN	-0.39	0.0572	0.169	0.772113
DPYL3	sp|Q14195|DPYL3_HUMAN	-0.39	0.487	0.689	0.161781
U1SBP	sp|Q16560|U1SBP_HUMAN	-0.39	0.603	0.78	0.107905
NU205	sp|Q92621|NU205_HUMAN	-0.39	0.704	0.846	0.0726296
RCC2	sp|Q9P258|RCC2_HUMAN	-0.391	0.0979	0.25	0.60206
NEUA	sp|Q8NFW8|NEUA_HUMAN	-0.391	0.109	0.267	0.573489
ZN148	sp|Q9UQR1|ZN148_HUMAN	-0.391	0.558	0.743	0.129011
RL27A	sp|P46776|RL27A_HUMAN	-0.393	0.109	0.267	0.573489
1433Z	sp|P63104|1433Z_HUMAN	-0.395	0.697	0.843	0.0741724
AQR	sp|O60306|AQR_HUMAN	-0.398	0.0526	0.158	0.801343
TTK	sp|P33981|TTK_HUMAN	-0.398	0.467	0.674	0.17134
CLPB	sp|Q9H078|CLPB_HUMAN	-0.399	0.424	0.64	0.19382
HDAC1	sp|Q13547|HDAC1_HUMAN	-0.399	0.699	0.843	0.0741724
RED	sp|Q13123|RED_HUMAN	-0.401	0.123	0.289	0.539102
ZFP3	sp|Q96NJ6|ZFP3_HUMAN	-0.401	0.174	0.368	0.434152
AP2M1	sp|Q96CW1|AP2M1_HUMAN	-0.401	0.686	0.835	0.0783135
PR40A	sp|O75400|PR40A_HUMAN	-0.404	0.22	0.423	0.37366
LS14A	sp|Q8ND56|LS14A_HUMAN	-0.404	0.696	0.842	0.0746879
MTF2	sp|Q9Y483|MTF2_HUMAN	-0.405	0.0666	0.189	0.723538
BL1S2	sp|Q6QNY1|BL1S2_HUMAN	-0.407	0.645	0.812	0.090444
NU155	sp|O75694|NU155_HUMAN	-0.411	0.501	0.701	0.154282
MK67I	sp|Q9BYG3|MK67I_HUMAN	-0.413	0.0475	0.146	0.835647
RFC4	sp|P35249|RFC4_HUMAN	-0.416	0.0896	0.233	0.632644
SAFB2	sp|Q14151|SAFB2_HUMAN	-0.416	0.103	0.258	0.58838
RAB6A	sp|P20340|RAB6A_HUMAN	-0.417	0.384	0.601	0.221126
DSRAD	sp|P55265|DSRAD_HUMAN	-0.418	0.0365	0.119	0.924453
CYBP	sp|Q9HB71|CYBP_HUMAN	-0.418	0.361	0.582	0.235077
IQGA2	sp|Q13576|IQGA2_HUMAN	-0.418	0.582	0.76	0.119186
WDR75	sp|Q8IWA0|WDR75_HUMAN	-0.418	0.627	0.799	0.0974532
RSU1	sp|Q15404|RSU1_HUMAN	-0.422	0.366	0.586	0.232102
SFXN1	sp|Q9H9B4|SFXN1_HUMAN	-0.424	0.518	0.717	0.144481
NCBP2	sp|P52298|NCBP2_HUMAN	-0.425	0.0442	0.139	0.856985
CCNL2	sp|Q96S94|CCNL2_HUMAN	-0.425	0.267	0.481	0.317855
GPI8	sp|Q92643|GPI8_HUMAN	-0.426	0.307	0.521	0.283162
BHA15	sp|Q7RTS1|BHA15_HUMAN	-0.426	0.407	0.622	0.20621
NOL8	sp|Q76FK4|NOL8_HUMAN	-0.426	0.54	0.73	0.136677
RRP8	sp|O43159|RRP8_HUMAN	-0.43	0.113	0.275	0.560667
RBBP4	sp|Q09028|RBBP4_HUMAN	-0.431	0.0634	0.181	0.742321
HBS1L	sp|Q9Y450|HBS1L_HUMAN	-0.432	0.579	0.758	0.120331
LEO1	sp|Q8WVC0|LEO1_HUMAN	-0.435	0.0512	0.155	0.809668
CRAD	sp|Q6ZU35|CRAD_HUMAN	-0.436	0.515	0.715	0.145694
P5CS	sp|P54886|P5CS_HUMAN	-0.437	0.343	0.562	0.250264
NAA10	sp|P41227|NAA10_HUMAN	-0.44	0.406	0.621	0.206908
GASP2	sp|Q96D09|GASP2_HUMAN	-0.44	0.547	0.736	0.133122
CHTOP	sp|Q9Y3Y2|CHTOP_HUMAN	-0.443	0.0205	0.075	1.12494
MRT4	sp|Q9UKD2|MRT4_HUMAN	-0.444	0.0492	0.15	0.823909
SRCAP	sp|Q6ZRS2|SRCAP_HUMAN	-0.444	0.616	0.79	0.102373
SRRM2	sp|Q9UQ35|SRRM2_HUMAN	-0.445	0.0376	0.123	0.910095
RBM23	sp|Q86U06|RBM23_HUMAN	-0.447	0.25	0.461	0.336299
NUP85	sp|Q9BW27|NUP85_HUMAN	-0.449	0.21	0.41	0.387216
RRP44	sp|Q9Y2L1|RRP44_HUMAN	-0.449	0.457	0.667	0.175874
ZYX	sp|Q15942|ZYX_HUMAN	-0.452	0.0492	0.15	0.823909
CUL3	sp|Q13618|CUL3_HUMAN	-0.454	0.155	0.339	0.4698
GANP	sp|O60318|GANP_HUMAN	-0.454	0.49	0.691	0.160522
TTF1	sp|Q15361|TTF1_HUMAN	-0.454	0.526	0.722	0.141463
EIF3D	sp|O15371|EIF3D_HUMAN	-0.455	0.0155	0.0606	1.21753
YES	sp|P07947|YES_HUMAN	-0.462	0.339	0.559	0.252588
UTP15	sp|Q8TED0|UTP15_HUMAN	-0.462	0.35	0.569	0.244888
RLA1	sp|P05386|RLA1_HUMAN	-0.463	0.22	0.423	0.37366
ANXA6	sp|P08133|ANXA6_HUMAN	-0.463	0.34	0.559	0.252588
RL28	sp|P46779|RL28_HUMAN	-0.464	0.0138	0.0555	1.25571
RL35A	sp|P18077|RL35A_HUMAN	-0.466	0.0588	0.172	0.764472
ZN787	sp|Q6DD87|ZN787_HUMAN	-0.466	0.425	0.641	0.193142
RBBP7	sp|Q16576|RBBP7_HUMAN	-0.467	0.0537	0.161	0.793174
TICRR	sp|Q7Z2Z1|TICRR_HUMAN	-0.467	0.291	0.505	0.296709
THOC3	sp|Q96J01|THOC3_HUMAN	-0.467	0.6	0.778	0.10902
RRP1B	sp|Q14684|RRP1B_HUMAN	-0.471	0.0427	0.135	0.869666
TAF6L	sp|Q9Y6J9|TAF6L_HUMAN	-0.471	0.333	0.553	0.257275
RRP1	sp|P56182|RRP1_HUMAN	-0.474	0.406	0.621	0.206908
TBCB	sp|Q99426|TBCB_HUMAN	-0.474	0.536	0.727	0.138466
PWP2	sp|Q15269|PWP2_HUMAN	-0.475	0.553	0.739	0.131356
NFXL1	sp|Q6ZNB6|NFXL1_HUMAN	-0.476	0.342	0.562	0.250264
ABCF1	sp|Q8NE71|ABCF1_HUMAN	-0.477	0.0154	0.0603	1.21968
MPRI	sp|P11717|MPRI_HUMAN	-0.477	0.292	0.506	0.295849
SPCS3	sp|P61009|SPCS3_HUMAN	-0.479	0.285	0.501	0.300162
DDX21	sp|Q9NR30|DDX21_HUMAN	-0.48	0.028	0.0968	1.01412
CPT1A	sp|P50416|CPT1A_HUMAN	-0.481	0.408	0.623	0.205512
KAT6A	sp|Q92794|KAT6A_HUMAN	-0.481	0.638	0.807	0.0931265
TAF1A	sp|Q15573|TAF1A_HUMAN	-0.483	0.362	0.582	0.235077
RS6	sp|P62753|RS6_HUMAN	-0.484	0.0112	0.0473	1.32514
RS12	sp|P25398|RS12_HUMAN	-0.486	0.0141	0.0559	1.25259
RL4	sp|P36578|RL4_HUMAN	-0.488	0.0136	0.0548	1.26122
F263	sp|Q16875|F263_HUMAN	-0.488	0.0139	0.0557	1.25414
RL12	sp|P30050|RL12_HUMAN	-0.489	0.016	0.062	1.20761
ARRB2	sp|P32121|ARRB2_HUMAN	-0.489	0.28	0.495	0.305395
PCNA	sp|P12004|PCNA_HUMAN	-0.489	0.407	0.622	0.20621
MKLN1	sp|Q9UL63|MKLN1_HUMAN	-0.49	0.038	0.124	0.906578
SMN	sp|Q16637|SMN_HUMAN	-0.49	0.76	0.875	0.0579919
BTF3	sp|P20290|BTF3_HUMAN	-0.491	0.445	0.658	0.181774
NEB1	sp|Q9ULJ8|NEB1_HUMAN	-0.492	0.468	0.675	0.170696
DHX16	sp|O60231|DHX16_HUMAN	-0.493	0.0795	0.215	0.667562
CPSF2	sp|Q9P2I0|CPSF2_HUMAN	-0.493	0.294	0.508	0.294136
CDC42	sp|P60953|CDC42_HUMAN	-0.493	0.723	0.855	0.0680339
GBG10	sp|P50151|GBG10_HUMAN	-0.494	0.494	0.695	0.158015
TBB6	sp|Q9BUF5|TBB6_HUMAN	-0.494	0.521	0.719	0.143271
RL34	sp|P49207|RL34_HUMAN	-0.495	0.0308	0.104	0.982967
CLIC4	sp|Q9Y696|CLIC4_HUMAN	-0.495	0.519	0.717	0.144481
ERCC2	sp|P18074|ERCC2_HUMAN	-0.498	0.335	0.555	0.255707
RBM27	sp|Q9P2N5|RBM27_HUMAN	-0.498	0.478	0.682	0.166216
UBC12	sp|P61081|UBC12_HUMAN	-0.5	0.248	0.46	0.337242
RS14	sp|P62263|RS14_HUMAN	-0.501	0.0158	0.0611	1.21396
PPIG	sp|Q13427|PPIG_HUMAN	-0.502	0.0252	0.089	1.05061
CDC5L	sp|Q99459|CDC5L_HUMAN	-0.503	0.0103	0.0441	1.35556
1433T	sp|P27348|1433T_HUMAN	-0.503	0.528	0.723	0.140862
HNRH2	sp|P55795|HNRH2_HUMAN	-0.504	0.692	0.838	0.076756
TF2H4	sp|Q92759|TF2H4_HUMAN	-0.506	0.385	0.602	0.220404
RPAC2	sp|P0DPB6|RPAC2_HUMAN	-0.507	0.463	0.672	0.172631
UT14A	sp|Q9BVJ6|UT14A_HUMAN	-0.509	0.0546	0.163	0.787812
ZN598	sp|Q86UK7|ZN598_HUMAN	-0.514	0.152	0.337	0.47237
TM201	sp|Q5SNT2|TM201_HUMAN	-0.514	0.303	0.517	0.286509
ZBT10	sp|Q96DT7|ZBT10_HUMAN	-0.515	0.166	0.356	0.44855
HACD3	sp|Q9P035|HACD3_HUMAN	-0.515	0.444	0.657	0.182435
CLAP2	sp|O75122|CLAP2_HUMAN	-0.516	0.249	0.46	0.337242
TOLIP	sp|Q9H0E2|TOLIP_HUMAN	-0.517	0.393	0.61	0.21467
NAA40	sp|Q86UY6|NAA40_HUMAN	-0.518	0.179	0.373	0.428291
TAF2	sp|Q6P1X5|TAF2_HUMAN	-0.519	0.244	0.455	0.341989
MARK3	sp|P27448|MARK3_HUMAN	-0.525	0.292	0.506	0.295849
RRBP1	sp|Q9P2E9|RRBP1_HUMAN	-0.526	0.583	0.761	0.118615
TFDP1	sp|Q14186|TFDP1_HUMAN	-0.527	0.362	0.582	0.235077
CBR1	sp|P16152|CBR1_HUMAN	-0.531	0.216	0.419	0.377786
CC124	sp|Q96CT7|CC124_HUMAN	-0.531	0.242	0.454	0.342944
PRC2A	sp|P48634|PRC2A_HUMAN	-0.535	0.0116	0.0484	1.31515
F262	sp|O60825|F262_HUMAN	-0.535	0.356	0.577	0.238824
RRP36	sp|Q96EU6|RRP36_HUMAN	-0.538	0.191	0.387	0.412289
MYO5A	sp|Q9Y4I1|MYO5A_HUMAN	-0.539	0.302	0.516	0.28735
TRIM6	sp|Q9C030|TRIM6_HUMAN	-0.539	0.468	0.675	0.170696
XRN2	sp|Q9H0D6|XRN2_HUMAN	-0.54	0.032	0.107	0.970616
VAT1	sp|Q99536|VAT1_HUMAN	-0.54	0.38	0.598	0.223299
SI1L2	sp|Q9P2F8|SI1L2_HUMAN	-0.544	0.36	0.581	0.235824
IF4E2	sp|O60573|IF4E2_HUMAN	-0.545	0.302	0.516	0.28735
MCM10	sp|Q7L590|MCM10_HUMAN	-0.547	0.0733	0.203	0.692504
CDK1	sp|P06493|CDK1_HUMAN	-0.547	0.512	0.712	0.14752
PDIA5	sp|Q14554|PDIA5_HUMAN	-0.548	0.384	0.601	0.221126
QPCT	sp|Q16769|QPCT_HUMAN	-0.548	0.449	0.662	0.179142
INT5	sp|Q6P9B9|INT5_HUMAN	-0.551	0.41	0.625	0.20412
MAK16	sp|Q9BXY0|MAK16_HUMAN	-0.552	0.31	0.524	0.280669
AK1A1	sp|P14550|AK1A1_HUMAN	-0.553	0.241	0.453	0.343902
SRFB1	sp|Q8NEF9|SRFB1_HUMAN	-0.555	0.251	0.462	0.335358
SURF6	sp|O75683|SURF6_HUMAN	-0.557	0.0108	0.0456	1.34104
DDX1	sp|Q92499|DDX1_HUMAN	-0.561	0.0385	0.124	0.906578
TF3C2	sp|Q8WUA4|TF3C2_HUMAN	-0.561	0.441	0.655	0.183759
IWS1	sp|Q96ST2|IWS1_HUMAN	-0.564	0.00708	0.0332	1.47886
OASL	sp|Q15646|OASL_HUMAN	-0.566	0.382	0.6	0.221849
SRSF9	sp|Q13242|SRSF9_HUMAN	-0.57	0.015	0.0593	1.22695
RNH2A	sp|O75792|RNH2A_HUMAN	-0.57	0.387	0.604	0.218963
BRX1	sp|Q8TDN6|BRX1_HUMAN	-0.571	0.0345	0.114	0.943095
VPS8	sp|Q8N3P4|VPS8_HUMAN	-0.572	0.312	0.526	0.279014
PB1	sp|Q86U86|PB1_HUMAN	-0.573	0.00731	0.034	1.46852
VIR	sp|Q69YN4|VIR_HUMAN	-0.575	0.0904	0.235	0.628932
LTV1	sp|Q96GA3|LTV1_HUMAN	-0.576	0.0236	0.0843	1.07417
CMTD1	sp|Q86VU5|CMTD1_HUMAN	-0.578	0.228	0.434	0.36251
EIF3A	sp|Q14152|EIF3A_HUMAN	-0.579	0.00755	0.0349	1.45717
DCP1B	sp|Q8IZD4|DCP1B_HUMAN	-0.579	0.31	0.524	0.280669
ATD3A	sp|Q9NVI7|ATD3A_HUMAN	-0.58	0.00468	0.0235	1.62893
DDX5	sp|P17844|DDX5_HUMAN	-0.581	0.00538	0.0263	1.58004
XPO5	sp|Q9HAV4|XPO5_HUMAN	-0.581	0.366	0.586	0.232102
DJC11	sp|Q9NVH1|DJC11_HUMAN	-0.582	0.202	0.4	0.39794
IQGA1	sp|P46940|IQGA1_HUMAN	-0.583	0.00575	0.0279	1.5544
THIO	sp|P10599|THIO_HUMAN	-0.583	0.37	0.588	0.230623
PWP1	sp|Q13610|PWP1_HUMAN	-0.584	0.018	0.0677	1.16941
DDX10	sp|Q13206|DDX10_HUMAN	-0.584	0.0331	0.11	0.958607
DRG2	sp|P55039|DRG2_HUMAN	-0.585	0.235	0.445	0.35164
CHD4	sp|Q14839|CHD4_HUMAN	-0.589	0.00788	0.0362	1.44129
TTL12	sp|Q14166|TTL12_HUMAN	-0.593	0.0846	0.225	0.647817
BCLA3	sp|A2AJT9|BCLA3_HUMAN	-0.594	0.362	0.582	0.235077
RAB1B	sp|Q9H0U4|RAB1B_HUMAN	-0.596	0.632	0.803	0.0952845
PQBP1	sp|O60828|PQBP1_HUMAN	-0.602	0.454	0.664	0.177832
RS27	sp|P42677|RS27_HUMAN	-0.604	0.00457	0.0231	1.63639
ARI3B	sp|Q8IVW6|ARI3B_HUMAN	-0.606	0.256	0.466	0.331614
UBP16	sp|Q9Y5T5|UBP16_HUMAN	-0.606	0.371	0.589	0.229885
CPSF7	sp|Q8N684|CPSF7_HUMAN	-0.607	0.121	0.288	0.540608
NDUA2	sp|O43678|NDUA2_HUMAN	-0.607	0.539	0.729	0.137272
CPSF4	sp|O95639|CPSF4_HUMAN	-0.608	0.265	0.479	0.319664
NOP14	sp|P78316|NOP14_HUMAN	-0.61	0.00669	0.0317	1.49894
CDC27	sp|P30260|CDC27_HUMAN	-0.61	0.0605	0.176	0.754487
SCAF8	sp|Q9UPN6|SCAF8_HUMAN	-0.611	0.139	0.316	0.500313
PEAK1	sp|Q9H792|PEAK1_HUMAN	-0.611	0.296	0.511	0.291579
WDR18	sp|Q9BV38|WDR18_HUMAN	-0.613	0.026	0.0914	1.03905
KLH41	sp|O60662|KLH41_HUMAN	-0.613	0.191	0.387	0.412289
ICE1	sp|Q9Y2F5|ICE1_HUMAN	-0.615	0.416	0.631	0.199971
KCTD5	sp|Q9NXV2|KCTD5_HUMAN	-0.617	0.154	0.338	0.471083
PTPS	sp|Q03393|PTPS_HUMAN	-0.62	0.247	0.458	0.339135
LYRIC	sp|Q86UE4|LYRIC_HUMAN	-0.622	0.0265	0.0925	1.03386
H1X	sp|Q92522|H1X_HUMAN	-0.625	0.0121	0.0501	1.30016
CHD8	sp|Q9HCK8|CHD8_HUMAN	-0.627	0.26	0.472	0.326058
P3C2A	sp|O00443|P3C2A_HUMAN	-0.63	0.302	0.516	0.28735
TF2H1	sp|P32780|TF2H1_HUMAN	-0.631	0.288	0.504	0.297569
RL36A	sp|P83881|RL36A_HUMAN	-0.633	0.00327	0.0175	1.75696
PNO1	sp|Q9NRX1|PNO1_HUMAN	-0.641	0.274	0.49	0.309804
BCOR	sp|Q6W2J9|BCOR_HUMAN	-0.643	0.0537	0.161	0.793174
CPSF6	sp|Q16630|CPSF6_HUMAN	-0.643	0.255	0.465	0.332547
IMDH2	sp|P12268|IMDH2_HUMAN	-0.645	0.114	0.276	0.559091
SNW1	sp|Q13573|SNW1_HUMAN	-0.646	0.00175	0.0105	1.97881
ZN397	sp|Q8NF99|ZN397_HUMAN	-0.648	0.291	0.505	0.296709
SKP1	sp|P63208|SKP1_HUMAN	-0.648	0.699	0.843	0.0741724
ZO2	sp|Q9UDY2|ZO2_HUMAN	-0.654	0.0769	0.21	0.677781
GEMI4	sp|P57678|GEMI4_HUMAN	-0.659	0.176	0.369	0.432974
ODR4	sp|Q5SWX8|ODR4_HUMAN	-0.661	0.137	0.312	0.505845
ARI4B	sp|Q4LE39|ARI4B_HUMAN	-0.662	0.208	0.408	0.38934
CBX5	sp|P45973|CBX5_HUMAN	-0.664	0.00299	0.0162	1.79048
MAP1B	sp|P46821|MAP1B_HUMAN	-0.664	0.0865	0.227	0.643974
BOP1	sp|Q14137|BOP1_HUMAN	-0.668	0.00381	0.0199	1.70115
ANR11	sp|Q6UB99|ANR11_HUMAN	-0.668	0.266	0.48	0.318759
PR38B	sp|Q5VTL8|PR38B_HUMAN	-0.668	0.541	0.73	0.136677
KEAP1	sp|Q14145|KEAP1_HUMAN	-0.669	0.432	0.647	0.189096
RS19	sp|P39019|RS19_HUMAN	-0.671	0.00279	0.0154	1.81248
MORC2	sp|Q9Y6X9|MORC2_HUMAN	-0.671	0.0265	0.0926	1.03339
GLYR1	sp|Q49A26|GLYR1_HUMAN	-0.673	0.0121	0.0501	1.30016
RL9	sp|P32969|RL9_HUMAN	-0.674	0.0135	0.0543	1.2652
TM10C	sp|Q7L0Y3|TM10C_HUMAN	-0.675	0.0819	0.221	0.655608
CC106	sp|Q9BWC9|CC106_HUMAN	-0.675	0.259	0.471	0.326979
CHD6	sp|Q8TD26|CHD6_HUMAN	-0.676	0.168	0.358	0.446117
PDZ11	sp|Q5EBL8|PDZ11_HUMAN	-0.676	0.369	0.588	0.230623
VRK3	sp|Q8IV63|VRK3_HUMAN	-0.677	0.36	0.581	0.235824
CND3	sp|Q9BPX3|CND3_HUMAN	-0.679	0.369	0.588	0.230623
RBMX	sp|P38159|RBMX_HUMAN	-0.68	0.00182	0.0109	1.96257
APC7	sp|Q9UJX3|APC7_HUMAN	-0.682	0.16	0.346	0.460924
HMGB1	sp|P09429|HMGB1_HUMAN	-0.683	0.241	0.454	0.342944
ABCF2	sp|Q9UG63|ABCF2_HUMAN	-0.684	0.00459	0.0231	1.63639
SPAS2	sp|Q86XZ4|SPAS2_HUMAN	-0.685	0.312	0.525	0.279841
REQU	sp|Q92785|REQU_HUMAN	-0.689	0.43	0.646	0.189767
SETD2	sp|Q9BYW2|SETD2_HUMAN	-0.692	0.229	0.436	0.360514
TBG1	sp|P23258|TBG1_HUMAN	-0.692	0.315	0.529	0.276544
PP1A	sp|P62136|PP1A_HUMAN	-0.694	0.0158	0.0613	1.21254
NCKP1	sp|Q9Y2A7|NCKP1_HUMAN	-0.694	0.332	0.552	0.258061
EIF3E	sp|P60228|EIF3E_HUMAN	-0.695	0.0421	0.134	0.872895
LDHB	sp|P07195|LDHB_HUMAN	-0.695	0.0694	0.195	0.709965
NU107	sp|P57740|NU107_HUMAN	-0.696	0.575	0.754	0.122629
PDLI5	sp|Q96HC4|PDLI5_HUMAN	-0.701	0.346	0.565	0.247952
ZKSC1	sp|P17029|ZKSC1_HUMAN	-0.702	0.31	0.524	0.280669
ZBT41	sp|Q5SVQ8|ZBT41_HUMAN	-0.708	0.104	0.26	0.585027
RALA	sp|P11233|RALA_HUMAN	-0.71	0.276	0.491	0.308919
SEH1	sp|Q96EE3|SEH1_HUMAN	-0.711	0.178	0.372	0.429457
RL35	sp|P42766|RL35_HUMAN	-0.715	0.00503	0.0249	1.6038
AFG32	sp|Q9Y4W6|AFG32_HUMAN	-0.715	0.154	0.339	0.4698
SMHD1	sp|A6NHR9|SMHD1_HUMAN	-0.717	0.0127	0.0519	1.28483
ARP2	sp|P61160|ARP2_HUMAN	-0.72	0.558	0.743	0.129011
BAZ2A	sp|Q9UIF9|BAZ2A_HUMAN	-0.727	0.0168	0.0637	1.19586
SF3A2	sp|Q15428|SF3A2_HUMAN	-0.727	0.314	0.528	0.277366
NOG1	sp|Q9BZE4|NOG1_HUMAN	-0.728	0.002	0.0116	1.93554
EF2	sp|P13639|EF2_HUMAN	-0.728	0.0127	0.0519	1.28483
RS26	sp|P62854|RS26_HUMAN	-0.731	0.00333	0.0176	1.75449
TEX10	sp|Q9NXF1|TEX10_HUMAN	-0.731	0.238	0.45	0.346787
EZH2	sp|Q15910|EZH2_HUMAN	-0.734	0.0061	0.0293	1.53313
MARK2	sp|Q7KZI7|MARK2_HUMAN	-0.735	0.298	0.511	0.291579
CHD1L	sp|Q86WJ1|CHD1L_HUMAN	-0.74	0.182	0.375	0.425969
H4	sp|P62805|H4_HUMAN	-0.741	0.00305	0.0164	1.78516
CSDE1	sp|O75534|CSDE1_HUMAN	-0.742	0.471	0.678	0.16877
CDC37	sp|Q16543|CDC37_HUMAN	-0.743	0.255	0.465	0.332547
STAT1	sp|P42224|STAT1_HUMAN	-0.744	0.19	0.387	0.412289
DDX18	sp|Q9NVP1|DDX18_HUMAN	-0.745	0.0104	0.0445	1.35164
TOIP1	sp|Q5JTV8|TOIP1_HUMAN	-0.748	0.348	0.568	0.245652
SCRIB	sp|Q14160|SCRIB_HUMAN	-0.749	0.298	0.512	0.29073
THOC2	sp|Q8NI27|THOC2_HUMAN	-0.749	0.386	0.602	0.220404
TMM43	sp|Q9BTV4|TMM43_HUMAN	-0.751	0.169	0.359	0.444906
RBMX2	sp|Q9Y388|RBMX2_HUMAN	-0.753	0.0011	0.007	2.1549
QKI	sp|Q96PU8|QKI_HUMAN	-0.754	0.0053	0.026	1.58503
GT2D1	sp|Q9UHL9|GT2D1_HUMAN	-0.758	0.0827	0.222	0.653647
CHSS1	sp|Q86X52|CHSS1_HUMAN	-0.76	0.0839	0.224	0.649752
BAG3	sp|O95817|BAG3_HUMAN	-0.76	0.143	0.322	0.492144
RENT1	sp|Q92900|RENT1_HUMAN	-0.76	0.235	0.445	0.35164
U2AFL	sp|Q15695|U2AFL_HUMAN	-0.761	0.0466	0.144	0.841638
PKN2	sp|Q16513|PKN2_HUMAN	-0.763	0.0798	0.216	0.665546
ZC3H4	sp|Q9UPT8|ZC3H4_HUMAN	-0.765	0.227	0.433	0.363512
SNF5	sp|Q12824|SNF5_HUMAN	-0.766	0.556	0.741	0.130182
CPNE1	sp|Q99829|CPNE1_HUMAN	-0.768	0.18	0.373	0.428291
DDX3X	sp|O00571|DDX3X_HUMAN	-0.769	0.000612	0.00435	2.36151
RREB1	sp|Q92766|RREB1_HUMAN	-0.771	0.379	0.596	0.224754
GATD1	sp|Q8WUU5|GATD1_HUMAN	-0.772	0.193	0.389	0.41005
PALB2	sp|Q86YC2|PALB2_HUMAN	-0.772	0.291	0.505	0.296709
RFC1	sp|P35251|RFC1_HUMAN	-0.773	0.00095	0.00621	2.20691
G3BP1	sp|Q13283|G3BP1_HUMAN	-0.774	0.00877	0.0392	1.40671
PSB4	sp|P28070|PSB4_HUMAN	-0.775	0.129	0.301	0.521434
AKAP2	sp|Q9Y2D5|AKAP2_HUMAN	-0.777	0.219	0.422	0.374688
RPA1	sp|O95602|RPA1_HUMAN	-0.778	0.221	0.425	0.371611
NOSIP	sp|Q9Y314|NOSIP_HUMAN	-0.781	0.179	0.373	0.428291
THOC6	sp|Q86W42|THOC6_HUMAN	-0.782	0.00187	0.0111	1.95468
RL21	sp|P46778|RL21_HUMAN	-0.782	0.00944	0.0414	1.383
DPOLB	sp|P06746|DPOLB_HUMAN	-0.782	0.145	0.326	0.486782
KI18B	sp|Q86Y91|KI18B_HUMAN	-0.782	0.18	0.374	0.427128
CCDC9	sp|Q9Y3X0|CCDC9_HUMAN	-0.782	0.287	0.502	0.299296
PNISR	sp|Q8TF01|PNISR_HUMAN	-0.783	0.353	0.572	0.242604
CS047	sp|Q8N9M1|CS047_HUMAN	-0.786	0.401	0.617	0.209715
KDM2A	sp|Q9Y2K7|KDM2A_HUMAN	-0.787	0.195	0.392	0.406714
MORC4	sp|Q8TE76|MORC4_HUMAN	-0.789	0.156	0.341	0.467246
HDAC2	sp|Q92769|HDAC2_HUMAN	-0.79	0.00272	0.0151	1.82102
PUR6	sp|P22234|PUR6_HUMAN	-0.79	0.177	0.371	0.430626
M4K4	sp|O95819|M4K4_HUMAN	-0.791	0.191	0.387	0.412289
RLA0	sp|P05388|RLA0_HUMAN	-0.792	0.00107	0.00692	2.15989
PLCD3	sp|Q8N3E9|PLCD3_HUMAN	-0.798	0.181	0.375	0.425969
HEMO	sp|P02790|HEMO_HUMAN	-0.801	0.566	0.747	0.126679
RL13	sp|P26373|RL13_HUMAN	-0.802	0.000552	0.0041	2.38722
RL24	sp|P83731|RL24_HUMAN	-0.804	0.000502	0.00378	2.42251
FKB10	sp|Q96AY3|FKB10_HUMAN	-0.804	0.113	0.275	0.560667
RL13A	sp|P40429|RL13A_HUMAN	-0.81	0.0137	0.0549	1.26043
RL26	sp|P61254|RL26_HUMAN	-0.811	0.0135	0.0543	1.2652
PRP16	sp|Q92620|PRP16_HUMAN	-0.816	0.0152	0.0596	1.22475
NEST	sp|P48681|NEST_HUMAN	-0.818	0.103	0.258	0.58838
APC4	sp|Q9UJX5|APC4_HUMAN	-0.818	0.113	0.275	0.560667
ELAV1	sp|Q15717|ELAV1_HUMAN	-0.819	0.104	0.26	0.585027
OCRL	sp|Q01968|OCRL_HUMAN	-0.819	0.142	0.32	0.49485
IF4A1	sp|P60842|IF4A1_HUMAN	-0.822	0.00994	0.043	1.36653
DCAF7	sp|P61962|DCAF7_HUMAN	-0.828	0.0231	0.0832	1.07988
EIF3J	sp|O75822|EIF3J_HUMAN	-0.828	0.362	0.582	0.235077
PSMD3	sp|O43242|PSMD3_HUMAN	-0.828	0.465	0.673	0.171985
HP1B3	sp|Q5SSJ5|HP1B3_HUMAN	-0.829	0.000518	0.00388	2.41117
RS17	sp|P08708|RS17_HUMAN	-0.832	0.000737	0.00502	2.2993
RPAB3	sp|P52434|RPAB3_HUMAN	-0.834	0.0042	0.0214	1.66959
ZKSC8	sp|Q15776|ZKSC8_HUMAN	-0.838	0.0679	0.191	0.718967
RAP2C	sp|Q9Y3L5|RAP2C_HUMAN	-0.841	0.0438	0.138	0.860121
GNA11	sp|P29992|GNA11_HUMAN	-0.842	0.192	0.388	0.411168
MYO1D	sp|O94832|MYO1D_HUMAN	-0.843	0.00329	0.0175	1.75696
CRNL1	sp|Q9BZJ0|CRNL1_HUMAN	-0.845	0.0075	0.0348	1.45842
DX39B	sp|Q13838|DX39B_HUMAN	-0.846	0.00108	0.00692	2.15989
RRS1	sp|Q15050|RRS1_HUMAN	-0.846	0.00849	0.0383	1.4168
GSTM3	sp|P21266|GSTM3_HUMAN	-0.847	0.125	0.293	0.533132
GRDN	sp|Q3V6T2|GRDN_HUMAN	-0.848	0.374	0.592	0.227678
RAB9A	sp|P51151|RAB9A_HUMAN	-0.849	0.0852	0.226	0.645892
ATD3B	sp|Q5T9A4|ATD3B_HUMAN	-0.85	0.000567	0.00415	2.38195
LSM6	sp|P62312|LSM6_HUMAN	-0.85	0.209	0.409	0.388277
FA76A	sp|Q8TAV0|FA76A_HUMAN	-0.851	0.155	0.339	0.4698
PAF1	sp|Q8N7H5|PAF1_HUMAN	-0.857	0.0013	0.00817	2.08778
SCAF4	sp|O95104|SCAF4_HUMAN	-0.857	0.476	0.681	0.166853
RPP14	sp|O95059|RPP14_HUMAN	-0.863	0.318	0.533	0.273273
K2013	sp|Q8IYS2|K2013_HUMAN	-0.866	0.0776	0.211	0.675718
SAE2	sp|Q9UBT2|SAE2_HUMAN	-0.866	0.148	0.331	0.480172
RBM42	sp|Q9BTD8|RBM42_HUMAN	-0.867	0.183	0.377	0.423659
LYAR	sp|Q9NX58|LYAR_HUMAN	-0.868	0.00041	0.00322	2.49214
YTDC1	sp|Q96MU7|YTDC1_HUMAN	-0.872	0.000559	0.00414	2.383
DUS11	sp|O75319|DUS11_HUMAN	-0.874	0.426	0.642	0.192465
NCBP3	sp|Q53F19|NCBP3_HUMAN	-0.876	0.000505	0.00379	2.42136
TPIS	sp|P60174|TPIS_HUMAN	-0.876	0.106	0.263	0.580044
MBD3	sp|O95983|MBD3_HUMAN	-0.881	0.257	0.468	0.329754
EIF3C	sp|Q99613|EIF3C_HUMAN	-0.883	0.000814	0.00543	2.2652
ZCHC8	sp|Q6NZY4|ZCHC8_HUMAN	-0.891	0.442	0.656	0.183096
NEUL4	sp|Q96JN8|NEUL4_HUMAN	-0.892	0.0241	0.0861	1.065
CNDD3	sp|P42695|CNDD3_HUMAN	-0.897	0.349	0.568	0.245652
TRI25	sp|Q14258|TRI25_HUMAN	-0.902	0.166	0.356	0.44855
SRPRA	sp|P08240|SRPRA_HUMAN	-0.902	0.48	0.683	0.165579
SAM50	sp|Q9Y512|SAM50_HUMAN	-0.905	0.0179	0.0674	1.17134
MA7D3	sp|Q8IWC1|MA7D3_HUMAN	-0.906	0.343	0.562	0.250264
PCGF6	sp|Q9BYE7|PCGF6_HUMAN	-0.907	0.476	0.68	0.167491
LARP1	sp|Q6PKG0|LARP1_HUMAN	-0.908	0.000324	0.00265	2.57675
MYL3	sp|P08590|MYL3_HUMAN	-0.908	0.682	0.834	0.0788339
CAZA2	sp|P47755|CAZA2_HUMAN	-0.911	0.0167	0.0636	1.19654
SFR19	sp|Q9H7N4|SFR19_HUMAN	-0.913	0.000795	0.00536	2.27084
ZFP91	sp|Q96JP5|ZFP91_HUMAN	-0.913	0.265	0.478	0.320572
MCM4	sp|P33991|MCM4_HUMAN	-0.919	0.241	0.453	0.343902
PNKP	sp|Q96T60|PNKP_HUMAN	-0.922	0.311	0.525	0.279841
BASI	sp|P35613|BASI_HUMAN	-0.924	0.297	0.511	0.291579
TRM7	sp|Q9UET6|TRM7_HUMAN	-0.924	0.368	0.587	0.231362
DHX35	sp|Q9H5Z1|DHX35_HUMAN	-0.929	0.0659	0.188	0.725842
TBL3	sp|Q12788|TBL3_HUMAN	-0.931	0.0065	0.0309	1.51004
CSN2	sp|P61201|CSN2_HUMAN	-0.932	0.0244	0.087	1.06048
LUZP1	sp|Q86V48|LUZP1_HUMAN	-0.934	0.0619	0.178	0.74958
RRP12	sp|Q5JTH9|RRP12_HUMAN	-0.937	0.000452	0.0035	2.45593
H2AX	sp|P16104|H2AX_HUMAN	-0.938	0.000572	0.00416	2.38091
TR150	sp|Q9Y2W1|TR150_HUMAN	-0.939	0.000305	0.00252	2.5986
MACF1	sp|Q9UPN3|MACF1_HUMAN	-0.941	0.479	0.683	0.165579
RFC5	sp|P40937|RFC5_HUMAN	-0.942	0.153	0.338	0.471083
RL37A	sp|P61513|RL37A_HUMAN	-0.944	0.00646	0.0308	1.51145
ASCC2	sp|Q9H1I8|ASCC2_HUMAN	-0.944	0.011	0.0462	1.33536
RL37	sp|P61927|RL37_HUMAN	-0.945	0.0291	0.0995	1.00218
[truncated: 605 more rows]

## Sheet: CHD4N
Gene Name	Protein IDs	log2 fold change	p.val	p.adj	minus LOG10 p.adj
CHD4	sp|Q14839|CHD4_HUMAN	9.69	5.66e-12	5.21e-09	8.28316
QPCTL	sp|Q9NXS2|QPCTL_HUMAN	6.62	1.8e-08	4.14e-06	5.383
P66A (GATAD2A)	sp|Q86YP4|P66A_HUMAN	6.41	7.8e-09	3.59e-06	5.44491	The NuRD complex subunits
MTA1	sp|Q13330|MTA1_HUMAN	6.18	1.45e-08	4.14e-06	5.383
CSK21	sp|P68400|CSK21_HUMAN	5.23	8.95e-07	0.000118	3.92812	The casein Kinase II complex
MTA2	sp|O94776|MTA2_HUMAN	4.85	6.36e-07	0.000117	3.93181
SMCA4	sp|P51532|SMCA4_HUMAN	4.15	8.68e-07	0.000118	3.92812
CSK22	sp|P19784|CSK22_HUMAN	3.98	1.43e-05	0.00102	2.9914
MBD3	sp|O95983|MBD3_HUMAN	3.34	4.94e-05	0.00325	2.48812
CSK2B	sp|P67870|CSK2B_HUMAN	3.13	3.96e-06	0.000405	3.39254
RBBP4	sp|Q09028|RBBP4_HUMAN	2.07	1.55e-06	0.000179	3.74715
H2AY	sp|O75367|H2AY_HUMAN	3.11	0.00304	0.0568	1.24565
CNBP	sp|P62633|CNBP_HUMAN	2.42	0.0721	0.288	0.540608
DDX6	sp|P26196|DDX6_HUMAN	2.18	0.00443	0.0679	1.16813
ZC3HE	sp|Q6PJT7|ZC3HE_HUMAN	2.15	0.101	0.327	0.485452
HP1B3	sp|Q5SSJ5|HP1B3_HUMAN	2.04	0.0495	0.25	0.60206
SON	sp|P18583|SON_HUMAN	1.88	0.0066	0.0856	1.06753
MSI2H	sp|Q96DH6|MSI2H_HUMAN	1.88	0.048	0.248	0.605548
COPE	sp|O14579|COPE_HUMAN	1.86	0.0203	0.166	0.779892
PSD10	sp|O75832|PSD10_HUMAN	1.83	0.0142	0.135	0.869666
EXOS1	sp|Q9Y3B2|EXOS1_HUMAN	1.82	0.000534	0.0189	1.72354
H2AX	sp|P16104|H2AX_HUMAN	1.8	0.0862	0.299	0.524329
SF3B6	sp|Q9Y3B4|SF3B6_HUMAN	1.74	0.0166	0.145	0.838632
STK38	sp|Q15208|STK38_HUMAN	1.74	0.0301	0.196	0.707744
HDAC2	sp|Q92769|HDAC2_HUMAN	1.73	6.94e-06	0.000638	3.19518
PPM1G	sp|O15355|PPM1G_HUMAN	1.71	0.00328	0.0568	1.24565
NOP2	sp|P46087|NOP2_HUMAN	1.7	0.00129	0.033	1.48149
QKI	sp|Q96PU8|QKI_HUMAN	1.67	0.0405	0.232	0.634512
KRR1	sp|Q13601|KRR1_HUMAN	1.64	0.0475	0.248	0.605548
P66B (GATAD2B)	sp|Q8WXI9|P66B_HUMAN	1.64	0.245	0.521	0.283162
ADNP	sp|Q9H2P0|ADNP_HUMAN	1.61	0.000906	0.0269	1.57025
HDAC1	sp|Q13547|HDAC1_HUMAN	1.59	0.00925	0.107	0.970616
NOG1	sp|Q9BZE4|NOG1_HUMAN	1.59	0.0377	0.222	0.653647
RFA3	sp|P35244|RFA3_HUMAN	1.58	0.0595	0.27	0.568636
ROAA	sp|Q99729|ROAA_HUMAN	1.55	0.0874	0.301	0.521434
HOOK1	sp|Q9UJC3|HOOK1_HUMAN	1.54	0.00585	0.0792	1.10127
NUP62	sp|P37198|NUP62_HUMAN	1.5	0.000203	0.00933	2.03012
DDX21	sp|Q9NR30|DDX21_HUMAN	1.5	0.00048	0.0177	1.75203
TRIPC	sp|Q14669|TRIPC_HUMAN	1.5	0.0569	0.265	0.576754
CHERP	sp|Q8IWX8|CHERP_HUMAN	1.49	0.0164	0.145	0.838632
SCYL2	sp|Q6P3W7|SCYL2_HUMAN	1.49	0.051	0.25	0.60206
ESYT2	sp|A0FGR8|ESYT2_HUMAN	1.49	0.0843	0.298	0.525784
THOC4	sp|Q86V81|THOC4_HUMAN	1.44	0.00631	0.0841	1.0752
PPP6	sp|O00743|PPP6_HUMAN	1.41	0.0763	0.288	0.540608
CBX5	sp|P45973|CBX5_HUMAN	1.4	0.00583	0.0792	1.10127
NU107	sp|P57740|NU107_HUMAN	1.4	0.0529	0.256	0.59176
SNX9	sp|Q9Y5X1|SNX9_HUMAN	1.39	0.0103	0.108	0.966576
DDX41	sp|Q9UJV9|DDX41_HUMAN	1.37	0.0349	0.217	0.66354
RRS1	sp|Q15050|RRS1_HUMAN	1.37	0.0493	0.25	0.60206
EXOS6	sp|Q5RKV6|EXOS6_HUMAN	1.36	0.000408	0.0163	1.78781
NPM3	sp|O75607|NPM3_HUMAN	1.35	0.0658	0.278	0.555955
NOB1	sp|Q9ULX3|NOB1_HUMAN	1.35	0.0682	0.283	0.548214
XRCC1	sp|P18887|XRCC1_HUMAN	1.34	0.0293	0.194	0.712198
CAND2	sp|O75155|CAND2_HUMAN	1.31	0.0647	0.276	0.559091
RED	sp|Q13123|RED_HUMAN	1.3	0.0984	0.321	0.493495
DNLI3	sp|P49916|DNLI3_HUMAN	1.28	0.0056	0.078	1.10791
SURF6	sp|O75683|SURF6_HUMAN	1.27	0.00146	0.0344	1.46344
EXOSX	sp|Q01780|EXOSX_HUMAN	1.27	0.0323	0.204	0.69037
RRP12	sp|Q5JTH9|RRP12_HUMAN	1.26	0.0915	0.307	0.512862
MRT4	sp|Q9UKD2|MRT4_HUMAN	1.26	0.107	0.338	0.471083
CKAP4	sp|Q07065|CKAP4_HUMAN	1.26	0.109	0.342	0.465974
ZN326	sp|Q5BKZ1|ZN326_HUMAN	1.24	0.0667	0.278	0.555955
EBP2	sp|Q99848|EBP2_HUMAN	1.21	0.0113	0.116	0.935542
SHOT1	sp|A0MZ66|SHOT1_HUMAN	1.2	0.0284	0.192	0.716699
SPF27	sp|O75934|SPF27_HUMAN	1.18	0.0138	0.134	0.872895
PDC10	sp|Q9BUL8|PDC10_HUMAN	1.16	0.0832	0.297	0.527244
GDIR1	sp|P52565|GDIR1_HUMAN	1.14	0.0605	0.271	0.567031
IMA7	sp|O60684|IMA7_HUMAN	1.14	0.114	0.35	0.455932
SSRP1	sp|Q08945|SSRP1_HUMAN	1.12	0.00133	0.033	1.48149
XRN2	sp|Q9H0D6|XRN2_HUMAN	1.12	0.174	0.439	0.357535
TCOF	sp|Q13428|TCOF_HUMAN	1.11	0.0557	0.263	0.580044
NUCL	sp|P19338|NUCL_HUMAN	1.1	0.000306	0.013	1.88606
BRX1	sp|Q8TDN6|BRX1_HUMAN	1.1	0.0121	0.122	0.91364
WDR5	sp|P61964|WDR5_HUMAN	1.09	0.137	0.396	0.402305
FKBP8	sp|Q14318|FKBP8_HUMAN	1.09	0.203	0.476	0.322393
UBP7	sp|Q93009|UBP7_HUMAN	1.08	0.148	0.404	0.393619
NOP58	sp|Q9Y2X3|NOP58_HUMAN	1.07	0.0563	0.264	0.578396
RBM10	sp|P98175|RBM10_HUMAN	1.04	0.00214	0.0448	1.34872
TCP4	sp|P53999|TCP4_HUMAN	1.04	0.142	0.398	0.400117
SH3G1	sp|Q99961|SH3G1_HUMAN	1.02	0.00031	0.013	1.88606
SRSF2	sp|Q01130|SRSF2_HUMAN	1.02	0.00115	0.031	1.50864
RUXF	sp|P62306|RUXF_HUMAN	1.01	0.337	0.597	0.224026
CCAR1	sp|Q8IX12|CCAR1_HUMAN	0.993	0.0833	0.297	0.527244
IMA5	sp|P52294|IMA5_HUMAN	0.986	0.000862	0.0264	1.5784
SERPH	sp|P50454|SERPH_HUMAN	0.969	0.00328	0.0568	1.24565
ACSL4	sp|O60488|ACSL4_HUMAN	0.957	0.0738	0.288	0.540608
SF3B2	sp|Q13435|SF3B2_HUMAN	0.956	0.0111	0.115	0.939302
RPR1A	sp|Q96P16|RPR1A_HUMAN	0.956	0.0948	0.315	0.501689
RALY	sp|Q9UKM9|RALY_HUMAN	0.942	0.00151	0.0347	1.45967
DRG2	sp|P55039|DRG2_HUMAN	0.938	0.015	0.138	0.860121
CNOT1	sp|A5YKK6|CNOT1_HUMAN	0.925	0.206	0.477	0.321482
CSK	sp|P41240|CSK_HUMAN	0.92	0.0749	0.288	0.540608
PWP2	sp|Q15269|PWP2_HUMAN	0.914	0.173	0.439	0.357535
NOP56	sp|O00567|NOP56_HUMAN	0.912	0.0358	0.22	0.657577
DDX50	sp|Q9BQ39|DDX50_HUMAN	0.905	0.0774	0.288	0.540608
SMAP1	sp|Q8IYB5|SMAP1_HUMAN	0.903	0.0103	0.108	0.966576
MD2L1	sp|Q13257|MD2L1_HUMAN	0.901	0.0474	0.248	0.605548
RBBP7	sp|Q16576|RBBP7_HUMAN	0.89	0.000164	0.00885	2.05306
AP2M1	sp|Q96CW1|AP2M1_HUMAN	0.881	0.241	0.518	0.28567
EXOS3	sp|Q9NQT5|EXOS3_HUMAN	0.875	0.285	0.554	0.25649
NPM	sp|P06748|NPM_HUMAN	0.874	0.00136	0.033	1.48149
PELP1	sp|Q8IZL8|PELP1_HUMAN	0.871	0.00892	0.107	0.970616
SP16H	sp|Q9Y5B9|SP16H_HUMAN	0.867	0.000188	0.00912	2.04001
SGT1	sp|Q9Y2Z0|SGT1_HUMAN	0.86	0.463	0.689	0.161781
PPIL1	sp|Q9Y3C6|PPIL1_HUMAN	0.829	0.311	0.573	0.241845
ARMX3	sp|Q9UH62|ARMX3_HUMAN	0.826	0.15	0.406	0.391474
DPM1	sp|O60762|DPM1_HUMAN	0.826	0.345	0.603	0.219683
FUS	sp|P35637|FUS_HUMAN	0.822	0.241	0.518	0.28567
NOC3L	sp|Q8WTT2|NOC3L_HUMAN	0.794	0.278	0.552	0.258061
DEK	sp|P35659|DEK_HUMAN	0.756	0.36	0.617	0.209715
AN32E	sp|Q9BTT0|AN32E_HUMAN	0.737	0.0594	0.27	0.568636
GNL3	sp|Q9BVP2|GNL3_HUMAN	0.735	0.189	0.458	0.339135
RPAB1	sp|P19388|RPAB1_HUMAN	0.735	0.283	0.554	0.25649
DFFA	sp|O00273|DFFA_HUMAN	0.734	0.288	0.555	0.255707
RBGP1	sp|Q9Y3P9|RBGP1_HUMAN	0.719	0.38	0.626	0.203426
YBOX1	sp|P67809|YBOX1_HUMAN	0.71	0.002	0.0438	1.35853
SYWC	sp|P23381|SYWC_HUMAN	0.709	0.306	0.57	0.244125
MDC1	sp|Q14676|MDC1_HUMAN	0.704	0.0385	0.224	0.649752
SUMO2	sp|P61956|SUMO2_HUMAN	0.703	0.0406	0.232	0.634512
LMAN1	sp|P49257|LMAN1_HUMAN	0.701	0.065	0.276	0.559091
NAA10	sp|P41227|NAA10_HUMAN	0.694	0.139	0.396	0.402305
GEMI5	sp|Q8TEQ6|GEMI5_HUMAN	0.684	0.267	0.537	0.270026
AP3B1	sp|O00203|AP3B1_HUMAN	0.683	0.0744	0.288	0.540608
XRCC6	sp|P12956|XRCC6_HUMAN	0.679	0.0469	0.248	0.605548
ROA0	sp|Q13151|ROA0_HUMAN	0.677	0.0082	0.105	0.978811
BIP	sp|P11021|BIP_HUMAN	0.673	0.00983	0.108	0.966576
NAT10	sp|Q9H0A0|NAT10_HUMAN	0.673	0.347	0.603	0.219683
BACH	sp|O00154|BACH_HUMAN	0.657	0.143	0.401	0.396856
PESC	sp|O00541|PESC_HUMAN	0.654	0.544	0.745	0.127844
H1X	sp|Q92522|H1X_HUMAN	0.653	0.039	0.226	0.645892
H32	sp|Q71DI3|H32_HUMAN	0.652	0.00942	0.107	0.970616
CDK5	sp|Q00535|CDK5_HUMAN	0.646	0.0644	0.276	0.559091
GALK1	sp|P51570|GALK1_HUMAN	0.645	0.0795	0.291	0.536107
RAB5C	sp|P51148|RAB5C_HUMAN	0.64	0.222	0.493	0.307153
PPIL4	sp|Q8WUA2|PPIL4_HUMAN	0.639	0.341	0.601	0.221126
ZYX	sp|Q15942|ZYX_HUMAN	0.63	0.283	0.554	0.25649
ILF2	sp|Q12905|ILF2_HUMAN	0.615	0.107	0.338	0.471083
LRC59	sp|Q96AG4|LRC59_HUMAN	0.614	0.0102	0.108	0.966576
PDCD6	sp|O75340|PDCD6_HUMAN	0.593	0.197	0.466	0.331614
CDC37	sp|Q16543|CDC37_HUMAN	0.592	0.0292	0.194	0.712198
GTPB1	sp|O00178|GTPB1_HUMAN	0.588	0.451	0.685	0.164309
PLAK	sp|P14923|PLAK_HUMAN	0.587	0.168	0.434	0.36251
GUAA	sp|P49915|GUAA_HUMAN	0.585	0.0496	0.25	0.60206
LA	sp|P05455|LA_HUMAN	0.581	0.0368	0.221	0.655608
KAD1	sp|P00568|KAD1_HUMAN	0.58	0.25	0.525	0.279841
NEUA	sp|Q8NFW8|NEUA_HUMAN	0.576	0.375	0.623	0.205512
DKC1	sp|O60832|DKC1_HUMAN	0.558	0.384	0.628	0.20204
PDD2L	sp|Q9BRP1|PDD2L_HUMAN	0.556	0.027	0.19	0.721246
LRC40	sp|Q9H9A6|LRC40_HUMAN	0.555	0.11	0.344	0.463442
UCHL5	sp|Q9Y5K5|UCHL5_HUMAN	0.552	0.233	0.509	0.293282
IPO9	sp|Q96P70|IPO9_HUMAN	0.544	0.46	0.689	0.161781
MEP50	sp|Q9BQA1|MEP50_HUMAN	0.54	0.0503	0.25	0.60206
ASML	sp|O95671|ASML_HUMAN	0.537	0.146	0.403	0.394695
HNRL2	sp|Q1KMD3|HNRL2_HUMAN	0.525	0.0535	0.258	0.58838
GLRX3	sp|O76003|GLRX3_HUMAN	0.524	0.127	0.373	0.428291
ANXA6	sp|P08133|ANXA6_HUMAN	0.519	0.105	0.338	0.471083
BAF	sp|O75531|BAF_HUMAN	0.516	0.123	0.363	0.440093
UBXN1	sp|Q04323|UBXN1_HUMAN	0.514	0.653	0.818	0.0872467
LRC47	sp|Q8N1G4|LRC47_HUMAN	0.511	0.0887	0.301	0.521434
TOPK	sp|Q96KB5|TOPK_HUMAN	0.507	0.261	0.533	0.273273
H2B1M	sp|Q99879|H2B1M_HUMAN	0.5	0.0298	0.196	0.707744
RRP44	sp|Q9Y2L1|RRP44_HUMAN	0.499	0.0316	0.201	0.696804
MAP1B	sp|P46821|MAP1B_HUMAN	0.497	0.0857	0.299	0.524329
BOP1	sp|Q14137|BOP1_HUMAN	0.489	0.516	0.729	0.137272
VDAC1	sp|P21796|VDAC1_HUMAN	0.48	0.0379	0.222	0.653647
VPS35	sp|Q96QK1|VPS35_HUMAN	0.48	0.257	0.531	0.274905
H12	sp|P16403|H12_HUMAN	0.478	0.00851	0.107	0.970616
FMR1	sp|Q06787|FMR1_HUMAN	0.475	0.0282	0.192	0.716699
RBM39	sp|Q14498|RBM39_HUMAN	0.472	0.013	0.129	0.88941
SAP18	sp|O00422|SAP18_HUMAN	0.468	0.0369	0.221	0.655608
IMA1	sp|P52292|IMA1_HUMAN	0.465	0.0232	0.178	0.74958
PRP19	sp|Q9UMS4|PRP19_HUMAN	0.464	0.0648	0.276	0.559091
PSMD4	sp|P55036|PSMD4_HUMAN	0.455	0.0692	0.284	0.546682
NISCH	sp|Q9Y2I1|NISCH_HUMAN	0.452	0.0932	0.312	0.505845
UCHL3	sp|P15374|UCHL3_HUMAN	0.451	0.49	0.709	0.149354
RPN1	sp|P04843|RPN1_HUMAN	0.448	0.0767	0.288	0.540608
NCDN	sp|Q9UBB6|NCDN_HUMAN	0.446	0.229	0.503	0.298432
RUVB1	sp|Q9Y265|RUVB1_HUMAN	0.441	0.0887	0.301	0.521434
UBP10	sp|Q14694|UBP10_HUMAN	0.441	0.217	0.487	0.312471
HPRT	sp|P00492|HPRT_HUMAN	0.439	0.47	0.698	0.156145
BCLF1	sp|Q9NYF8|BCLF1_HUMAN	0.438	0.0846	0.298	0.525784
KTHY	sp|P23919|KTHY_HUMAN	0.437	0.274	0.547	0.262013
PSA7	sp|O14818|PSA7_HUMAN	0.436	0.0315	0.201	0.696804
DPOD1	sp|P28340|DPOD1_HUMAN	0.432	0.454	0.685	0.164309
SF3B3	sp|Q15393|SF3B3_HUMAN	0.427	0.139	0.396	0.402305
NSUN2	sp|Q08J23|NSUN2_HUMAN	0.422	0.0729	0.288	0.540608
ZC3HF	sp|Q8WU90|ZC3HF_HUMAN	0.417	0.315	0.575	0.240332
TIF1B	sp|Q13263|TIF1B_HUMAN	0.416	0.0191	0.161	0.793174
NH2L1	sp|P55769|NH2L1_HUMAN	0.415	0.0437	0.239	0.621602
LRCH2	sp|Q5VUJ6|LRCH2_HUMAN	0.41	0.348	0.605	0.218245
IF2B3	sp|O00425|IF2B3_HUMAN	0.409	0.0474	0.248	0.605548
PPIA	sp|P62937|PPIA_HUMAN	0.405	0.0543	0.26	0.585027
TERA	sp|P55072|TERA_HUMAN	0.396	0.197	0.466	0.331614
STK26	sp|Q9P289|STK26_HUMAN	0.392	0.0961	0.317	0.498941
IPO7	sp|O95373|IPO7_HUMAN	0.392	0.207	0.477	0.321482
DDX18	sp|Q9NVP1|DDX18_HUMAN	0.39	0.0839	0.298	0.525784
NUP98	sp|P52948|NUP98_HUMAN	0.39	0.421	0.655	0.183759
MCM2	sp|P49736|MCM2_HUMAN	0.383	0.057	0.265	0.576754
SRRM2	sp|Q9UQ35|SRRM2_HUMAN	0.383	0.126	0.372	0.429457
RAB18	sp|Q9NP72|RAB18_HUMAN	0.382	0.319	0.579	0.237321
E2AK2	sp|P19525|E2AK2_HUMAN	0.372	0.221	0.493	0.307153
RBM22	sp|Q9NW64|RBM22_HUMAN	0.372	0.331	0.593	0.226945
ZO1	sp|Q07157|ZO1_HUMAN	0.372	0.364	0.617	0.209715
PARP1	sp|P09874|PARP1_HUMAN	0.367	0.0317	0.201	0.696804
FBRL	sp|P22087|FBRL_HUMAN	0.366	0.12	0.358	0.446117
LGUL	sp|Q04760|LGUL_HUMAN	0.364	0.074	0.288	0.540608
KCRB	sp|P12277|KCRB_HUMAN	0.364	0.118	0.355	0.449772
OXSR1	sp|O95747|OXSR1_HUMAN	0.355	0.138	0.396	0.402305
NASP	sp|P49321|NASP_HUMAN	0.353	0.43	0.664	0.177832
MCM4	sp|P33991|MCM4_HUMAN	0.352	0.08	0.291	0.536107
TRI18	sp|O15344|TRI18_HUMAN	0.352	0.298	0.566	0.247184
NCBP2	sp|P52298|NCBP2_HUMAN	0.351	0.251	0.525	0.279841
LAP2B	sp|P42167|LAP2B_HUMAN	0.349	0.0513	0.25	0.60206
EXOC2	sp|Q96KP1|EXOC2_HUMAN	0.347	0.539	0.742	0.129596
VAPB	sp|O95292|VAPB_HUMAN	0.346	0.23	0.504	0.297569
ASNS	sp|P08243|ASNS_HUMAN	0.343	0.164	0.43	0.366532
RBM8A	sp|Q9Y5S9|RBM8A_HUMAN	0.342	0.288	0.555	0.255707
LMNA	sp|P02545|LMNA_HUMAN	0.336	0.0736	0.288	0.540608
RBM25	sp|P49756|RBM25_HUMAN	0.335	0.146	0.403	0.394695
SRSF9	sp|Q13242|SRSF9_HUMAN	0.335	0.158	0.423	0.37366
TDRKH	sp|Q9Y2W6|TDRKH_HUMAN	0.335	0.37	0.619	0.208309
TBL2	sp|Q9Y4P3|TBL2_HUMAN	0.335	0.574	0.764	0.116907
CPNE1	sp|Q99829|CPNE1_HUMAN	0.334	0.299	0.566	0.247184
HACD3	sp|Q9P035|HACD3_HUMAN	0.334	0.446	0.682	0.166216
SCFD1	sp|Q8WVM8|SCFD1_HUMAN	0.33	0.455	0.685	0.164309
AAKG1	sp|P54619|AAKG1_HUMAN	0.328	0.279	0.552	0.258061
PSDE	sp|O00487|PSDE_HUMAN	0.325	0.16	0.425	0.371611
NUDC2	sp|Q8WVJ2|NUDC2_HUMAN	0.325	0.557	0.753	0.123205
VPS4A	sp|Q9UN37|VPS4A_HUMAN	0.324	0.114	0.35	0.455932
SYIC	sp|P41252|SYIC_HUMAN	0.324	0.213	0.484	0.315155
GEMI2	sp|O14893|GEMI2_HUMAN	0.324	0.662	0.826	0.08302
PININ	sp|Q9H307|PININ_HUMAN	0.321	0.196	0.466	0.331614
MIC60	sp|Q16891|MIC60_HUMAN	0.318	0.0711	0.288	0.540608
ERLN2	sp|O94905|ERLN2_HUMAN	0.316	0.176	0.439	0.357535
MBB1A	sp|Q9BQG0|MBB1A_HUMAN	0.313	0.374	0.623	0.205512
COPG1	sp|Q9Y678|COPG1_HUMAN	0.311	0.0976	0.32	0.49485
BOLA2	sp|Q9H3K6|BOLA2_HUMAN	0.31	0.222	0.493	0.307153
DHX15	sp|O43143|DHX15_HUMAN	0.309	0.0636	0.276	0.559091
SMC2	sp|O95347|SMC2_HUMAN	0.307	0.0862	0.299	0.524329
CHTOP	sp|Q9Y3Y2|CHTOP_HUMAN	0.305	0.192	0.461	0.336299
CDC5L	sp|Q99459|CDC5L_HUMAN	0.304	0.0757	0.288	0.540608
EMAL4	sp|Q9HC35|EMAL4_HUMAN	0.302	0.214	0.485	0.314258
LAR4B	sp|Q92615|LAR4B_HUMAN	0.301	0.561	0.758	0.120331
EDC4	sp|Q6P2E9|EDC4_HUMAN	0.3	0.211	0.483	0.316053
DDX27	sp|Q96GQ7|DDX27_HUMAN	0.299	0.288	0.555	0.255707
NP1L1	sp|P55209|NP1L1_HUMAN	0.299	0.362	0.617	0.209715
PRP6	sp|O94906|PRP6_HUMAN	0.297	0.361	0.617	0.209715
RU17	sp|P08621|RU17_HUMAN	0.295	0.332	0.593	0.226945
PDLI1	sp|O00151|PDLI1_HUMAN	0.29	0.116	0.353	0.452225
COPB	sp|P53618|COPB_HUMAN	0.282	0.243	0.518	0.28567
TXD12	sp|O95881|TXD12_HUMAN	0.28	0.481	0.708	0.149967
PKHA5	sp|Q9HAU0|PKHA5_HUMAN	0.28	0.697	0.854	0.0685421
SYMC	sp|P56192|SYMC_HUMAN	0.272	0.24	0.518	0.28567
MGN2	sp|Q96A72|MGN2_HUMAN	0.268	0.302	0.569	0.244888
SKIV2	sp|Q15477|SKIV2_HUMAN	0.268	0.335	0.595	0.225483
SMC4	sp|Q9NTJ3|SMC4_HUMAN	0.266	0.134	0.392	0.406714
NOG2	sp|Q13823|NOG2_HUMAN	0.266	0.731	0.877	0.0570004
2ABA	sp|P63151|2ABA_HUMAN	0.264	0.168	0.434	0.36251
LARP1	sp|Q6PKG0|LARP1_HUMAN	0.264	0.176	0.439	0.357535
ACACA	sp|Q13085|ACACA_HUMAN	0.262	0.242	0.518	0.28567
CKAP5	sp|Q14008|CKAP5_HUMAN	0.259	0.328	0.59	0.229148
ERF1	sp|P62495|ERF1_HUMAN	0.259	0.551	0.751	0.12436
SRRT	sp|Q9BXP5|SRRT_HUMAN	0.255	0.113	0.35	0.455932
PDIA3	sp|P30101|PDIA3_HUMAN	0.255	0.275	0.547	0.262013
RBM28	sp|Q9NW13|RBM28_HUMAN	0.254	0.667	0.83	0.0809219
TTC4	sp|O95801|TTC4_HUMAN	0.25	0.239	0.518	0.28567
ANXA2	sp|P07355|ANXA2_HUMAN	0.247	0.266	0.537	0.270026
PPCE	sp|P48147|PPCE_HUMAN	0.244	0.352	0.61	0.21467
ANFY1	sp|Q9P2R3|ANFY1_HUMAN	0.244	0.357	0.616	0.210419
UN45A	sp|Q9H3U1|UN45A_HUMAN	0.241	0.377	0.623	0.205512
GCP60	sp|Q9H3P7|GCP60_HUMAN	0.238	0.388	0.629	0.201349
MCM5	sp|P33992|MCM5_HUMAN	0.233	0.25	0.525	0.279841
FAD1	sp|Q8NFF5|FAD1_HUMAN	0.229	0.502	0.72	0.142668
SYQ	sp|P47897|SYQ_HUMAN	0.228	0.258	0.531	0.274905
SYVC	sp|P26640|SYVC_HUMAN	0.227	0.247	0.522	0.282329
RBMX	sp|P38159|RBMX_HUMAN	0.226	0.139	0.396	0.402305
TRA2B	sp|P62995|TRA2B_HUMAN	0.226	0.142	0.398	0.400117
TF3C5	sp|Q9Y5Q8|TF3C5_HUMAN	0.226	0.483	0.708	0.149967
VAPA	sp|Q9P0L0|VAPA_HUMAN	0.225	0.532	0.737	0.132533
BAG2	sp|O95816|BAG2_HUMAN	0.224	0.213	0.484	0.315155
RPB3	sp|P19387|RPB3_HUMAN	0.224	0.632	0.803	0.0952845
RFC4	sp|P35249|RFC4_HUMAN	0.219	0.428	0.663	0.178486
ANM5	sp|O14744|ANM5_HUMAN	0.218	0.33	0.591	0.228413
RSMN	sp|P63162|RSMN_HUMAN	0.217	0.463	0.689	0.161781
STAT1	sp|P42224|STAT1_HUMAN	0.217	0.589	0.774	0.111259
RFC5	sp|P40937|RFC5_HUMAN	0.214	0.363	0.617	0.209715
RFA1	sp|P27694|RFA1_HUMAN	0.213	0.259	0.531	0.274905
IPYR	sp|Q15181|IPYR_HUMAN	0.212	0.244	0.519	0.284833
ELOB	sp|Q15370|ELOB_HUMAN	0.212	0.518	0.729	0.137272
HNRPC	sp|P07910|HNRPC_HUMAN	0.21	0.164	0.43	0.366532
NDUA4	sp|O00483|NDUA4_HUMAN	0.207	0.434	0.668	0.175224
TFCP2	sp|Q12800|TFCP2_HUMAN	0.205	0.446	0.682	0.166216
IF2B2	sp|Q9Y6M1|IF2B2_HUMAN	0.204	0.326	0.589	0.229885
FUBP3	sp|Q96I24|FUBP3_HUMAN	0.201	0.383	0.628	0.20204
VIGLN	sp|Q00341|VIGLN_HUMAN	0.199	0.454	0.685	0.164309
WDR3	sp|Q9UNX4|WDR3_HUMAN	0.198	0.707	0.859	0.0660068
APT	sp|P07741|APT_HUMAN	0.197	0.425	0.661	0.179799
CYBP	sp|Q9HB71|CYBP_HUMAN	0.195	0.194	0.465	0.332547
NOL9	sp|Q5SY16|NOL9_HUMAN	0.195	0.667	0.83	0.0809219
RABP2	sp|P29373|RABP2_HUMAN	0.195	0.761	0.887	0.0520764
COF2	sp|Q9Y281|COF2_HUMAN	0.193	0.171	0.439	0.357535
PABP4	sp|Q13310|PABP4_HUMAN	0.187	0.272	0.543	0.2652
ASCC2	sp|Q9H1I8|ASCC2_HUMAN	0.187	0.552	0.751	0.12436
PA1B3	sp|Q15102|PA1B3_HUMAN	0.185	0.461	0.689	0.161781
CND2	sp|Q15003|CND2_HUMAN	0.185	0.494	0.714	0.146302
HNRPU	sp|Q00839|HNRPU_HUMAN	0.183	0.259	0.531	0.274905
SMD3	sp|P62318|SMD3_HUMAN	0.183	0.318	0.579	0.237321
NHLC2	sp|Q8NBF2|NHLC2_HUMAN	0.182	0.353	0.611	0.213959
MCM7	sp|P33993|MCM7_HUMAN	0.181	0.322	0.582	0.235077
MTNA	sp|Q9BV20|MTNA_HUMAN	0.181	0.609	0.784	0.105684
ARAF	sp|P10398|ARAF_HUMAN	0.181	0.682	0.842	0.0746879
AL7A1	sp|P49419|AL7A1_HUMAN	0.181	0.838	0.929	0.0319843
DDX1	sp|Q92499|DDX1_HUMAN	0.177	0.399	0.641	0.193142
ICLN	sp|P54105|ICLN_HUMAN	0.173	0.485	0.708	0.149967
MK01	sp|P28482|MK01_HUMAN	0.172	0.723	0.874	0.0584886
TTL12	sp|Q14166|TTL12_HUMAN	0.17	0.403	0.641	0.193142
CN37	sp|P09543|CN37_HUMAN	0.168	0.787	0.901	0.0452752
LTN1	sp|O94822|LTN1_HUMAN	0.167	0.601	0.779	0.108463
UMPS	sp|P11172|UMPS_HUMAN	0.166	0.454	0.685	0.164309
CBX3	sp|Q13185|CBX3_HUMAN	0.163	0.305	0.57	0.244125
PR40A	sp|O75400|PR40A_HUMAN	0.159	0.41	0.647	0.189096
SYYC	sp|P54577|SYYC_HUMAN	0.157	0.429	0.663	0.178486
ESYT1	sp|Q9BSJ8|ESYT1_HUMAN	0.153	0.392	0.634	0.197911
SYEP	sp|P07814|SYEP_HUMAN	0.151	0.385	0.629	0.201349
AASD1	sp|Q9BTE6|AASD1_HUMAN	0.15	0.547	0.748	0.126098
GFPT1	sp|Q06210|GFPT1_HUMAN	0.148	0.512	0.729	0.137272
P5CR3	sp|Q53H96|P5CR3_HUMAN	0.146	0.741	0.879	0.0560111
SMHD1	sp|A6NHR9|SMHD1_HUMAN	0.146	0.851	0.938	0.0277972
SYDC	sp|P14868|SYDC_HUMAN	0.145	0.369	0.618	0.209012
PRS10	sp|P62333|PRS10_HUMAN	0.144	0.31	0.573	0.241845
RUVB2	sp|Q9Y230|RUVB2_HUMAN	0.144	0.366	0.618	0.209012
PABP1	sp|P11940|PABP1_HUMAN	0.143	0.346	0.603	0.219683
SR140	sp|O15042|SR140_HUMAN	0.14	0.601	0.779	0.108463
PSMD2	sp|Q13200|PSMD2_HUMAN	0.139	0.578	0.765	0.116339
GSTP1	sp|P09211|GSTP1_HUMAN	0.138	0.52	0.729	0.137272
U5S1	sp|Q15029|U5S1_HUMAN	0.137	0.572	0.764	0.116907
TMOD3	sp|Q9NYL9|TMOD3_HUMAN	0.134	0.513	0.729	0.137272
UBP11	sp|P51784|UBP11_HUMAN	0.134	0.554	0.752	0.123782
GCN1	sp|Q92616|GCN1_HUMAN	0.131	0.516	0.729	0.137272
RFA2	sp|P15927|RFA2_HUMAN	0.131	0.704	0.858	0.0665127
PRS7	sp|P35998|PRS7_HUMAN	0.129	0.475	0.701	0.154282
TBL3	sp|Q12788|TBL3_HUMAN	0.128	0.817	0.914	0.0390538
LN28B	sp|Q6ZN17|LN28B_HUMAN	0.126	0.596	0.778	0.10902
LC7L3	sp|O95232|LC7L3_HUMAN	0.126	0.897	0.949	0.0227338
FSCN1	sp|Q16658|FSCN1_HUMAN	0.125	0.59	0.774	0.111259
ELAV1	sp|Q15717|ELAV1_HUMAN	0.123	0.489	0.709	0.149354
ETFB	sp|P38117|ETFB_HUMAN	0.123	0.529	0.736	0.133122
TTC37	sp|Q6PGP7|TTC37_HUMAN	0.123	0.709	0.86	0.0655015
DAZP1	sp|Q96EP5|DAZP1_HUMAN	0.12	0.843	0.932	0.0305841
MIF	sp|P14174|MIF_HUMAN	0.119	0.652	0.818	0.0872467
PRS4	sp|P62191|PRS4_HUMAN	0.118	0.569	0.764	0.116907
CPNE3	sp|O75131|CPNE3_HUMAN	0.117	0.683	0.843	0.0741724
U2AF5	sp|P0DN76|U2AF5_HUMAN	0.115	0.49	0.709	0.149354
PROF2	sp|P35080|PROF2_HUMAN	0.114	0.544	0.745	0.127844
G3BP2	sp|Q9UN86|G3BP2_HUMAN	0.114	0.591	0.774	0.111259
COR1B	sp|Q9BR76|COR1B_HUMAN	0.114	0.6	0.779	0.108463
PHB	sp|P35232|PHB_HUMAN	0.113	0.482	0.708	0.149967
ZNRD2	sp|O60232|ZNRD2_HUMAN	0.113	0.9	0.949	0.0227338
PP1G	sp|P36873|PP1G_HUMAN	0.111	0.574	0.764	0.116907
HCFC1	sp|P51610|HCFC1_HUMAN	0.109	0.501	0.719	0.143271
PPM1B	sp|O75688|PPM1B_HUMAN	0.108	0.791	0.903	0.0443122
ELOC	sp|Q15369|ELOC_HUMAN	0.108	0.875	0.942	0.0259491
RCC2	sp|Q9P258|RCC2_HUMAN	0.107	0.459	0.689	0.161781
KAP2	sp|P13861|KAP2_HUMAN	0.102	0.687	0.846	0.0726296
KPB1	sp|P46020|KPB1_HUMAN	0.0996	0.842	0.932	0.0305841
TMOD2	sp|Q9NZR1|TMOD2_HUMAN	0.0959	0.793	0.903	0.0443122
PPID	sp|Q08752|PPID_HUMAN	0.0943	0.706	0.859	0.0660068
PHB2	sp|Q99623|PHB2_HUMAN	0.094	0.499	0.718	0.143876
SERA	sp|O43175|SERA_HUMAN	0.0912	0.616	0.788	0.103474
NOC2L	sp|Q9Y3T9|NOC2L_HUMAN	0.0909	0.757	0.887	0.0520764
PDLI5	sp|Q96HC4|PDLI5_HUMAN	0.0894	0.727	0.877	0.0570004
TRA2A	sp|Q13595|TRA2A_HUMAN	0.0868	0.862	0.939	0.0273344
PA1B2	sp|P68402|PA1B2_HUMAN	0.0865	0.688	0.846	0.0726296
ABCD3	sp|P28288|ABCD3_HUMAN	0.0836	0.689	0.847	0.0721166
2024-09-07	sp|Q16181|SEPT7_HUMAN	0.0827	0.804	0.904	0.0438316
MCM3	sp|P25205|MCM3_HUMAN	0.0822	0.55	0.75	0.124939
DX39B	sp|Q13838|DX39B_HUMAN	0.081	0.575	0.764	0.116907
TBB8	sp|Q3ZCM7|TBB8_HUMAN	0.0799	0.727	0.877	0.0570004
ARGL1	sp|Q9NWB6|ARGL1_HUMAN	0.0799	0.769	0.893	0.0491485
ABCF2	sp|Q9UG63|ABCF2_HUMAN	0.0787	0.87	0.94	0.0268721
SF3B1	sp|O75533|SF3B1_HUMAN	0.0785	0.657	0.822	0.0851282
SC23A	sp|Q15436|SC23A_HUMAN	0.0782	0.923	0.96	0.0177288
GRWD1	sp|Q9BQ67|GRWD1_HUMAN	0.0738	0.651	0.818	0.0872467
SPEE	sp|P19623|SPEE_HUMAN	0.072	0.782	0.897	0.0472076
DDX5	sp|P17844|DDX5_HUMAN	0.0707	0.652	0.818	0.0872467
PUR2	sp|P22102|PUR2_HUMAN	0.0702	0.616	0.788	0.103474
ENPL	sp|P14625|ENPL_HUMAN	0.0683	0.826	0.919	0.0366845
RBGPR	sp|Q9H2M9|RBGPR_HUMAN	0.0682	0.848	0.935	0.0291884
RANG	sp|P43487|RANG_HUMAN	0.068	0.762	0.887	0.0520764
SYAC	sp|P49588|SYAC_HUMAN	0.0671	0.742	0.879	0.0560111
XPO5	sp|Q9HAV4|XPO5_HUMAN	0.0661	0.78	0.897	0.0472076
RPAB5	sp|P62875|RPAB5_HUMAN	0.0644	0.806	0.904	0.0438316
PEBB	sp|Q13951|PEBB_HUMAN	0.0623	0.864	0.939	0.0273344
NUDC	sp|Q9Y266|NUDC_HUMAN	0.0613	0.8	0.903	0.0443122
PSMD6	sp|Q15008|PSMD6_HUMAN	0.06	0.747	0.882	0.0545314
SRS10	sp|O75494|SRS10_HUMAN	0.0584	0.732	0.877	0.0570004
HMGB1	sp|P09429|HMGB1_HUMAN	0.0575	0.941	0.967	0.0145735
STRAP	sp|Q9Y3F4|STRAP_HUMAN	0.0566	0.737	0.879	0.0560111
COPD	sp|P48444|COPD_HUMAN	0.0565	0.806	0.904	0.0438316
AK1A1	sp|P14550|AK1A1_HUMAN	0.0564	0.795	0.903	0.0443122
PRP8	sp|Q6P2Q9|PRP8_HUMAN	0.0553	0.806	0.904	0.0438316
1433F	sp|Q04917|1433F_HUMAN	0.0512	0.855	0.938	0.0277972
PSPC1	sp|Q8WXF1|PSPC1_HUMAN	0.0509	0.916	0.959	0.0181814
FUBP2	sp|Q92945|FUBP2_HUMAN	0.0486	0.758	0.887	0.0520764
HBS1L	sp|Q9Y450|HBS1L_HUMAN	0.0477	0.892	0.949	0.0227338
RAB10	sp|P61026|RAB10_HUMAN	0.047	0.864	0.939	0.0273344
KCC2G	sp|Q13555|KCC2G_HUMAN	0.0456	0.889	0.949	0.0227338
ERH	sp|P84090|ERH_HUMAN	0.0435	0.802	0.904	0.0438316
SYMPK	sp|Q92797|SYMPK_HUMAN	0.0435	0.885	0.948	0.0231917
TCPD	sp|P50991|TCPD_HUMAN	0.0422	0.797	0.903	0.0443122
OTUB1	sp|Q96FW1|OTUB1_HUMAN	0.0407	0.798	0.903	0.0443122
SND1	sp|Q7KZF4|SND1_HUMAN	0.0392	0.852	0.938	0.0277972
ST1A1	sp|P50225|ST1A1_HUMAN	0.0377	0.826	0.919	0.0366845
SHLB1	sp|Q9Y371|SHLB1_HUMAN	0.034	0.885	0.948	0.0231917
RBM4	sp|Q9BWF3|RBM4_HUMAN	0.0311	0.871	0.94	0.0268721
PYR1	sp|P27708|PYR1_HUMAN	0.0311	0.881	0.945	0.0245682
RAI14	sp|Q9P0K7|RAI14_HUMAN	0.0298	0.926	0.96	0.0177288
GAPD1	sp|Q14C86|GAPD1_HUMAN	0.0292	0.925	0.96	0.0177288
PSMD1	sp|Q99460|PSMD1_HUMAN	0.0277	0.919	0.96	0.0177288
CALX	sp|P27824|CALX_HUMAN	0.0275	0.864	0.939	0.0273344
SYLC	sp|Q9P2J5|SYLC_HUMAN	0.026	0.891	0.949	0.0227338
PLAP	sp|Q9Y263|PLAP_HUMAN	0.0245	0.925	0.96	0.0177288
UBA1	sp|P22314|UBA1_HUMAN	0.0243	0.887	0.948	0.0231917
ADPPT	sp|Q9NRN7|ADPPT_HUMAN	0.0232	0.93	0.96	0.0177288
SCRIB	sp|Q14160|SCRIB_HUMAN	0.0225	0.88	0.945	0.0245682
PSA4	sp|P25789|PSA4_HUMAN	0.0224	0.949	0.969	0.0136762
PSD11	sp|O00231|PSD11_HUMAN	0.0209	0.886	0.948	0.0231917
UCHL1	sp|P09936|UCHL1_HUMAN	0.0209	0.944	0.968	0.0141246
TR150	sp|Q9Y2W1|TR150_HUMAN	0.0193	0.916	0.959	0.0181814
L2GL1	sp|Q15334|L2GL1_HUMAN	0.0182	0.935	0.963	0.0163737
GTF2I	sp|P78347|GTF2I_HUMAN	0.0181	0.898	0.949	0.0227338
RTRAF	sp|Q9Y224|RTRAF_HUMAN	0.0178	0.931	0.96	0.0177288
OGA	sp|O60502|OGA_HUMAN	0.0152	0.965	0.975	0.0109954
PPIH	sp|O43447|PPIH_HUMAN	0.0149	0.954	0.969	0.0136762
MCM6	sp|Q14566|MCM6_HUMAN	0.0137	0.94	0.967	0.0145735
KV229	sp|A2NJV5|KV229_HUMAN	0.0136	0.953	0.969	0.0136762
PGK1	sp|P00558|PGK1_HUMAN	0.0132	0.954	0.969	0.0136762
SRP68	sp|Q9UHB9|SRP68_HUMAN	0.0129	0.955	0.969	0.0136762
DCAF7	sp|P61962|DCAF7_HUMAN	0.0129	0.972	0.981	0.00833099
ADT2	sp|P05141|ADT2_HUMAN	0.0125	0.926	0.96	0.0177288
TCPG	sp|P49368|TCPG_HUMAN	0.00913	0.955	0.969	0.0136762
HNRPD	sp|Q14103|HNRPD_HUMAN	0.00736	0.965	0.975	0.0109954
CIA2B	sp|Q9Y3D0|CIA2B_HUMAN	0.00707	0.983	0.986	0.00612309
DDX47	sp|Q9H0S4|DDX47_HUMAN	0.00653	0.991	0.992	0.00348833
HNRL1	sp|Q9BUJ2|HNRL1_HUMAN	0.00101	0.997	0.997	0.00130484
DNJC7	sp|Q99615|DNJC7_HUMAN	-0.00307	0.988	0.99	0.00436481
DDX17	sp|Q92841|DDX17_HUMAN	-0.00326	0.982	0.986	0.00612309
ROA3	sp|P51991|ROA3_HUMAN	-0.0044	0.976	0.983	0.00744648
LC7L2	sp|Q9Y383|LC7L2_HUMAN	-0.0052	0.974	0.982	0.00788851
XPP1	sp|Q9NQW7|XPP1_HUMAN	-0.00747	0.977	0.983	0.00744648
DHX9	sp|Q08211|DHX9_HUMAN	-0.00824	0.952	0.969	0.0136762
CLH1	sp|Q00610|CLH1_HUMAN	-0.0108	0.942	0.967	0.0145735
TCPZ	sp|P40227|TCPZ_HUMAN	-0.0129	0.93	0.96	0.0177288
NSF	sp|P46459|NSF_HUMAN	-0.013	0.948	0.969	0.0136762
TBB5	sp|P07437|TBB5_HUMAN	-0.0168	0.896	0.949	0.0227338
COPB2	sp|P35606|COPB2_HUMAN	-0.0169	0.922	0.96	0.0177288
PGAM1	sp|P18669|PGAM1_HUMAN	-0.0176	0.953	0.969	0.0136762
EDC3	sp|Q96F86|EDC3_HUMAN	-0.0179	0.912	0.959	0.0181814
SRSF7	sp|Q16629|SRSF7_HUMAN	-0.0231	0.915	0.959	0.0181814
ACTN4	sp|O43707|ACTN4_HUMAN	-0.0232	0.898	0.949	0.0227338
LANC1	sp|O43813|LANC1_HUMAN	-0.0251	0.966	0.975	0.0109954
HNRPR	sp|O43390|HNRPR_HUMAN	-0.026	0.864	0.939	0.0273344
AFAD	sp|P55196|AFAD_HUMAN	-0.0264	0.903	0.95	0.0222764
TCPQ	sp|P50990|TCPQ_HUMAN	-0.0271	0.868	0.94	0.0268721
NP1L4	sp|Q99733|NP1L4_HUMAN	-0.0283	0.838	0.929	0.0319843
PRS6B	sp|P43686|PRS6B_HUMAN	-0.0297	0.919	0.96	0.0177288
COPA	sp|P53621|COPA_HUMAN	-0.0299	0.855	0.938	0.0277972
PCBP1	sp|Q15365|PCBP1_HUMAN	-0.0299	0.869	0.94	0.0268721
DNJA1	sp|P31689|DNJA1_HUMAN	-0.0316	0.869	0.94	0.0268721
TCPE	sp|P48643|TCPE_HUMAN	-0.0322	0.862	0.939	0.0273344
RTCB	sp|Q9Y3I0|RTCB_HUMAN	-0.0336	0.845	0.933	0.0301184
SEC13	sp|P55735|SEC13_HUMAN	-0.0338	0.819	0.915	0.0385789
ILKAP	sp|Q9H0C8|ILKAP_HUMAN	-0.0352	0.898	0.949	0.0227338
ZW10	sp|O43264|ZW10_HUMAN	-0.0362	0.959	0.972	0.0123337
CDN2A	sp|P42771|CDN2A_HUMAN	-0.0364	0.949	0.969	0.0136762
AL3A2	sp|P51648|AL3A2_HUMAN	-0.0379	0.876	0.942	0.0259491
UBP5	sp|P45974|UBP5_HUMAN	-0.039	0.86	0.939	0.0273344
UFL1	sp|O94874|UFL1_HUMAN	-0.0398	0.86	0.939	0.0273344
MRE11	sp|P49959|MRE11_HUMAN	-0.0404	0.782	0.897	0.0472076
PCBP2	sp|Q15366|PCBP2_HUMAN	-0.0417	0.794	0.903	0.0443122
DDX3X	sp|O00571|DDX3X_HUMAN	-0.0453	0.759	0.887	0.0520764
RAGP1	sp|P46060|RAGP1_HUMAN	-0.0482	0.779	0.897	0.0472076
MAGD2	sp|Q9UNF1|MAGD2_HUMAN	-0.0492	0.81	0.907	0.0423927
PLSL	sp|P13796|PLSL_HUMAN	-0.0495	0.832	0.925	0.0338583
SMD1	sp|P62314|SMD1_HUMAN	-0.0512	0.925	0.96	0.0177288
NTPCR	sp|Q9BSD7|NTPCR_HUMAN	-0.0516	0.79	0.903	0.0443122
TBCD4	sp|O60343|TBCD4_HUMAN	-0.0552	0.793	0.903	0.0443122
FAS	sp|P49327|FAS_HUMAN	-0.0574	0.774	0.895	0.048177
FA98A	sp|Q8NCA5|FA98A_HUMAN	-0.0574	0.913	0.959	0.0181814
MARE1	sp|Q15691|MARE1_HUMAN	-0.0586	0.799	0.903	0.0443122
ROA2	sp|P22626|ROA2_HUMAN	-0.0626	0.73	0.877	0.0570004
U520	sp|O75643|U520_HUMAN	-0.0648	0.723	0.874	0.0584886
2AAA	sp|P30153|2AAA_HUMAN	-0.0685	0.641	0.811	0.0909791
HGH1	sp|Q9BTY7|HGH1_HUMAN	-0.0693	0.931	0.96	0.0177288
PRDX6	sp|P30041|PRDX6_HUMAN	-0.0702	0.722	0.874	0.0584886
PRS6A	sp|P17980|PRS6A_HUMAN	-0.0716	0.699	0.854	0.0685421
VIME	sp|P08670|VIME_HUMAN	-0.0723	0.651	0.818	0.0872467
TBB2B	sp|Q9BVA1|TBB2B_HUMAN	-0.0731	0.577	0.764	0.116907
KCC2D	sp|Q13557|KCC2D_HUMAN	-0.0731	0.698	0.854	0.0685421
RFC2	sp|P35250|RFC2_HUMAN	-0.0732	0.782	0.897	0.0472076
PRDX2	sp|P32119|PRDX2_HUMAN	-0.0745	0.68	0.842	0.0746879
MILK1	sp|Q8N3F8|MILK1_HUMAN	-0.0769	0.894	0.949	0.0227338
WDR61	sp|Q9GZS3|WDR61_HUMAN	-0.0771	0.759	0.887	0.0520764
RCN2	sp|Q14257|RCN2_HUMAN	-0.0821	0.763	0.887	0.0520764
SNX3	sp|O60493|SNX3_HUMAN	-0.0826	0.742	0.879	0.0560111
SFPQ	sp|P23246|SFPQ_HUMAN	-0.0837	0.626	0.797	0.0985417
KCY	sp|P30085|KCY_HUMAN	-0.0841	0.54	0.743	0.129011
MIC13	sp|Q5XKP0|MIC13_HUMAN	-0.086	0.9	0.949	0.0227338
RAD50	sp|Q92878|RAD50_HUMAN	-0.0876	0.575	0.764	0.116907
ESTD	sp|P10768|ESTD_HUMAN	-0.0876	0.607	0.784	0.105684
PSD13	sp|Q9UNM6|PSD13_HUMAN	-0.0877	0.757	0.887	0.0520764
1433Z	sp|P63104|1433Z_HUMAN	-0.0898	0.577	0.764	0.116907
ACINU	sp|Q9UKV3|ACINU_HUMAN	-0.0904	0.866	0.94	0.0268721
SRSF3	sp|P84103|SRSF3_HUMAN	-0.0907	0.575	0.764	0.116907
CSTF1	sp|Q05048|CSTF1_HUMAN	-0.0918	0.8	0.903	0.0443122
DPOD2	sp|P49005|DPOD2_HUMAN	-0.0924	0.895	0.949	0.0227338
ZCCHV	sp|Q7Z2W4|ZCCHV_HUMAN	-0.0926	0.658	0.822	0.0851282
BZW1	sp|Q7L1Q6|BZW1_HUMAN	-0.0931	0.853	0.938	0.0277972
NDKB	sp|P22392|NDKB_HUMAN	-0.0951	0.699	0.854	0.0685421
DSRAD	sp|P55265|DSRAD_HUMAN	-0.0953	0.614	0.787	0.104025
DDX46	sp|Q7L014|DDX46_HUMAN	-0.0954	0.58	0.765	0.116339
HNRPQ	sp|O60506|HNRPQ_HUMAN	-0.0996	0.681	0.842	0.0746879
PSMD3	sp|O43242|PSMD3_HUMAN	-0.103	0.49	0.709	0.149354
TBB4B	sp|P68371|TBB4B_HUMAN	-0.103	0.572	0.764	0.116907
PSA1	sp|P25786|PSA1_HUMAN	-0.106	0.607	0.784	0.105684
NONO	sp|Q15233|NONO_HUMAN	-0.107	0.612	0.786	0.104577
COF1	sp|P23528|COF1_HUMAN	-0.109	0.523	0.731	0.136083
FEN1	sp|P39748|FEN1_HUMAN	-0.111	0.597	0.778	0.10902
FLII	sp|Q13045|FLII_HUMAN	-0.115	0.587	0.772	0.112383
PRDX1	sp|Q06830|PRDX1_HUMAN	-0.116	0.508	0.726	0.139063
IMDH2	sp|P12268|IMDH2_HUMAN	-0.118	0.419	0.653	0.185087
TCPB	sp|P78371|TCPB_HUMAN	-0.118	0.525	0.731	0.136083
ILF3	sp|Q12906|ILF3_HUMAN	-0.119	0.524	0.731	0.136083
C1TC	sp|P11586|C1TC_HUMAN	-0.119	0.63	0.802	0.0958256
DEST	sp|P60981|DEST_HUMAN	-0.119	0.763	0.887	0.0520764
TBG1	sp|P23258|TBG1_HUMAN	-0.12	0.823	0.918	0.0371573
UBC9	sp|P63279|UBC9_HUMAN	-0.123	0.775	0.896	0.047692
IQGA1	sp|P46940|IQGA1_HUMAN	-0.124	0.6	0.779	0.108463
AP2A1	sp|O95782|AP2A1_HUMAN	-0.124	0.752	0.887	0.0520764
SMC1A	sp|Q14683|SMC1A_HUMAN	-0.125	0.497	0.717	0.144481
ALDOA	sp|P04075|ALDOA_HUMAN	-0.125	0.652	0.818	0.0872467
THUM3	sp|Q9BV44|THUM3_HUMAN	-0.128	0.729	0.877	0.0570004
GRHPR	sp|Q9UBQ7|GRHPR_HUMAN	-0.132	0.756	0.887	0.0520764
FXR1	sp|P51114|FXR1_HUMAN	-0.133	0.474	0.701	0.154282
MARE2	sp|Q15555|MARE2_HUMAN	-0.133	0.485	0.708	0.149967
SYRC	sp|P54136|SYRC_HUMAN	-0.134	0.461	0.689	0.161781
TAGL2	sp|P37802|TAGL2_HUMAN	-0.135	0.426	0.662	0.179142
PP1A	sp|P62136|PP1A_HUMAN	-0.136	0.412	0.648	0.188425
CLIC1	sp|O00299|CLIC1_HUMAN	-0.137	0.368	0.618	0.209012
MCTS1	sp|Q9ULC4|MCTS1_HUMAN	-0.138	0.809	0.906	0.0428718
PDLI7	sp|Q9NR12|PDLI7_HUMAN	-0.143	0.734	0.877	0.0570004
MATR3	sp|P43243|MATR3_HUMAN	-0.147	0.343	0.603	0.219683
SI1L3	sp|O60292|SI1L3_HUMAN	-0.147	0.741	0.879	0.0560111
CDK1	sp|P06493|CDK1_HUMAN	-0.148	0.456	0.686	0.163676
LIN7C	sp|Q9NUP9|LIN7C_HUMAN	-0.148	0.518	0.729	0.137272
ATD3A	sp|Q9NVI7|ATD3A_HUMAN	-0.149	0.285	0.554	0.25649
ENOA	sp|P06733|ENOA_HUMAN	-0.15	0.387	0.629	0.201349
LBR	sp|Q14739|LBR_HUMAN	-0.15	0.565	0.763	0.117475
THIO	sp|P10599|THIO_HUMAN	-0.152	0.488	0.709	0.149354
HNRPL	sp|P14866|HNRPL_HUMAN	-0.155	0.369	0.618	0.209012
CLIC4	sp|Q9Y696|CLIC4_HUMAN	-0.159	0.535	0.739	0.131356
PLST	sp|P13797|PLST_HUMAN	-0.16	0.409	0.647	0.189096
GSTK1	sp|Q9Y2Q3|GSTK1_HUMAN	-0.16	0.733	0.877	0.0570004
WDR1	sp|O75083|WDR1_HUMAN	-0.163	0.298	0.566	0.247184
HNRPK	sp|P61978|HNRPK_HUMAN	-0.163	0.309	0.573	0.241845
TCTP	sp|P13693|TCTP_HUMAN	-0.164	0.388	0.629	0.201349
IMB1	sp|Q14974|IMB1_HUMAN	-0.164	0.447	0.682	0.166216
PDCD4	sp|Q53EL6|PDCD4_HUMAN	-0.169	0.734	0.877	0.0570004
PPAC	sp|P24666|PPAC_HUMAN	-0.17	0.267	0.537	0.270026
USO1	sp|O60763|USO1_HUMAN	-0.173	0.373	0.622	0.20621
SNTB2	sp|Q13425|SNTB2_HUMAN	-0.173	0.769	0.893	0.0491485
AMOT	sp|Q4VCS5|AMOT_HUMAN	-0.174	0.306	0.57	0.244125
TBCE	sp|Q15813|TBCE_HUMAN	-0.174	0.453	0.685	0.164309
RU2A	sp|P09661|RU2A_HUMAN	-0.177	0.296	0.565	0.247952
RINI	sp|P13489|RINI_HUMAN	-0.18	0.568	0.764	0.116907
SNW1	sp|Q13573|SNW1_HUMAN	-0.181	0.645	0.815	0.0888424
KPYM	sp|P14618|KPYM_HUMAN	-0.182	0.258	0.531	0.274905
MPP5	sp|Q8N3R9|MPP5_HUMAN	-0.185	0.403	0.641	0.193142
PSA5	sp|P28066|PSA5_HUMAN	-0.187	0.333	0.594	0.226214
DNM1L	sp|O00429|DNM1L_HUMAN	-0.191	0.387	0.629	0.201349
TCPA	sp|P17987|TCPA_HUMAN	-0.193	0.189	0.458	0.339135
ST1A4	sp|P0DMN0|ST1A4_HUMAN	-0.193	0.519	0.729	0.137272
ABCF1	sp|Q8NE71|ABCF1_HUMAN	-0.194	0.259	0.531	0.274905
PTPRF	sp|P10586|PTPRF_HUMAN	-0.194	0.405	0.644	0.191114
PRPS1	sp|P60891|PRPS1_HUMAN	-0.196	0.396	0.638	0.195179
COR1C	sp|Q9ULV4|COR1C_HUMAN	-0.197	0.345	0.603	0.219683
G3P	sp|P04406|G3P_HUMAN	-0.198	0.401	0.641	0.193142
CKAP2	sp|Q8WWK9|CKAP2_HUMAN	-0.198	0.739	0.879	0.0560111
MP2K2	sp|P36507|MP2K2_HUMAN	-0.201	0.258	0.531	0.274905
TCPH	sp|Q99832|TCPH_HUMAN	-0.202	0.246	0.521	0.283162
YTHD1	sp|Q9BYJ9|YTHD1_HUMAN	-0.202	0.367	0.618	0.209012
ESPNL	sp|Q6ZVH7|ESPNL_HUMAN	-0.202	0.741	0.879	0.0560111
SHRM2	sp|Q13796|SHRM2_HUMAN	-0.205	0.774	0.895	0.048177
SPART	sp|Q8N0X7|SPART_HUMAN	-0.208	0.299	0.566	0.247184
TECR	sp|Q9NZ01|TECR_HUMAN	-0.21	0.306	0.57	0.244125
DVL2	sp|O14641|DVL2_HUMAN	-0.21	0.339	0.598	0.223299
HNRH2	sp|P55795|HNRH2_HUMAN	-0.21	0.365	0.617	0.209715
CELF1	sp|Q92879|CELF1_HUMAN	-0.213	0.217	0.487	0.312471
G3BP1	sp|Q13283|G3BP1_HUMAN	-0.214	0.295	0.565	0.247952
HNRH3	sp|P31942|HNRH3_HUMAN	-0.215	0.174	0.439	0.357535
XPO1	sp|O14980|XPO1_HUMAN	-0.218	0.28	0.553	0.257275
CHIP	sp|Q9UNE7|CHIP_HUMAN	-0.218	0.312	0.573	0.241845
EXOC7	sp|Q9UPT5|EXOC7_HUMAN	-0.219	0.776	0.896	0.047692
VDAC2	sp|P45880|VDAC2_HUMAN	-0.222	0.174	0.439	0.357535
GDS1	sp|P52306|GDS1_HUMAN	-0.226	0.62	0.792	0.101275
SFXN1	sp|Q9H9B4|SFXN1_HUMAN	-0.227	0.318	0.579	0.237321
CORO7	sp|P57737|CORO7_HUMAN	-0.229	0.371	0.62	0.207608
TBC15	sp|Q8TC07|TBC15_HUMAN	-0.229	0.416	0.65	0.187087
PCM1	sp|Q15154|PCM1_HUMAN	-0.23	0.777	0.896	0.047692
CASP7	sp|P55210|CASP7_HUMAN	-0.234	0.338	0.597	0.224026
KLC1	sp|Q07866|KLC1_HUMAN	-0.234	0.471	0.698	0.156145
AT2A2	sp|P16615|AT2A2_HUMAN	-0.239	0.176	0.439	0.357535
COX2	sp|P00403|COX2_HUMAN	-0.24	0.499	0.718	0.143876
ATX10	sp|Q9UBB4|ATX10_HUMAN	-0.242	0.189	0.458	0.339135
SNUT1	sp|O43290|SNUT1_HUMAN	-0.242	0.622	0.794	0.100179
MPI	sp|P34949|MPI_HUMAN	-0.242	0.746	0.882	0.0545314
VATA	sp|P38606|VATA_HUMAN	-0.247	0.229	0.504	0.297569
MSH2	sp|P43246|MSH2_HUMAN	-0.247	0.251	0.525	0.279841
PMVK	sp|Q15126|PMVK_HUMAN	-0.248	0.142	0.398	0.400117
XPO2	sp|P55060|XPO2_HUMAN	-0.248	0.271	0.543	0.2652
TBCB	sp|Q99426|TBCB_HUMAN	-0.248	0.299	0.566	0.247184
SC22B	sp|O75396|SC22B_HUMAN	-0.249	0.607	0.784	0.105684
SRSF5	sp|Q13243|SRSF5_HUMAN	-0.25	0.271	0.543	0.2652
IRS4	sp|O14654|IRS4_HUMAN	-0.251	0.151	0.406	0.391474
ZN598	sp|Q86UK7|ZN598_HUMAN	-0.251	0.577	0.764	0.116907
RFC3	sp|P40938|RFC3_HUMAN	-0.252	0.536	0.74	0.130768
MSH6	sp|P52701|MSH6_HUMAN	-0.253	0.377	0.623	0.205512
SYSC	sp|P49591|SYSC_HUMAN	-0.256	0.356	0.615	0.211125
HNRPF	sp|P52597|HNRPF_HUMAN	-0.257	0.175	0.439	0.357535
ADT3	sp|P12236|ADT3_HUMAN	-0.259	0.18	0.445	0.35164
DD19A	sp|Q9NUU7|DD19A_HUMAN	-0.259	0.219	0.49	0.309804
IF2B1	sp|Q9NZI8|IF2B1_HUMAN	-0.26	0.0893	0.302	0.519993
ERF3A	sp|P15170|ERF3A_HUMAN	-0.263	0.346	0.603	0.219683
WRIP1	sp|Q96S55|WRIP1_HUMAN	-0.264	0.147	0.404	0.393619
RAN	sp|P62826|RAN_HUMAN	-0.269	0.133	0.39	0.408935
MK03	sp|P27361|MK03_HUMAN	-0.272	0.14	0.396	0.402305
LASP1	sp|Q14847|LASP1_HUMAN	-0.278	0.554	0.752	0.123782
ACSL3	sp|O95573|ACSL3_HUMAN	-0.279	0.163	0.429	0.367543
ZRAB2	sp|O95218|ZRAB2_HUMAN	-0.28	0.609	0.784	0.105684
CCAR2	sp|Q8N163|CCAR2_HUMAN	-0.281	0.382	0.627	0.202732
DAAF5	sp|Q86Y56|DAAF5_HUMAN	-0.283	0.205	0.477	0.321482
RIR1	sp|P23921|RIR1_HUMAN	-0.283	0.756	0.887	0.0520764
TEBP	sp|Q15185|TEBP_HUMAN	-0.289	0.253	0.528	0.277366
HNRPM	sp|P52272|HNRPM_HUMAN	-0.298	0.107	0.338	0.471083
UBXN6	sp|Q9BZV1|UBXN6_HUMAN	-0.298	0.262	0.533	0.273273
PCNA	sp|P12004|PCNA_HUMAN	-0.299	0.161	0.425	0.371611
MAP11	sp|P53582|MAP11_HUMAN	-0.3	0.31	0.573	0.241845
DHX30	sp|Q7L2E3|DHX30_HUMAN	-0.3	0.582	0.767	0.115205
NUP93	sp|Q8N1F7|NUP93_HUMAN	-0.301	0.0872	0.301	0.521434
PUR6	sp|P22234|PUR6_HUMAN	-0.309	0.0737	0.288	0.540608
HNRDL	sp|O14979|HNRDL_HUMAN	-0.31	0.117	0.354	0.450997
ADT1	sp|P12235|ADT1_HUMAN	-0.313	0.364	0.617	0.209715
ADHX	sp|P11766|ADHX_HUMAN	-0.314	0.0959	0.317	0.498941
DREB	sp|Q16643|DREB_HUMAN	-0.315	0.136	0.395	0.403403
DCP1A	sp|Q9NPI6|DCP1A_HUMAN	-0.315	0.667	0.83	0.0809219
TRI26	sp|Q12899|TRI26_HUMAN	-0.319	0.315	0.575	0.240332
PRS8	sp|P62195|PRS8_HUMAN	-0.32	0.0945	0.315	0.501689
HNRH1	sp|P31943|HNRH1_HUMAN	-0.323	0.0772	0.288	0.540608
TADBP	sp|Q13148|TADBP_HUMAN	-0.323	0.15	0.406	0.391474
UBP2L	sp|Q14157|UBP2L_HUMAN	-0.323	0.454	0.685	0.164309
DX39A	sp|O00148|DX39A_HUMAN	-0.323	0.519	0.729	0.137272
SRRM1	sp|Q8IYB3|SRRM1_HUMAN	-0.325	0.67	0.832	0.0798767
SMC3	sp|Q9UQE7|SMC3_HUMAN	-0.325	0.676	0.838	0.076756
CSDE1	sp|O75534|CSDE1_HUMAN	-0.326	0.21	0.483	0.316053
CYTSA	sp|Q69YQ0|CYTSA_HUMAN	-0.328	0.161	0.425	0.371611
PUR9	sp|P31939|PUR9_HUMAN	-0.328	0.297	0.566	0.247184
ATD3B	sp|Q5T9A4|ATD3B_HUMAN	-0.33	0.304	0.57	0.244125
OCRL	sp|Q01968|OCRL_HUMAN	-0.33	0.477	0.703	0.153045
TBA1A	sp|Q71U36|TBA1A_HUMAN	-0.331	0.181	0.445	0.35164
PP2AA	sp|P67775|PP2AA_HUMAN	-0.331	0.197	0.466	0.331614
U2AF2	sp|P26368|U2AF2_HUMAN	-0.331	0.315	0.575	0.240332
ARHG1	sp|Q92888|ARHG1_HUMAN	-0.336	0.292	0.561	0.251037
CARM1	sp|Q86X55|CARM1_HUMAN	-0.336	0.328	0.59	0.229148
PP1B	sp|P62140|PP1B_HUMAN	-0.343	0.075	0.288	0.540608
FA98B	sp|Q52LJ0|FA98B_HUMAN	-0.346	0.415	0.65	0.187087
RNPS1	sp|Q15287|RNPS1_HUMAN	-0.347	0.634	0.803	0.0952845
CSTF2	sp|P33240|CSTF2_HUMAN	-0.348	0.453	0.685	0.164309
ROA1	sp|P09651|ROA1_HUMAN	-0.349	0.0473	0.248	0.605548
DJC11	sp|Q9NVH1|DJC11_HUMAN	-0.351	0.0637	0.276	0.559091
CALM3	sp|P0DP25|CALM3_HUMAN	-0.352	0.0599	0.27	0.568636
SMD2	sp|P62316|SMD2_HUMAN	-0.352	0.0807	0.292	0.534617
RBP2	sp|P49792|RBP2_HUMAN	-0.353	0.0598	0.27	0.568636
HXK1	sp|P19367|HXK1_HUMAN	-0.354	0.171	0.439	0.357535
LPP	sp|Q93052|LPP_HUMAN	-0.355	0.151	0.406	0.391474
UBC12	sp|P61081|UBC12_HUMAN	-0.356	0.165	0.431	0.365523
FKBP4	sp|Q02790|FKBP4_HUMAN	-0.357	0.0884	0.301	0.521434
SRP54	sp|P61011|SRP54_HUMAN	-0.357	0.53	0.736	0.133122
DDX23	sp|Q9BUQ8|DDX23_HUMAN	-0.36	0.198	0.467	0.330683
SPTN2	sp|O15020|SPTN2_HUMAN	-0.36	0.704	0.858	0.0665127
TEX10	sp|Q9NXF1|TEX10_HUMAN	-0.361	0.445	0.682	0.166216
ACLY	sp|P53396|ACLY_HUMAN	-0.369	0.0738	0.288	0.540608
KIF11	sp|P52732|KIF11_HUMAN	-0.37	0.0554	0.263	0.580044
ZN185	sp|O15231|ZN185_HUMAN	-0.371	0.104	0.336	0.473661
TMOD1	sp|P28289|TMOD1_HUMAN	-0.373	0.0688	0.284	0.546682
PSMD7	sp|P51665|PSMD7_HUMAN	-0.374	0.145	0.403	0.394695
PRP31	sp|Q8WWY3|PRP31_HUMAN	-0.377	0.525	0.731	0.136083
DBNL	sp|Q9UJU6|DBNL_HUMAN	-0.378	0.14	0.396	0.402305
PTBP1	sp|P26599|PTBP1_HUMAN	-0.38	0.0545	0.26	0.585027
NUP35	sp|Q8NFH5|NUP35_HUMAN	-0.38	0.41	0.647	0.189096
EFHD2	sp|Q96C19|EFHD2_HUMAN	-0.382	0.0856	0.299	0.524329
CIAO1	sp|O76071|CIAO1_HUMAN	-0.382	0.207	0.477	0.321482
TRI25	sp|Q14258|TRI25_HUMAN	-0.383	0.243	0.518	0.28567
KINH	sp|P33176|KINH_HUMAN	-0.384	0.0177	0.152	0.818156
IPO5	sp|O00410|IPO5_HUMAN	-0.385	0.393	0.634	0.197911
6PGD	sp|P52209|6PGD_HUMAN	-0.389	0.021	0.166	0.779892
PDXD1	sp|Q6P996|PDXD1_HUMAN	-0.391	0.505	0.722	0.141463
DNJA2	sp|O60884|DNJA2_HUMAN	-0.392	0.061	0.272	0.565431
LDHA	sp|P00338|LDHA_HUMAN	-0.393	0.485	0.708	0.149967
GMDS	sp|O60547|GMDS_HUMAN	-0.394	0.363	0.617	0.209715
STIP1	sp|P31948|STIP1_HUMAN	-0.405	0.174	0.439	0.357535
TPIS	sp|P60174|TPIS_HUMAN	-0.406	0.0708	0.288	0.540608
IPO4	sp|Q8TEX9|IPO4_HUMAN	-0.408	0.0478	0.248	0.605548
CTND1	sp|O60716|CTND1_HUMAN	-0.409	0.0413	0.232	0.634512
MBNL1	sp|Q9NR56|MBNL1_HUMAN	-0.413	0.414	0.649	0.187755
DOCK7	sp|Q96N67|DOCK7_HUMAN	-0.415	0.0726	0.288	0.540608
DYL1	sp|P63167|DYL1_HUMAN	-0.415	0.112	0.349	0.457175
SPTB2	sp|Q01082|SPTB2_HUMAN	-0.416	0.043	0.237	0.625252
AP2B1	sp|P63010|AP2B1_HUMAN	-0.42	0.12	0.358	0.446117
ATAD1	sp|Q8NBU5|ATAD1_HUMAN	-0.42	0.216	0.487	0.312471
DDX20	sp|Q9UHI6|DDX20_HUMAN	-0.42	0.517	0.729	0.137272
1433E	sp|P62258|1433E_HUMAN	-0.428	0.041	0.232	0.634512
VRK1	sp|Q99986|VRK1_HUMAN	-0.428	0.41	0.647	0.189096
GARS	sp|P41250|GARS_HUMAN	-0.429	0.0505	0.25	0.60206
RPB2	sp|P30876|RPB2_HUMAN	-0.432	0.0647	0.276	0.559091
DRG1	sp|Q9Y295|DRG1_HUMAN	-0.432	0.12	0.358	0.446117
PYRG1	sp|P17812|PYRG1_HUMAN	-0.433	0.0208	0.166	0.779892
VTA1	sp|Q9NP79|VTA1_HUMAN	-0.433	0.448	0.684	0.164944
SRP72	sp|O76094|SRP72_HUMAN	-0.438	0.146	0.403	0.394695
EPN4	sp|Q14677|EPN4_HUMAN	-0.44	0.0439	0.239	0.621602
XRCC5	sp|P13010|XRCC5_HUMAN	-0.44	0.115	0.35	0.455932
NEB2	sp|Q96SB3|NEB2_HUMAN	-0.442	0.0278	0.191	0.718967
PUR1	sp|Q06203|PUR1_HUMAN	-0.442	0.413	0.648	0.188425
LYPA2	sp|O95372|LYPA2_HUMAN	-0.442	0.566	0.763	0.117475
PA2G4	sp|Q9UQ80|PA2G4_HUMAN	-0.445	0.0235	0.179	0.747147
TES	sp|Q9UGI8|TES_HUMAN	-0.445	0.0289	0.194	0.712198
CSRP2	sp|Q16527|CSRP2_HUMAN	-0.447	0.262	0.533	0.273273
CALR	sp|P27797|CALR_HUMAN	-0.449	0.051	0.25	0.60206
RPAC1	sp|O15160|RPAC1_HUMAN	-0.451	0.396	0.637	0.195861
RENT1	sp|Q92900|RENT1_HUMAN	-0.454	0.022	0.171	0.767004
ARHG2	sp|Q92974|ARHG2_HUMAN	-0.455	0.311	0.573	0.241845
HSDL2	sp|Q6YN16|HSDL2_HUMAN	-0.456	0.14	0.396	0.402305
NIP7	sp|Q9Y221|NIP7_HUMAN	-0.461	0.534	0.739	0.131356
MIC19	sp|Q9NX63|MIC19_HUMAN	-0.462	0.0698	0.285	0.545155
SGTA	sp|O43765|SGTA_HUMAN	-0.462	0.193	0.463	0.334419
DESP	sp|P15924|DESP_HUMAN	-0.463	0.181	0.445	0.35164
RBM14	sp|Q96PK6|RBM14_HUMAN	-0.465	0.074	0.288	0.540608
SPB1	sp|Q8IY81|SPB1_HUMAN	-0.468	0.555	0.752	0.123782
SRSF1	sp|Q07955|SRSF1_HUMAN	-0.471	0.0198	0.163	0.787812
SRP09	sp|P49458|SRP09_HUMAN	-0.473	0.228	0.503	0.298432
UBE2O	sp|Q9C0C9|UBE2O_HUMAN	-0.474	0.633	0.803	0.0952845
HINT1	sp|P49773|HINT1_HUMAN	-0.476	0.596	0.778	0.10902
FKBP5	sp|Q13451|FKBP5_HUMAN	-0.478	0.247	0.522	0.282329
MKRN2	sp|Q9H000|MKRN2_HUMAN	-0.483	0.403	0.641	0.193142
MYPT1	sp|O14974|MYPT1_HUMAN	-0.484	0.027	0.19	0.721246
ITPA	sp|Q9BY32|ITPA_HUMAN	-0.486	0.53	0.736	0.133122
PPIG	sp|Q13427|PPIG_HUMAN	-0.492	0.286	0.554	0.25649
2A5D	sp|Q14738|2A5D_HUMAN	-0.496	0.324	0.585	0.232844
NB5R3	sp|P00387|NB5R3_HUMAN	-0.497	0.516	0.729	0.137272
SRPRB	sp|Q9Y5M8|SRPRB_HUMAN	-0.503	0.024	0.179	0.747147
PUR8	sp|P30566|PUR8_HUMAN	-0.505	0.465	0.691	0.160522
NDUAD	sp|Q9P0J0|NDUAD_HUMAN	-0.509	0.0596	0.27	0.568636
GBB2	sp|P62879|GBB2_HUMAN	-0.512	0.597	0.778	0.10902
YTHD2	sp|Q9Y5A9|YTHD2_HUMAN	-0.516	0.174	0.439	0.357535
TBB2A	sp|Q13885|TBB2A_HUMAN	-0.521	0.0146	0.136	0.866461
SQSTM	sp|Q13501|SQSTM_HUMAN	-0.521	0.0246	0.183	0.737549
AAPK1	sp|Q13131|AAPK1_HUMAN	-0.521	0.264	0.537	0.270026
TNPO1	sp|Q92973|TNPO1_HUMAN	-0.522	0.401	0.641	0.193142
GANAB	sp|Q14697|GANAB_HUMAN	-0.523	0.0265	0.189	0.723538
METH	sp|Q99707|METH_HUMAN	-0.523	0.241	0.518	0.28567
TBB6	sp|Q9BUF5|TBB6_HUMAN	-0.525	0.0373	0.221	0.655608
PNPO	sp|Q9NVS9|PNPO_HUMAN	-0.525	0.281	0.553	0.257275
NUP43	sp|Q8NFH3|NUP43_HUMAN	-0.526	0.189	0.458	0.339135
LMO7	sp|Q8WWI1|LMO7_HUMAN	-0.527	0.017	0.148	0.829738
SMN	sp|Q16637|SMN_HUMAN	-0.531	0.512	0.729	0.137272
THIC	sp|Q9BWD1|THIC_HUMAN	-0.533	0.411	0.648	0.188425
FXR2	sp|P51116|FXR2_HUMAN	-0.534	0.0833	0.297	0.527244
PCH2	sp|Q15645|PCH2_HUMAN	-0.537	0.0635	0.276	0.559091
GBB1	sp|P62873|GBB1_HUMAN	-0.54	0.0325	0.204	0.69037
KBP	sp|Q96EK5|KBP_HUMAN	-0.54	0.148	0.404	0.393619
SPTN1	sp|Q13813|SPTN1_HUMAN	-0.541	0.00887	0.107	0.970616
LARP4	sp|Q71RC2|LARP4_HUMAN	-0.541	0.115	0.35	0.455932
PABP2	sp|Q86U42|PABP2_HUMAN	-0.545	0.301	0.568	0.245652
TM1L2	sp|Q6ZVM7|TM1L2_HUMAN	-0.546	0.226	0.499	0.301899
EMD	sp|P50402|EMD_HUMAN	-0.55	0.0257	0.186	0.730487
CIP2A	sp|Q8TCG1|CIP2A_HUMAN	-0.551	0.221	0.493	0.307153
HMCS1	sp|Q01581|HMCS1_HUMAN	-0.552	0.376	0.623	0.205512
RPAB3	sp|P52434|RPAB3_HUMAN	-0.554	0.135	0.394	0.404504
SNX27	sp|Q96L92|SNX27_HUMAN	-0.557	0.544	0.745	0.127844
MTPN	sp|P58546|MTPN_HUMAN	-0.562	0.334	0.594	0.226214
PSMD8	sp|P48556|PSMD8_HUMAN	-0.573	0.065	0.276	0.559091
ILK	sp|Q13418|ILK_HUMAN	-0.577	0.216	0.487	0.312471
FHL1	sp|Q13642|FHL1_HUMAN	-0.584	0.0423	0.235	0.628932
CPSF3	sp|Q9UKF6|CPSF3_HUMAN	-0.585	0.365	0.617	0.209715
KHDR1	sp|Q07666|KHDR1_HUMAN	-0.587	0.0103	0.108	0.966576
STAT3	sp|P40763|STAT3_HUMAN	-0.593	0.21	0.483	0.316053
MMS19	sp|Q96T76|MMS19_HUMAN	-0.594	0.0507	0.25	0.60206
AMOL1	sp|Q8IY63|AMOL1_HUMAN	-0.596	0.082	0.296	0.528708
GEMI4	sp|P57678|GEMI4_HUMAN	-0.6	0.0773	0.288	0.540608
NEB1	sp|Q9ULJ8|NEB1_HUMAN	-0.601	0.0221	0.171	0.767004
ABCE1	sp|P61221|ABCE1_HUMAN	-0.602	0.0255	0.186	0.730487
SMCA5	sp|O60264|SMCA5_HUMAN	-0.602	0.0359	0.22	0.657577
NDUA5	sp|Q16718|NDUA5_HUMAN	-0.611	0.286	0.554	0.25649
CH033	sp|Q9H7E9|CH033_HUMAN	-0.611	0.361	0.617	0.209715
LMNB1	sp|P20700|LMNB1_HUMAN	-0.617	0.0257	0.186	0.730487
SVIL	sp|O95425|SVIL_HUMAN	-0.637	0.021	0.166	0.779892
PSD12	sp|O00232|PSD12_HUMAN	-0.649	0.00657	0.0856	1.06753
PDIA4	sp|P13667|PDIA4_HUMAN	-0.658	0.158	0.423	0.37366
SMU1	sp|Q2TAY7|SMU1_HUMAN	-0.658	0.192	0.461	0.336299
PFKAP	sp|Q01813|PFKAP_HUMAN	-0.666	0.235	0.511	0.291579
RAB1A	sp|P62820|RAB1A_HUMAN	-0.673	0.437	0.672	0.172631
SYTC	sp|P26639|SYTC_HUMAN	-0.68	0.0513	0.25	0.60206
1433T	sp|P27348|1433T_HUMAN	-0.682	0.00459	0.0682	1.16622
KPBB	sp|Q93100|KPBB_HUMAN	-0.682	0.389	0.629	0.201349
AP3M1	sp|Q9Y2T2|AP3M1_HUMAN	-0.692	0.146	0.403	0.394695
SYFA	sp|Q9Y285|SYFA_HUMAN	-0.697	0.078	0.288	0.540608
ARF4	sp|P18085|ARF4_HUMAN	-0.7	0.0197	0.163	0.787812
SAHH	sp|P23526|SAHH_HUMAN	-0.707	0.00233	0.0476	1.32239
NU205	sp|Q92621|NU205_HUMAN	-0.714	0.00389	0.0621	1.20691
UTRO	sp|P46939|UTRO_HUMAN	-0.717	0.118	0.356	0.44855
RADX	sp|Q6NSI4|RADX_HUMAN	-0.717	0.178	0.441	0.355561
GORS2	sp|Q9H8Y8|GORS2_HUMAN	-0.72	0.0446	0.241	0.617983
1433G	sp|P61981|1433G_HUMAN	-0.726	0.00212	0.0448	1.34872
NTM1A	sp|Q9BV86|NTM1A_HUMAN	-0.727	0.112	0.35	0.455932
RACK1	sp|P63244|RACK1_HUMAN	-0.733	0.000742	0.0238	1.62342
COPG2	sp|Q9UBF2|COPG2_HUMAN	-0.737	0.312	0.573	0.241845
ATG3	sp|Q9NT62|ATG3_HUMAN	-0.756	0.38	0.626	0.203426
RUXE	sp|P62304|RUXE_HUMAN	-0.757	0.168	0.434	0.36251
CDK4	sp|P11802|CDK4_HUMAN	-0.759	0.266	0.537	0.270026
CDC42	sp|P60953|CDC42_HUMAN	-0.76	0.00333	0.0568	1.24565
RAB7A	sp|P51149|RAB7A_HUMAN	-0.78	0.00953	0.107	0.970616
CLAP2	sp|O75122|CLAP2_HUMAN	-0.782	0.013	0.129	0.88941
SI1L1	sp|O43166|SI1L1_HUMAN	-0.782	0.104	0.336	0.473661
CBR1	sp|P16152|CBR1_HUMAN	-0.783	0.28	0.553	0.257275
MTX2	sp|O75431|MTX2_HUMAN	-0.785	0.286	0.554	0.25649
H2AV	sp|Q71UI9|H2AV_HUMAN	-0.797	0.475	0.701	0.154282
AGM1	sp|O95394|AGM1_HUMAN	-0.801	0.0277	0.191	0.718967
CYTSB	sp|Q5M775|CYTSB_HUMAN	-0.807	0.345	0.603	0.219683
NU133	sp|Q8WUM0|NU133_HUMAN	-0.81	0.168	0.434	0.36251
FAF2	sp|Q96CS3|FAF2_HUMAN	-0.811	0.178	0.442	0.354578
SBDS	sp|Q9Y3A5|SBDS_HUMAN	-0.825	0.214	0.485	0.314258
NEXN	sp|Q0ZGT2|NEXN_HUMAN	-0.848	0.0179	0.152	0.818156
RHOC	sp|P08134|RHOC_HUMAN	-0.877	0.234	0.51	0.29243
BUB3	sp|O43684|BUB3_HUMAN	-0.881	0.0754	0.288	0.540608
SDSL	sp|Q96GA7|SDSL_HUMAN	-0.882	0.115	0.352	0.453457
COPZ1	sp|P61923|COPZ1_HUMAN	-0.883	0.159	0.423	0.37366
PAIRB	sp|Q8NC51|PAIRB_HUMAN	-0.901	0.204	0.477	0.321482
AIF1L	sp|Q9BQI0|AIF1L_HUMAN	-0.905	0.19	0.46	0.337242
VAT1	sp|Q99536|VAT1_HUMAN	-0.91	0.0361	0.22	0.657577
PFKAL	sp|P17858|PFKAL_HUMAN	-0.912	0.0034	0.0568	1.24565
DUS3	sp|P51452|DUS3_HUMAN	-0.919	0.0238	0.179	0.747147
CALD1	sp|Q05682|CALD1_HUMAN	-0.929	0.000679	0.0231	1.63639
SNR40	sp|Q96DI7|SNR40_HUMAN	-0.931	0.0265	0.189	0.723538
SORCN	sp|P30626|SORCN_HUMAN	-0.943	0.161	0.425	0.371611
RAC1	sp|P63000|RAC1_HUMAN	-0.947	0.00159	0.0358	1.44612
SC31A	sp|O94979|SC31A_HUMAN	-0.961	0.041	0.232	0.634512
DNJB1	sp|P25685|DNJB1_HUMAN	-0.962	0.00126	0.033	1.48149
WDR6	sp|Q9NNW5|WDR6_HUMAN	-0.964	0.184	0.452	0.344862
GSTM3	sp|P21266|GSTM3_HUMAN	-0.969	0.00284	0.0555	1.25571
ASCC3	sp|Q8N3C0|ASCC3_HUMAN	-0.97	0.0026	0.0521	1.28316
UBA5	sp|Q9GZZ9|UBA5_HUMAN	-0.976	0.0364	0.22	0.657577
GNL1	sp|P36915|GNL1_HUMAN	-0.981	0.00928	0.107	0.970616
TBA1C	sp|Q9BQE3|TBA1C_HUMAN	-0.989	0.00902	0.107	0.970616
UB2D3	sp|P61077|UB2D3_HUMAN	-0.99	0.207	0.477	0.321482
KAP0	sp|P10644|KAP0_HUMAN	-0.997	0.0417	0.233	0.632644
NGLY1	sp|Q96IV0|NGLY1_HUMAN	-1.01	0.151	0.406	0.391474
SF3A3	sp|Q12874|SF3A3_HUMAN	-1.03	0.000129	0.00739	2.13136
CTNA1	sp|P35221|CTNA1_HUMAN	-1.04	0.0483	0.248	0.605548
RN214	sp|Q8ND24|RN214_HUMAN	-1.06	0.0221	0.171	0.767004
AAAS	sp|Q9NRG9|AAAS_HUMAN	-1.06	0.121	0.358	0.446117
ARMC6	sp|Q6NXE6|ARMC6_HUMAN	-1.06	0.205	0.477	0.321482
OLA1	sp|Q9NTK5|OLA1_HUMAN	-1.07	0.197	0.466	0.331614
LDHB	sp|P07195|LDHB_HUMAN	-1.09	0.0475	0.248	0.605548
NXF1	sp|Q9UBU9|NXF1_HUMAN	-1.1	0.285	0.554	0.25649
USP9X	sp|Q93008|USP9X_HUMAN	-1.11	0.0643	0.276	0.559091
TOM1	sp|O60784|TOM1_HUMAN	-1.12	0.0668	0.278	0.555955
PUR4	sp|O15067|PUR4_HUMAN	-1.14	0.0274	0.191	0.718967
XRN1	sp|Q8IZH2|XRN1_HUMAN	-1.14	0.0907	0.306	0.514279
CENPV	sp|Q7Z7K6|CENPV_HUMAN	-1.17	0.00486	0.0687	1.16304
KCTD5	sp|Q9NXV2|KCTD5_HUMAN	-1.19	0.0158	0.141	0.850781
GNAI3	sp|P08754|GNAI3_HUMAN	-1.19	0.0622	0.276	0.559091
DHB4	sp|P51659|DHB4_HUMAN	-1.19	0.113	0.35	0.455932
K1671	sp|Q9BY89|K1671_HUMAN	-1.2	0.254	0.529	0.276544
SUMO1	sp|P63165|SUMO1_HUMAN	-1.21	0.186	0.456	0.341035
CND1	sp|Q15021|CND1_HUMAN	-1.25	0.00972	0.108	0.966576
CEBPZ	sp|Q03701|CEBPZ_HUMAN	-1.25	0.0798	0.291	0.536107
DYN2	sp|P50570|DYN2_HUMAN	-1.26	0.0156	0.141	0.850781
DSG2	sp|Q14126|DSG2_HUMAN	-1.26	0.0796	0.291	0.536107
MOV10	sp|Q9HCE1|MOV10_HUMAN	-1.28	0.000435	0.0167	1.77728
PO210	sp|Q8TEM1|PO210_HUMAN	-1.28	0.0765	0.288	0.540608
GELS	sp|P06396|GELS_HUMAN	-1.29	0.0886	0.301	0.521434
EXOC1	sp|Q9NV70|EXOC1_HUMAN	-1.3	0.0781	0.288	0.540608
TB182	sp|Q9C0C2|TB182_HUMAN	-1.32	0.107	0.338	0.471083
LUZP1	sp|Q86V48|LUZP1_HUMAN	-1.33	0.00326	0.0568	1.24565
AP1M1	sp|Q9BXS5|AP1M1_HUMAN	-1.37	0.00912	0.107	0.970616
P53	sp|P04637|P53_HUMAN	-1.39	0.0197	0.163	0.787812
NUD4B	sp|A0A024RBG1|NUD4B_HUMAN	-1.39	0.0978	0.32	0.49485
CNN3	sp|Q15417|CNN3_HUMAN	-1.41	0.00377	0.0619	1.20831
ACD11	sp|Q709F0|ACD11_HUMAN	-1.44	0.000751	0.0238	1.62342
ADAS	sp|O00116|ADAS_HUMAN	-1.45	0.105	0.338	0.471083
NEK9	sp|Q8TD19|NEK9_HUMAN	-1.46	0.00391	0.0621	1.20691
NU160	sp|Q12769|NU160_HUMAN	-1.49	0.00479	0.0687	1.16304
MPDZ	sp|O75970|MPDZ_HUMAN	-1.49	0.0144	0.135	0.869666
NU153	sp|P49790|NU153_HUMAN	-1.49	0.0154	0.14	0.853872
NU155	sp|O75694|NU155_HUMAN	-1.52	0.0143	0.135	0.869666
PRKRA	sp|O75569|PRKRA_HUMAN	-1.52	0.0305	0.198	0.703335
TBB4A	sp|P04350|TBB4A_HUMAN	-1.55	0.00313	0.0568	1.24565
AKAP2	sp|Q9Y2D5|AKAP2_HUMAN	-1.63	0.06	0.27	0.568636
DTNB	sp|O60941|DTNB_HUMAN	-1.78	0.0666	0.278	0.555955
PTN1	sp|P18031|PTN1_HUMAN	-1.83	0.00112	0.031	1.50864
RAP1B	sp|P61224|RAP1B_HUMAN	-1.87	7.32e-05	0.00449	2.34775
HCD2	sp|Q99714|HCD2_HUMAN	-1.87	0.00318	0.0568	1.24565
MAP1S	sp|Q66K74|MAP1S_HUMAN	-2.01	0.0136	0.134	0.872895
COMT	sp|P21964|COMT_HUMAN	-2.03	0.0047	0.0686	1.16368
SAR1A	sp|Q9NR31|SAR1A_HUMAN	-2.05	0.00455	0.0682	1.16622
1433B	sp|P31946|1433B_HUMAN	-2.13	0.00427	0.0666	1.17653
NIPS1	sp|Q9BPW8|NIPS1_HUMAN	-2.15	1.44e-05	0.00102	2.9914
YES	sp|P07947|YES_HUMAN	-2.16	0.0011	0.031	1.50864
ARF1	sp|P84077|ARF1_HUMAN	-2.25	0.00899	0.107	0.970616

## Sheet: CHD5N
Gene Name	Protein IDs	log2 fold change	p.val	p.adj	minus LOG10 p.adj
CHD5	sp|Q8TDI0|CHD5_HUMAN	4.83	5.1e-08	4.39e-05	4.35754
ARGL1	sp|Q9NWB6|ARGL1_HUMAN	3.85	3.77e-08	4.39e-05	4.35754
BRD8	sp|Q9H0E9|BRD8_HUMAN	3.43	6.9e-07	0.000149	3.82681
LSM8	sp|O95777|LSM8_HUMAN	2.18	1.03e-06	0.000179	3.74715
RPAB1	sp|P19388|RPAB1_HUMAN	1.61	0.000304	0.00697	2.15677
ATPA	sp|P25705|ATPA_HUMAN	-1.85	2.02e-07	7.04e-05	4.15243
AT131	sp|Q9HD20|AT131_HUMAN	-2.41	1.61e-07	7.04e-05	4.15243
T2H2L	sp|Q6P1K8|T2H2L_HUMAN	-4.6	2.04e-07	7.04e-05	4.15243
AT5F1	sp|P24539|AT5F1_HUMAN	-2.17	2.53e-07	7.28e-05	4.13787
COX6C	sp|P09669|COX6C_HUMAN	-3.32	5.82e-07	0.000143	3.84466
RT14	sp|O60783|RT14_HUMAN	-2.3	1.14e-06	0.000179	3.74715
QPCT	sp|Q16769|QPCT_HUMAN	-2.91	1.07e-06	0.000179	3.74715
DRG1	sp|Q9Y295|DRG1_HUMAN	1.42	1.46e-06	0.000188	3.72584
RM13	sp|Q9BYD1|RM13_HUMAN	-1.42	1.64e-06	0.000188	3.72584
TIM23	sp|O14925|TIM23_HUMAN	-2.39	1.6e-06	0.000188	3.72584
RM54	sp|Q6P161|RM54_HUMAN	-2.8	1.51e-06	0.000188	3.72584
RT12	sp|O15235|RT12_HUMAN	-2.27	3.1e-06	0.000314	3.50307
RT30	sp|Q9NP92|RT30_HUMAN	-2.55	3.01e-06	0.000314	3.50307
ATPG	sp|P36542|ATPG_HUMAN	-1.51	4.11e-06	0.000394	3.4045
COX20	sp|Q5RI15|COX20_HUMAN	-1.8	4.51e-06	0.000409	3.38828
GRSF1	sp|Q12849|GRSF1_HUMAN	-1.85	4.99e-06	0.00043	3.36653
ACAD9	sp|Q9H845|ACAD9_HUMAN	-1.54	5.25e-06	0.000431	3.36552
MPC2	sp|O95563|MPC2_HUMAN	-1.86	5.94e-06	0.000465	3.33255
PGRC1	sp|O00264|PGRC1_HUMAN	-1.19	6.26e-06	0.000469	3.32883
NDUS5	sp|O43920|NDUS5_HUMAN	-1.62	7.99e-06	0.000574	3.24109
F162A	sp|Q96A26|F162A_HUMAN	-1.42	9.13e-06	0.000629	3.20135
RM50	sp|Q8N5N7|RM50_HUMAN	-1.92	1.11e-05	0.000714	3.1463
BAF	sp|O75531|BAF_HUMAN	-2.27	1.12e-05	0.000714	3.1463
HDGF	sp|P51858|HDGF_HUMAN	-1.52	1.18e-05	0.000724	3.14026
L2GL1	sp|Q15334|L2GL1_HUMAN	-1.82	1.32e-05	0.000783	3.10624
RM01	sp|Q9BYD6|RM01_HUMAN	-1.14	1.4e-05	0.000784	3.10568
ATPO	sp|P48047|ATPO_HUMAN	-1.82	1.41e-05	0.000784	3.10568
MPCP	sp|Q00325|MPCP_HUMAN	-0.838	1.88e-05	0.00101	2.99568
STT3A	sp|P46977|STT3A_HUMAN	-1.86	2.11e-05	0.0011	2.95861
LS14A	sp|Q8ND56|LS14A_HUMAN	-1.71	2.35e-05	0.00119	2.92445
COA3	sp|Q9Y2R0|COA3_HUMAN	-1.85	2.63e-05	0.00129	2.88941
RT23	sp|Q9Y3D9|RT23_HUMAN	-0.975	2.99e-05	0.00139	2.85699
RM32	sp|Q9BYC8|RM32_HUMAN	-1.53	2.95e-05	0.00139	2.85699
T126A	sp|Q9H061|T126A_HUMAN	-2.04	3.69e-05	0.00167	2.77728
ATP5H	sp|O75947|ATP5H_HUMAN	-1.82	3.97e-05	0.00175	2.75696
LANC2	sp|Q9NS86|LANC2_HUMAN	-1.01	4.31e-05	0.00177	2.75203
LETM1	sp|O95202|LETM1_HUMAN	-1.31	4.42e-05	0.00177	2.75203
TAF6L	sp|Q9Y6J9|TAF6L_HUMAN	-1.31	4.42e-05	0.00177	2.75203
RT63	sp|Q9BQC6|RT63_HUMAN	-2.64	4.17e-05	0.00177	2.75203
SCMC1	sp|Q6NUK1|SCMC1_HUMAN	-1.68	5.18e-05	0.00203	2.6925
PSMD1	sp|Q99460|PSMD1_HUMAN	-0.916	5.59e-05	0.00214	2.66959
NNTM	sp|Q13423|NNTM_HUMAN	-1.35	6.12e-05	0.00229	2.64016
RPN2	sp|P04844|RPN2_HUMAN	-0.562	6.76e-05	0.00248	2.60555
RM53	sp|Q96EL3|RM53_HUMAN	-1.03	6.91e-05	0.00248	2.60555
PRS6B	sp|P43686|PRS6B_HUMAN	-0.993	7.8e-05	0.00274	2.56225
SEC63	sp|Q9UGP8|SEC63_HUMAN	-0.732	9.11e-05	0.00314	2.50307
RO52	sp|P19474|RO52_HUMAN	-0.617	0.0001	0.00332	2.47886
OST48	sp|P39656|OST48_HUMAN	-0.729	0.000104	0.00332	2.47886
BASI	sp|P35613|BASI_HUMAN	-1.63	9.96e-05	0.00332	2.47886
RAB9A	sp|P51151|RAB9A_HUMAN	-1.94	0.000104	0.00332	2.47886
RPN1	sp|P04843|RPN1_HUMAN	-0.587	0.000113	0.00347	2.45967
RM35	sp|Q9NZE8|RM35_HUMAN	-0.833	0.000112	0.00347	2.45967
CCD47	sp|Q96A33|CCD47_HUMAN	-0.739	0.000118	0.00355	2.44977
RT26	sp|Q9BYN8|RT26_HUMAN	-0.581	0.000133	0.00389	2.41005
ABCB7	sp|O75027|ABCB7_HUMAN	-1.9	0.000131	0.00389	2.41005
CE170	sp|Q5SW79|CE170_HUMAN	0.583	0.000146	0.00418	2.37882
RM45	sp|Q9BRJ2|RM45_HUMAN	-1.5	0.000153	0.00434	2.36251
PHB	sp|P35232|PHB_HUMAN	-0.53	0.000177	0.00484	2.31515
DCNL5	sp|Q9BTE7|DCNL5_HUMAN	-0.954	0.000175	0.00484	2.31515
AT1A1	sp|P05023|AT1A1_HUMAN	-1.26	0.000191	0.00514	2.28904
CMC2	sp|Q9UJS0|CMC2_HUMAN	-0.615	0.000196	0.00521	2.28316
KV229	sp|A2NJV5|KV229_HUMAN	0.749	0.000219	0.00571	2.24336
HBS1L	sp|Q9Y450|HBS1L_HUMAN	1.07	0.000223	0.00573	2.24185
CKAP4	sp|Q07065|CKAP4_HUMAN	-0.696	0.000229	0.00581	2.23582
TECR	sp|Q9NZ01|TECR_HUMAN	-0.837	0.000235	0.00587	2.23136
AGK	sp|Q53H12|AGK_HUMAN	-0.601	0.000245	0.00604	2.21896
THOC4	sp|Q86V81|THOC4_HUMAN	0.686	0.000254	0.00616	2.21042
ATPB	sp|P06576|ATPB_HUMAN	-2.73	0.000262	0.00627	2.20273
KIF23	sp|Q02241|KIF23_HUMAN	0.593	0.00031	0.00697	2.15677
RT25	sp|P82663|RT25_HUMAN	-0.492	0.000304	0.00697	2.15677
ADT3	sp|P12236|ADT3_HUMAN	-0.579	0.0003	0.00697	2.15677
RM04	sp|Q9BYD3|RM04_HUMAN	-1.26	0.000311	0.00697	2.15677
TIM29	sp|Q9BSF4|TIM29_HUMAN	-1.04	0.000334	0.00738	2.13194
EIF3F	sp|O00303|EIF3F_HUMAN	-0.955	0.000365	0.00797	2.09854
PUR2	sp|P22102|PUR2_HUMAN	-0.576	0.000386	0.00824	2.08407
RM38	sp|Q96DV4|RM38_HUMAN	-0.91	0.000387	0.00824	2.08407
PHB2	sp|Q99623|PHB2_HUMAN	-0.423	0.000395	0.00825	2.08355
RM15	sp|Q9P015|RM15_HUMAN	-0.663	0.000397	0.00825	2.08355
MSH2	sp|P43246|MSH2_HUMAN	-0.525	0.000437	0.00897	2.04721
EHD4	sp|Q9H223|EHD4_HUMAN	-0.594	0.000452	0.00915	2.03858
ADT2	sp|P05141|ADT2_HUMAN	-0.523	0.00049	0.00982	2.00789
SDHA	sp|P31040|SDHA_HUMAN	-3.15	0.000497	0.00985	2.00656
MGN2	sp|Q96A72|MGN2_HUMAN	0.722	0.000565	0.0102	1.9914
MYO1C	sp|O00159|MYO1C_HUMAN	-0.448	0.000594	0.0102	1.9914
F262	sp|O60825|F262_HUMAN	-0.574	0.000544	0.0102	1.9914
PRS7	sp|P35998|PRS7_HUMAN	-0.65	0.00053	0.0102	1.9914
RT16	sp|Q9Y3D3|RT16_HUMAN	-0.689	0.000526	0.0102	1.9914
AT2A2	sp|P16615|AT2A2_HUMAN	-0.7	0.000588	0.0102	1.9914
TI17B	sp|O60830|TI17B_HUMAN	-0.735	0.000591	0.0102	1.9914
RM44	sp|Q9H9J2|RM44_HUMAN	-0.806	0.000582	0.0102	1.9914
RT15	sp|P82914|RT15_HUMAN	-0.825	0.000552	0.0102	1.9914
RM09	sp|Q9BYD2|RM09_HUMAN	-0.953	0.000576	0.0102	1.9914
UFL1	sp|O94874|UFL1_HUMAN	-1.01	0.000594	0.0102	1.9914
TIDC1	sp|Q9NPL8|TIDC1_HUMAN	-1.4	0.000589	0.0102	1.9914
LPPRC	sp|P42704|LPPRC_HUMAN	-1.78	0.000545	0.0102	1.9914
HP1B3	sp|Q5SSJ5|HP1B3_HUMAN	0.536	0.000632	0.0108	1.96658
THIO	sp|P10599|THIO_HUMAN	0.625	0.000653	0.0109	1.96257
DUT	sp|P33316|DUT_HUMAN	-0.914	0.000654	0.0109	1.96257
RM48	sp|Q96GC5|RM48_HUMAN	-0.993	0.000669	0.0111	1.95468
HCD2	sp|Q99714|HCD2_HUMAN	-0.473	0.000705	0.0115	1.9393
SCRIB	sp|Q14160|SCRIB_HUMAN	-0.544	0.0007	0.0115	1.9393
UIF	sp|Q96QD9|UIF_HUMAN	0.553	0.000727	0.0117	1.93181
HIC2	sp|Q96JB3|HIC2_HUMAN	0.612	0.000766	0.0122	1.91364
LMNB2	sp|Q03252|LMNB2_HUMAN	-0.451	0.000773	0.0122	1.91364
RBM8A	sp|Q9Y5S9|RBM8A_HUMAN	0.442	0.000799	0.0124	1.90658
RBM27	sp|Q9P2N5|RBM27_HUMAN	0.426	0.000794	0.0124	1.90658
IMDH2	sp|P12268|IMDH2_HUMAN	-0.451	0.000803	0.0124	1.90658
RT05	sp|P82675|RT05_HUMAN	-0.939	0.000814	0.0124	1.90658
CADH2	sp|P19022|CADH2_HUMAN	0.929	0.000878	0.0127	1.8962
ZC3HE	sp|Q6PJT7|ZC3HE_HUMAN	0.583	0.000862	0.0127	1.8962
MYO5A	sp|Q9Y4I1|MYO5A_HUMAN	0.422	0.000845	0.0127	1.8962
RS15A	sp|P62244|RS15A_HUMAN	0.41	0.000864	0.0127	1.8962
RL7A	sp|P62424|RL7A_HUMAN	0.353	0.000884	0.0127	1.8962
VIME	sp|P08670|VIME_HUMAN	0.351	0.000869	0.0127	1.8962
RB11B	sp|Q15907|RB11B_HUMAN	-0.864	0.000843	0.0127	1.8962
RT22	sp|P82650|RT22_HUMAN	-1.15	0.000895	0.0127	1.8962
RL10A	sp|P62906|RL10A_HUMAN	0.383	0.000934	0.013	1.88606
RT34	sp|P82930|RT34_HUMAN	-0.726	0.000926	0.013	1.88606
DIC	sp|Q9UBX3|DIC_HUMAN	-0.728	0.000929	0.013	1.88606
GHC1	sp|Q9H936|GHC1_HUMAN	-1.2	0.001	0.0138	1.86012
BOLA2	sp|Q9H3K6|BOLA2_HUMAN	-0.623	0.00106	0.0145	1.83863
KIF2A	sp|O00139|KIF2A_HUMAN	0.646	0.00111	0.0151	1.82102
PWP2	sp|Q15269|PWP2_HUMAN	0.349	0.00112	0.0151	1.82102
AK17A	sp|Q02040|AK17A_HUMAN	0.583	0.00125	0.0161	1.79317
ICLN	sp|P54105|ICLN_HUMAN	-0.348	0.00125	0.0161	1.79317
LTBP1	sp|Q14766|LTBP1_HUMAN	-0.48	0.00124	0.0161	1.79317
RACK1	sp|P63244|RACK1_HUMAN	-0.537	0.00125	0.0161	1.79317
PAPD5	sp|Q8NDF8|PAPD5_HUMAN	-0.539	0.0012	0.0161	1.79317
RAB7A	sp|P51149|RAB7A_HUMAN	-0.841	0.00122	0.0161	1.79317
LZTS2	sp|Q9BRK4|LZTS2_HUMAN	0.78	0.00129	0.0162	1.79048
TRAP1	sp|Q12931|TRAP1_HUMAN	-0.546	0.00129	0.0162	1.79048
MCE1	sp|O60942|MCE1_HUMAN	-0.893	0.00129	0.0162	1.79048
RM17	sp|Q9NRX2|RM17_HUMAN	-0.705	0.00131	0.0164	1.78516
RS21	sp|P63220|RS21_HUMAN	-6.95	1.28e-05	0.0167	1.77728
METK2	sp|P31153|METK2_HUMAN	-0.633	0.00148	0.0183	1.73755
SFXN1	sp|Q9H9B4|SFXN1_HUMAN	-1.33	0.0015	0.0185	1.73283
STT3B	sp|Q8TCJ2|STT3B_HUMAN	-0.61	0.00153	0.0186	1.73049
RM03	sp|P09001|RM03_HUMAN	-1	0.00152	0.0186	1.73049
RSSA	sp|P08865|RSSA_HUMAN	-6.6	2.56e-05	0.0189	1.72354
AHNK	sp|Q09666|AHNK_HUMAN	-0.578	0.00167	0.0201	1.6968
ZBT24	sp|O43167|ZBT24_HUMAN	0.444	0.00186	0.022	1.65758
UTP11	sp|Q9Y3A2|UTP11_HUMAN	0.43	0.00194	0.022	1.65758
RNPS1	sp|Q15287|RNPS1_HUMAN	0.338	0.00194	0.022	1.65758
REXO4	sp|Q9GZR2|REXO4_HUMAN	0.338	0.00194	0.022	1.65758
COPB2	sp|P35606|COPB2_HUMAN	-0.669	0.00185	0.022	1.65758
KIN17	sp|O60870|KIN17_HUMAN	-0.828	0.00188	0.022	1.65758
PSMD3	sp|O43242|PSMD3_HUMAN	-0.831	0.00189	0.022	1.65758
CISD1	sp|Q9NZ45|CISD1_HUMAN	-1.36	0.0019	0.022	1.65758
ATP5L	sp|O75964|ATP5L_HUMAN	-2.33	0.00192	0.022	1.65758
TIM50	sp|Q3ZCQ8|TIM50_HUMAN	-0.983	0.00199	0.0224	1.64975
CBX3	sp|Q13185|CBX3_HUMAN	-0.474	0.00208	0.0233	1.63264
GRP75	sp|P38646|GRP75_HUMAN	-0.411	0.00216	0.024	1.61979
RBM10	sp|P98175|RBM10_HUMAN	-0.309	0.00222	0.0245	1.61083
AFAD	sp|P55196|AFAD_HUMAN	-0.514	0.00223	0.0245	1.61083
FKBP8	sp|Q14318|FKBP8_HUMAN	-0.469	0.00229	0.0249	1.6038
STK38	sp|Q15208|STK38_HUMAN	-0.341	0.00234	0.0254	1.59517
QCR6	sp|P07919|QCR6_HUMAN	-0.373	0.00236	0.0255	1.59346
DDX23	sp|Q9BUQ8|DDX23_HUMAN	0.371	0.00253	0.027	1.56864
MIC19	sp|Q9NX63|MIC19_HUMAN	-0.485	0.00253	0.027	1.56864
TES	sp|Q9UGI8|TES_HUMAN	0.834	0.00261	0.0272	1.56543
CC137	sp|Q6PK04|CC137_HUMAN	0.293	0.0026	0.0272	1.56543
TCPQ	sp|P50990|TCPQ_HUMAN	-0.352	0.00258	0.0272	1.56543
SMCA4	sp|P51532|SMCA4_HUMAN	0.301	0.00264	0.0273	1.56384
CSDE1	sp|O75534|CSDE1_HUMAN	-0.492	0.00265	0.0273	1.56384
BRX1	sp|Q8TDN6|BRX1_HUMAN	0.416	0.00268	0.0274	1.56225
NUP98	sp|P52948|NUP98_HUMAN	-0.324	0.00269	0.0274	1.56225
SRSF4	sp|Q08170|SRSF4_HUMAN	-2.25	0.000175	0.0276	1.55909
EIF3A	sp|Q14152|EIF3A_HUMAN	-3.26	0.000105	0.0276	1.55909
RBP56	sp|Q92804|RBP56_HUMAN	-3.4	0.000139	0.0276	1.55909
RS28	sp|P62857|RS28_HUMAN	-5.13	0.000153	0.0276	1.55909
RS10	sp|P46783|RS10_HUMAN	-6.31	5.62e-05	0.0276	1.55909
IRS4	sp|O14654|IRS4_HUMAN	-0.333	0.00275	0.0278	1.55596
RT09	sp|P82933|RT09_HUMAN	-0.96	0.00275	0.0278	1.55596
CBX5	sp|P45973|CBX5_HUMAN	-3.19	0.000214	0.0278	1.55596
RFC1	sp|P35251|RFC1_HUMAN	-4.97	0.000207	0.0278	1.55596
INO80	sp|Q9ULG1|INO80_HUMAN	0.682	0.00279	0.028	1.55284
ODP2	sp|P10515|ODP2_HUMAN	-0.502	0.00284	0.0282	1.54975
RM24	sp|Q96A35|RM24_HUMAN	-1.46	0.00286	0.0283	1.54821
BYST	sp|Q13895|BYST_HUMAN	0.39	0.00297	0.0291	1.53611
NKRF	sp|O15226|NKRF_HUMAN	0.316	0.00298	0.0291	1.53611
ACTN1	sp|P12814|ACTN1_HUMAN	-0.377	0.00299	0.0291	1.53611
SYIC	sp|P41252|SYIC_HUMAN	-0.76	0.00302	0.0293	1.53313
DIEXF	sp|Q68CQ4|DIEXF_HUMAN	0.405	0.00307	0.0294	1.53165
PTCD3	sp|Q96EY7|PTCD3_HUMAN	-1.94	0.00306	0.0294	1.53165
MAP4	sp|P27816|MAP4_HUMAN	0.393	0.00313	0.0296	1.52871
RM16	sp|Q9NX20|RM16_HUMAN	-1.31	0.00313	0.0296	1.52871
AMOL1	sp|Q8IY63|AMOL1_HUMAN	-0.401	0.00317	0.0298	1.52578
SC11A	sp|P67812|SC11A_HUMAN	-1.1	0.00318	0.0298	1.52578
RU17	sp|P08621|RU17_HUMAN	0.266	0.00328	0.0306	1.51428
1433G	sp|P61981|1433G_HUMAN	0.583	0.00336	0.0312	1.50585
RBM34	sp|P42696|RBM34_HUMAN	0.407	0.00347	0.032	1.49485
CDC5L	sp|Q99459|CDC5L_HUMAN	0.311	0.00353	0.0321	1.49349
CLH1	sp|Q00610|CLH1_HUMAN	-0.412	0.00352	0.0321	1.49349
FLOT2	sp|Q14254|FLOT2_HUMAN	-1	0.00356	0.0323	1.4908
RL35A	sp|P18077|RL35A_HUMAN	0.559	0.00359	0.0324	1.48945
PGK1	sp|P00558|PGK1_HUMAN	0.944	0.00371	0.0326	1.48678
DDX47	sp|Q9H0S4|DDX47_HUMAN	0.464	0.00364	0.0326	1.48678
M2OM	sp|Q02978|M2OM_HUMAN	-0.343	0.0037	0.0326	1.48678
COPB	sp|P53618|COPB_HUMAN	-0.525	0.00371	0.0326	1.48678
RT29	sp|P51398|RT29_HUMAN	-1.29	0.00368	0.0326	1.48678
PCAT1	sp|Q8NF37|PCAT1_HUMAN	-1.14	0.00376	0.0329	1.4828
LAS1L	sp|Q9Y4W2|LAS1L_HUMAN	0.365	0.00381	0.0331	1.48017
PPM1B	sp|O75688|PPM1B_HUMAN	-0.291	0.00382	0.0331	1.48017
TEX10	sp|Q9NXF1|TEX10_HUMAN	0.374	0.00387	0.0333	1.47756
PYRG1	sp|P17812|PYRG1_HUMAN	-0.263	0.00391	0.0336	1.47366
PR40A	sp|O75400|PR40A_HUMAN	0.278	0.00395	0.0337	1.47237
PTPS	sp|Q03393|PTPS_HUMAN	-0.364	0.00408	0.0346	1.46092
RM39	sp|Q9NYK5|RM39_HUMAN	-1.36	0.00409	0.0346	1.46092
RIOX2	sp|Q8IUF8|RIOX2_HUMAN	-2.62	0.00039	0.0348	1.45842
JAK1	sp|P23458|JAK1_HUMAN	-3.31	0.000357	0.0348	1.45842
SRP68	sp|Q9UHB9|SRP68_HUMAN	-3.32	0.000378	0.0348	1.45842
H31	sp|P68431|H31_HUMAN	-4.2	0.000296	0.0348	1.45842
BAF	sp|O75531|BAF_HUMAN	-6.67	0.000427	0.0348	1.45842
THIL	sp|P24752|THIL_HUMAN	-0.399	0.00417	0.0351	1.45469
RL22	sp|P35268|RL22_HUMAN	-3.8	0.000473	0.0356	1.44855
PHIP	sp|Q8WWQ0|PHIP_HUMAN	-5.4	0.00047	0.0356	1.44855
EIF3I	sp|Q13347|EIF3I_HUMAN	-2.39	0.000612	0.0359	1.44491
RS14	sp|P62263|RS14_HUMAN	-2.96	0.00111	0.0359	1.44491
RS23	sp|P62266|RS23_HUMAN	-3.29	0.00113	0.0359	1.44491
RS20	sp|P60866|RS20_HUMAN	-3.32	0.000855	0.0359	1.44491
PRC2A	sp|P48634|PRC2A_HUMAN	-3.72	0.000772	0.0359	1.44491
IF4B	sp|P23588|IF4B_HUMAN	-3.77	0.00122	0.0359	1.44491
RS12	sp|P25398|RS12_HUMAN	-4.03	0.000814	0.0359	1.44491
RS17	sp|P08708|RS17_HUMAN	-4.39	0.000896	0.0359	1.44491
CD11B	sp|P21127|CD11B_HUMAN	-4.77	0.000856	0.0359	1.44491
H12	sp|P16403|H12_HUMAN	-4.98	0.000639	0.0359	1.44491
MK	sp|P21741|MK_HUMAN	-5.08	0.000799	0.0359	1.44491
SP16H	sp|Q9Y5B9|SP16H_HUMAN	-5.31	0.000929	0.0359	1.44491
SSRP1	sp|Q08945|SSRP1_HUMAN	-5.59	0.000652	0.0359	1.44491
NUCL	sp|P19338|NUCL_HUMAN	-6.58	0.00103	0.0359	1.44491
RS19	sp|P39019|RS19_HUMAN	-6.63	0.00113	0.0359	1.44491
SPB1	sp|Q8IY81|SPB1_HUMAN	0.332	0.00433	0.0362	1.44129
NEP1	sp|Q92979|NEP1_HUMAN	0.367	0.00441	0.0367	1.43533
NOC2L	sp|Q9Y3T9|NOC2L_HUMAN	0.247	0.00448	0.0368	1.43415
XPO1	sp|O14980|XPO1_HUMAN	-0.284	0.00448	0.0368	1.43415
RM21	sp|Q7Z2W9|RM21_HUMAN	-2.19	0.00447	0.0368	1.43415
LRC59	sp|Q96AG4|LRC59_HUMAN	-1.85	0.00155	0.037	1.4318
EIF3D	sp|O15371|EIF3D_HUMAN	-2.28	0.00174	0.037	1.4318
RL17	sp|P18621|RL17_HUMAN	-2.74	0.00164	0.037	1.4318
RS5	sp|P46782|RS5_HUMAN	-2.98	0.00163	0.037	1.4318
SRRM2	sp|Q9UQ35|SRRM2_HUMAN	-3.31	0.00167	0.037	1.4318
EIF3C	sp|Q99613|EIF3C_HUMAN	-3.54	0.00174	0.037	1.4318
RS3A	sp|P61247|RS3A_HUMAN	-3.55	0.00163	0.037	1.4318
RS7	sp|P62081|RS7_HUMAN	-4.21	0.0018	0.037	1.4318
RS29	sp|P62273|RS29_HUMAN	-7.08	0.00177	0.037	1.4318
CHD1	sp|O14646|CHD1_HUMAN	-7.3	0.00192	0.0376	1.42481
RS27A	sp|P62979|RS27A_HUMAN	-0.355	0.00467	0.0381	1.41908
PCGF1	sp|Q9BSM1|PCGF1_HUMAN	0.87	0.00479	0.0387	1.41229
RGPD8	sp|O14715|RGPD8_HUMAN	-0.372	0.00476	0.0387	1.41229
PKP2	sp|Q99959|PKP2_HUMAN	-0.471	0.00481	0.0387	1.41229
[truncated: 2,321 more rows]

## Sheet: CHD6N
Gene Name	Protein IDs	log2 fold change	p.val	p.adj	minus LOG10 p.adj
[truncated: 2,603 more rows]

[truncated: 13 more sheets: CHD8N, CHD9N, CHD1C, CHD2C, CHD3C, CHD4C, CHD5C, CHD7C1, CHD7C2, CHD8C1, CHD8C2, CHD9C1, CHD9C2]
