# Supplementary material for: Intrinsically Disordered Regions Define Unique Protein Interaction Networks in CHD Family Remodelers
Source: FASEB J. 2025 May 15;39(10):e70632. doi: 10.1096/fj.202402808RR (PMC12080455; doi:10.1096/fj.202402808RR)
Supplement: Supplementary file 6 — Data S3. [file FSB2-39-e70632-s001.xlsx]

## Sheet: 01 DEGs-G1E_CHD4_VS_G1E_CTRL
gene_id	baseMean	log2FoldChange	lfcSE	stat	pvalue	padj	signif	regul	gene_id
ENSMUSG00000040865:Ino80d	2303.62	0.820831	0.0667263	12.3015	8.89616e-35	1.14138e-31	p-value&log2FC	Up	ENSMUSG00000040865	Ino80d
ENSMUSG00000037465:Klf10	59.7473	0.762338	0.267895	2.84566	0.00443193	0.0131777	p-value&log2FC	Up	ENSMUSG00000037465	Klf10
ENSMUSG00000031337:Mtm1	636.748	0.642578	0.100895	6.36876	1.90569e-10	3.75431e-09	p-value&log2FC	Up	ENSMUSG00000031337	Mtm1
ENSMUSG00000015243:Abca1	498.765	0.770473	0.110551	6.96939	3.18322e-12	8.87841e-11	p-value&log2FC	Up	ENSMUSG00000015243	Abca1
ENSMUSG00000069833:Ahnak	252.381	1.38096	0.16423	8.40871	4.14533e-17	2.71004e-15	p-value&log2FC	Up	ENSMUSG00000069833	Ahnak
ENSMUSG00000023926:Rhag	2741.34	0.624617	0.0627775	9.94969	2.5296e-23	4.89883e-21	p-value&log2FC	Up	ENSMUSG00000023926	Rhag
ENSMUSG00000000078:Klf6	2953.78	0.639698	0.0622578	10.275	9.13581e-25	2.28707e-22	p-value&log2FC	Up	ENSMUSG00000000078	Klf6
ENSMUSG00000032902:Slc16a1	2137.2	0.611609	0.0566863	10.7893	3.86529e-27	1.65305e-24	p-value&log2FC	Up	ENSMUSG00000032902	Slc16a1
ENSMUSG00000021109:Hif1a	2397.05	0.799976	0.0832149	9.61338	7.02084e-22	1.02946e-19	p-value&log2FC	Up	ENSMUSG00000021109	Hif1a
ENSMUSG00000027109:Sp3	2524.27	0.788275	0.0753295	10.4644	1.25929e-25	3.80157e-23	p-value&log2FC	Up	ENSMUSG00000027109	Sp3
ENSMUSG00000021540:Smad5	1672.1	0.593824	0.0629148	9.43854	3.78026e-21	5.03903e-19	p-value&log2FC	Up	ENSMUSG00000021540	Smad5
ENSMUSG00000045414:1190002N15Rik	48.3289	0.654439	0.28188	2.3217	0.0202493	0.0478011	p-value&log2FC	Up	ENSMUSG00000045414	1190002N15Rik
ENSMUSG00000049409:Prokr1	16.6411	1.14563	0.490595	2.33518	0.0195341	0.0464116	p-value&log2FC	Up	ENSMUSG00000049409	Prokr1
ENSMUSG00000078441:Scamp4	12.2626	1.35953	0.581983	2.33603	0.0194898	0.0463278	p-value&log2FC	Up	ENSMUSG00000078441	Scamp4
ENSMUSG00000057726:Serpinb9g	7.09811	1.89236	0.791887	2.38969	0.0168626	0.0409748	p-value&log2FC	Up	ENSMUSG00000057726	Serpinb9g
ENSMUSG00000052684:Jun	19.6989	1.11423	0.46539	2.39419	0.0166569	0.0405519	p-value&log2FC	Up	ENSMUSG00000052684	Jun
ENSMUSG00000109864:Eid3	17.9937	1.12009	0.463527	2.41645	0.0156727	0.0385028	p-value&log2FC	Up	ENSMUSG00000109864	Eid3
ENSMUSG00000031642:Sh3rf1	13.8541	1.37082	0.564967	2.42638	0.0152504	0.037709	p-value&log2FC	Up	ENSMUSG00000031642	Sh3rf1
ENSMUSG00000054021:Sirt5	21.281	1.12414	0.463187	2.42697	0.0152255	0.0376564	p-value&log2FC	Up	ENSMUSG00000054021	Sirt5
ENSMUSG00000022856:Tmem41a	15.0705	1.28298	0.526682	2.43597	0.0148517	0.0369514	p-value&log2FC	Up	ENSMUSG00000022856	Tmem41a
ENSMUSG00000074220:Zfp382	38.5823	0.808201	0.329051	2.45616	0.0140431	0.0352416	p-value&log2FC	Up	ENSMUSG00000074220	Zfp382
ENSMUSG00000045092:S1pr1	15.076	1.28351	0.517974	2.47795	0.0132138	0.0335793	p-value&log2FC	Up	ENSMUSG00000045092	S1pr1
ENSMUSG00000078496:Zfp982	59.3412	0.780419	0.303551	2.57097	0.0101415	0.0268626	p-value&log2FC	Up	ENSMUSG00000078496	Zfp982
ENSMUSG00000040978:Gm11992	10.4809	1.70535	0.65871	2.58893	0.0096274	0.0256931	p-value&log2FC	Up	ENSMUSG00000040978	Gm11992
ENSMUSG00000037138:Aff3	50.8519	0.776467	0.286528	2.70992	0.00673004	0.0189045	p-value&log2FC	Up	ENSMUSG00000037138	Aff3
ENSMUSG00000066687:Zbtb16	28.5389	1.05955	0.388142	2.7298	0.00633728	0.0179685	p-value&log2FC	Up	ENSMUSG00000066687	Zbtb16
ENSMUSG00000097078:Gm26566	12.5902	1.56374	0.570863	2.73926	0.00615778	0.017537	p-value&log2FC	Up	ENSMUSG00000097078	Gm26566
ENSMUSG00000070336:Fbxo47	42.1616	0.919862	0.335229	2.74398	0.00606998	0.0173255	p-value&log2FC	Up	ENSMUSG00000070336	Fbxo47
ENSMUSG00000074968:Ano3	8.58031	2.04939	0.726535	2.82077	0.0047908	0.0140977	p-value&log2FC	Up	ENSMUSG00000074968	Ano3
ENSMUSG00000035164:Zc3h12c	58.5443	0.739263	0.25334	2.91807	0.00352207	0.0108267	p-value&log2FC	Up	ENSMUSG00000035164	Zc3h12c
ENSMUSG00000068959:Zfp619	56.7911	0.797352	0.272536	2.92568	0.00343706	0.0105972	p-value&log2FC	Up	ENSMUSG00000068959	Zfp619
ENSMUSG00000092124:B930094E09Rik	33.2694	1.11702	0.380518	2.93552	0.00332988	0.0103101	p-value&log2FC	Up	ENSMUSG00000092124	B930094E09Rik
ENSMUSG00000066007:Zfp600	13.5141	1.79378	0.610268	2.93934	0.00328917	0.0101994	p-value&log2FC	Up	ENSMUSG00000066007	Zfp600
ENSMUSG00000050944:Efcab5	12.7688	1.68786	0.568226	2.97041	0.00297403	0.00934645	p-value&log2FC	Up	ENSMUSG00000050944	Efcab5
ENSMUSG00000018800:Abca5	85.3954	0.635154	0.213697	2.97222	0.00295659	0.00930017	p-value&log2FC	Up	ENSMUSG00000018800	Abca5
ENSMUSG00000075297:H60b	45.8681	0.949119	0.310487	3.05687	0.00223661	0.00731101	p-value&log2FC	Up	ENSMUSG00000075297	H60b
ENSMUSG00000059708:Akap17b	111.86	0.605618	0.195979	3.09022	0.00200009	0.00662866	p-value&log2FC	Up	ENSMUSG00000059708	Akap17b
ENSMUSG00000020020:Usp44	44.0637	0.971925	0.310789	3.12728	0.00176432	0.00593933	p-value&log2FC	Up	ENSMUSG00000020020	Usp44
ENSMUSG00000021733:Slc4a7	51.9164	0.871492	0.276394	3.15308	0.0016156	0.00551281	p-value&log2FC	Up	ENSMUSG00000021733	Slc4a7
ENSMUSG00000026679:Enkur	5.76855	3.99883	1.268	3.15365	0.00161244	0.00550386	p-value&log2FC	Up	ENSMUSG00000026679	Enkur
ENSMUSG00000036432:Siah2	79.1405	0.722511	0.226742	3.18649	0.00144011	0.00497853	p-value&log2FC	Up	ENSMUSG00000036432	Siah2
ENSMUSG00000019917:Sept10	118.594	0.582297	0.181131	3.21479	0.0013054	0.00455734	p-value&log2FC	Up	ENSMUSG00000019917	2010-09-01
ENSMUSG00000005611:Mrvi1	8.32296	2.63511	0.816011	3.22926	0.00124111	0.00436556	p-value&log2FC	Up	ENSMUSG00000005611	Mrvi1
ENSMUSG00000054321:Taf4b	125.814	0.586764	0.176475	3.32491	0.00088448	0.00324457	p-value&log2FC	Up	ENSMUSG00000054321	Taf4b
ENSMUSG00000035356:Nfkbiz	86.9737	0.733813	0.217566	3.37282	0.000744024	0.00279731	p-value&log2FC	Up	ENSMUSG00000035356	Nfkbiz
ENSMUSG00000053205:Styx	90.8378	0.778259	0.227537	3.42036	0.000625376	0.00240587	p-value&log2FC	Up	ENSMUSG00000053205	Styx
ENSMUSG00000059149:Mfsd4a	9.99334	2.48426	0.71085	3.49478	0.000474459	0.00189932	p-value&log2FC	Up	ENSMUSG00000059149	Mfsd4a
ENSMUSG00000027326:Casc5	2131.65	0.640584	0.182591	3.50831	0.000450967	0.00181234	p-value&log2FC	Up	ENSMUSG00000027326	Casc5
ENSMUSG00000079009:Gm14139	156.022	0.6414	0.181872	3.52665	0.000420856	0.00170805	p-value&log2FC	Up	ENSMUSG00000079009	Gm14139
ENSMUSG00000054404:Slfn5	74.5784	0.860858	0.24353	3.53491	0.000407911	0.00166275	p-value&log2FC	Up	ENSMUSG00000054404	Slfn5
ENSMUSG00000014547:Wdfy2	159.199	0.691564	0.189006	3.65896	0.000253238	0.00109858	p-value&log2FC	Up	ENSMUSG00000014547	Wdfy2
ENSMUSG00000073486:Gm10518	14.1129	2.48911	0.671386	3.70742	0.000209382	0.000923547	p-value&log2FC	Up	ENSMUSG00000073486	Gm10518
ENSMUSG00000027254:Map1a	158.16	0.591181	0.158788	3.72309	0.000196802	0.000874071	p-value&log2FC	Up	ENSMUSG00000027254	Map1a
ENSMUSG00000046441:Cmtr2	151.308	0.641427	0.171062	3.74968	0.000177063	0.000797793	p-value&log2FC	Up	ENSMUSG00000046441	Cmtr2
ENSMUSG00000039985:Fam60a	133.778	0.686995	0.18006	3.81537	0.000135981	0.000636703	p-value&log2FC	Up	ENSMUSG00000039985	Fam60a
ENSMUSG00000030031:Kbtbd8	217.874	0.648541	0.169432	3.82774	0.000129324	0.000610573	p-value&log2FC	Up	ENSMUSG00000030031	Kbtbd8
ENSMUSG00000033863:Klf9	734.314	0.780229	0.203455	3.83489	0.00012562	0.000594725	p-value&log2FC	Up	ENSMUSG00000033863	Klf9
ENSMUSG00000095545:Zfp969	179.246	0.611081	0.158963	3.84417	0.00012096	0.000575585	p-value&log2FC	Up	ENSMUSG00000095545	Zfp969
ENSMUSG00000022003:Slc25a30	88.5757	0.828834	0.214776	3.85906	0.000113823	0.000547715	p-value&log2FC	Up	ENSMUSG00000022003	Slc25a30
ENSMUSG00000041440:Gk5	64.5983	0.973309	0.245742	3.96069	7.47322e-05	0.000380859	p-value&log2FC	Up	ENSMUSG00000041440	Gk5
ENSMUSG00000073062:Zxdb	181.498	0.629988	0.158123	3.98418	6.77143e-05	0.000348787	p-value&log2FC	Up	ENSMUSG00000073062	Zxdb
ENSMUSG00000075502:Kbtbd6	206.876	0.585879	0.14626	4.00574	6.18243e-05	0.000321624	p-value&log2FC	Up	ENSMUSG00000075502	Kbtbd6
ENSMUSG00000046798:Cldn12	184.806	0.588919	0.147014	4.00587	6.17891e-05	0.000321604	p-value&log2FC	Up	ENSMUSG00000046798	Cldn12
ENSMUSG00000095199:Zfp967	183.585	0.63916	0.157613	4.05526	5.00785e-05	0.000266324	p-value&log2FC	Up	ENSMUSG00000095199	Zfp967
ENSMUSG00000027955:Fam198b	172.076	0.633717	0.15553	4.07455	4.61025e-05	0.000248136	p-value&log2FC	Up	ENSMUSG00000027955	Fam198b
ENSMUSG00000029366:Dck	2954.04	0.680539	0.164578	4.13506	3.54863e-05	0.000198275	p-value&log2FC	Up	ENSMUSG00000029366	Dck
ENSMUSG00000094622:Gm3055	47.6318	1.21016	0.290071	4.17194	3.02015e-05	0.000172144	p-value&log2FC	Up	ENSMUSG00000094622	Gm3055
ENSMUSG00000042302:Ehbp1	212.312	0.646883	0.15423	4.19429	2.7373e-05	0.000158336	p-value&log2FC	Up	ENSMUSG00000042302	Ehbp1
ENSMUSG00000029999:Tgfa	160.828	0.670658	0.159179	4.21324	2.51738e-05	0.000146976	p-value&log2FC	Up	ENSMUSG00000029999	Tgfa
ENSMUSG00000046169:Adamts6	292.673	0.605527	0.142361	4.25347	2.10479e-05	0.000125821	p-value&log2FC	Up	ENSMUSG00000046169	Adamts6
ENSMUSG00000028385:Snx30	384.339	0.58825	0.13759	4.27539	1.90805e-05	0.000115133	p-value&log2FC	Up	ENSMUSG00000028385	Snx30
ENSMUSG00000036202:Rif1	668.083	1.00679	0.234254	4.29786	1.72455e-05	0.000105299	p-value&log2FC	Up	ENSMUSG00000036202	Rif1
ENSMUSG00000047735:Samd9l	115.104	0.84569	0.195289	4.33045	1.48805e-05	9.31869e-05	p-value&log2FC	Up	ENSMUSG00000047735	Samd9l
ENSMUSG00000028212:Ccne2	149.182	0.787754	0.181619	4.3374	1.44178e-05	9.05104e-05	p-value&log2FC	Up	ENSMUSG00000028212	Ccne2
ENSMUSG00000022299:Slc25a32	165.868	0.68832	0.158515	4.3423	1.40999e-05	8.87863e-05	p-value&log2FC	Up	ENSMUSG00000022299	Slc25a32
ENSMUSG00000044966:Fbxo48	99.6064	0.931099	0.212731	4.37688	1.20389e-05	7.68455e-05	p-value&log2FC	Up	ENSMUSG00000044966	Fbxo48
ENSMUSG00000096718:Zfp781	54.1925	1.22921	0.272211	4.51563	6.31297e-06	4.37222e-05	p-value&log2FC	Up	ENSMUSG00000096718	Zfp781
ENSMUSG00000092097:Gm5819	89.0692	1.037	0.229586	4.51682	6.27749e-06	4.35058e-05	p-value&log2FC	Up	ENSMUSG00000092097	Gm5819
ENSMUSG00000050954:Zfp169	280.667	0.594242	0.129892	4.57488	4.76484e-06	3.43202e-05	p-value&log2FC	Up	ENSMUSG00000050954	Zfp169
ENSMUSG00000040433:Zbtb38	380.479	0.589383	0.128702	4.57943	4.66236e-06	3.36056e-05	p-value&log2FC	Up	ENSMUSG00000040433	Zbtb38
ENSMUSG00000009569:Mkl2	193.526	0.654177	0.142715	4.5838	4.56607e-06	3.30044e-05	p-value&log2FC	Up	ENSMUSG00000009569	Mkl2
ENSMUSG00000040855:Reps2	158.245	0.749285	0.163168	4.59212	4.38776e-06	3.18501e-05	p-value&log2FC	Up	ENSMUSG00000040855	Reps2
ENSMUSG00000028630:Dyrk2	109.504	0.925175	0.197015	4.69596	2.6536e-06	2.01454e-05	p-value&log2FC	Up	ENSMUSG00000028630	Dyrk2
ENSMUSG00000025986:Slc39a10	162.22	0.743297	0.157614	4.71592	2.40617e-06	1.84719e-05	p-value&log2FC	Up	ENSMUSG00000025986	Slc39a10
ENSMUSG00000078185:Chml	144.327	0.857722	0.179944	4.7666	1.87357e-06	1.48153e-05	p-value&log2FC	Up	ENSMUSG00000078185	Chml
ENSMUSG00000019726:Lyst	231.99	0.675614	0.140259	4.81689	1.45814e-06	1.19482e-05	p-value&log2FC	Up	ENSMUSG00000019726	Lyst
ENSMUSG00000074925:Ptar1	177.266	0.753555	0.155417	4.8486	1.24337e-06	1.03335e-05	p-value&log2FC	Up	ENSMUSG00000074925	Ptar1
ENSMUSG00000022742:Cpox	9756.6	0.702728	0.144244	4.87179	1.1059e-06	9.3347e-06	p-value&log2FC	Up	ENSMUSG00000022742	Cpox
ENSMUSG00000022292:Rrm2b	340.348	0.617321	0.12623	4.89045	1.00606e-06	8.59083e-06	p-value&log2FC	Up	ENSMUSG00000022292	Rrm2b
ENSMUSG00000079065:BC005561	226.131	0.839099	0.165027	5.08462	3.68357e-07	3.46546e-06	p-value&log2FC	Up	ENSMUSG00000079065	BC005561
ENSMUSG00000044501:Zfp758	262.807	0.732659	0.143834	5.0938	3.50961e-07	3.32006e-06	p-value&log2FC	Up	ENSMUSG00000044501	Zfp758
ENSMUSG00000052812:Atad2b	1645.78	1.19287	0.234143	5.09461	3.49465e-07	3.31201e-06	p-value&log2FC	Up	ENSMUSG00000052812	Atad2b
ENSMUSG00000031365:Zfp275	183.032	0.798143	0.156208	5.10949	3.23022e-07	3.0986e-06	p-value&log2FC	Up	ENSMUSG00000031365	Zfp275
ENSMUSG00000039782:Cpeb2	325.059	0.60435	0.117442	5.14596	2.66154e-07	2.60918e-06	p-value&log2FC	Up	ENSMUSG00000039782	Cpeb2
ENSMUSG00000031880:Rrad	49.8516	1.52771	0.293709	5.20143	1.97756e-07	1.99388e-06	p-value&log2FC	Up	ENSMUSG00000031880	Rrad
ENSMUSG00000014932:Yes1	250.244	0.675948	0.128348	5.26652	1.39037e-07	1.46217e-06	p-value&log2FC	Up	ENSMUSG00000014932	Yes1
ENSMUSG00000008307:1700109H08Rik	171.248	0.830784	0.157294	5.28172	1.27978e-07	1.35559e-06	p-value&log2FC	Up	ENSMUSG00000008307	1700109H08Rik
ENSMUSG00000089756:Zfp966	304.773	0.65146	0.122993	5.29671	1.17905e-07	1.25798e-06	p-value&log2FC	Up	ENSMUSG00000089756	Zfp966
ENSMUSG00000019971:Cep290	551.09	0.608853	0.114881	5.29988	1.15879e-07	1.24023e-06	p-value&log2FC	Up	ENSMUSG00000019971	Cep290
ENSMUSG00000040760:Appl1	349.901	0.589213	0.110094	5.35191	8.70303e-08	9.54358e-07	p-value&log2FC	Up	ENSMUSG00000040760	Appl1
ENSMUSG00000048970:C1galt1c1	191.497	0.787824	0.146238	5.38726	7.1538e-08	8.01222e-07	p-value&log2FC	Up	ENSMUSG00000048970	C1galt1c1
ENSMUSG00000020275:Rel	235.809	0.724075	0.133719	5.41492	6.13175e-08	6.97741e-07	p-value&log2FC	Up	ENSMUSG00000020275	Rel
ENSMUSG00000028228:Cpne3	344.443	0.723567	0.13335	5.42609	5.76023e-08	6.60592e-07	p-value&log2FC	Up	ENSMUSG00000028228	Cpne3
ENSMUSG00000038418:Egr1	294.318	0.682424	0.12563	5.43202	5.57185e-08	6.41857e-07	p-value&log2FC	Up	ENSMUSG00000038418	Egr1
ENSMUSG00000027993:Trim2	640.551	0.580614	0.105412	5.50804	3.62859e-08	4.36622e-07	p-value&log2FC	Up	ENSMUSG00000027993	Trim2
ENSMUSG00000045064:Zc2hc1c	189.001	0.850195	0.153245	5.54794	2.89053e-08	3.57882e-07	p-value&log2FC	Up	ENSMUSG00000045064	Zc2hc1c
ENSMUSG00000025626:Phf6	680.978	0.586048	0.105513	5.55427	2.78778e-08	3.46414e-07	p-value&log2FC	Up	ENSMUSG00000025626	Phf6
ENSMUSG00000057894:Zfp329	723.746	0.603688	0.108517	5.56307	2.6507e-08	3.30983e-07	p-value&log2FC	Up	ENSMUSG00000057894	Zfp329
ENSMUSG00000040022:Rab11fip2	369.401	0.732724	0.131594	5.56805	2.576e-08	3.22536e-07	p-value&log2FC	Up	ENSMUSG00000040022	Rab11fip2
ENSMUSG00000094441:Zfp955a	235.186	0.887528	0.159398	5.568	2.57677e-08	3.22536e-07	p-value&log2FC	Up	ENSMUSG00000094441	Zfp955a
ENSMUSG00000021775:Nr1d2	317.166	0.706353	0.125786	5.6155	1.95991e-08	2.53522e-07	p-value&log2FC	Up	ENSMUSG00000021775	Nr1d2
ENSMUSG00000097221:1810049J17Rik	236.421	0.837923	0.149066	5.62116	1.89676e-08	2.46748e-07	p-value&log2FC	Up	ENSMUSG00000097221	1810049J17Rik
ENSMUSG00000030471:Zdhhc13	441.325	0.619084	0.109322	5.66293	1.48807e-08	1.97332e-07	p-value&log2FC	Up	ENSMUSG00000030471	Zdhhc13
ENSMUSG00000078868:Gm14412	264.916	0.768812	0.134613	5.71126	1.12141e-08	1.51449e-07	p-value&log2FC	Up	ENSMUSG00000078868	Gm14412
ENSMUSG00000033904:Ccp110	631.798	0.651153	0.112095	5.80894	6.28702e-09	8.98747e-08	p-value&log2FC	Up	ENSMUSG00000033904	Ccp110
ENSMUSG00000079084:Ccdc82	520.201	0.608144	0.104237	5.83423	5.40404e-09	7.87884e-08	p-value&log2FC	Up	ENSMUSG00000079084	Ccdc82
ENSMUSG00000042595:Fam199x	295.215	0.737262	0.125885	5.85661	4.724e-09	6.95655e-08	p-value&log2FC	Up	ENSMUSG00000042595	Fam199x
ENSMUSG00000037573:Tob1	319.922	0.702037	0.119728	5.86362	4.52892e-09	6.72719e-08	p-value&log2FC	Up	ENSMUSG00000037573	Tob1
ENSMUSG00000042496:Prdm10	284.654	0.784296	0.133669	5.86744	4.42584e-09	6.5836e-08	p-value&log2FC	Up	ENSMUSG00000042496	Prdm10
ENSMUSG00000049672:Zbtb14	790.374	0.601504	0.102258	5.8822	4.04848e-09	6.05737e-08	p-value&log2FC	Up	ENSMUSG00000049672	Zbtb14
ENSMUSG00000056608:Chd9	838.56	0.595662	0.0995642	5.98269	2.19476e-09	3.4445e-08	p-value&log2FC	Up	ENSMUSG00000056608	Chd9
ENSMUSG00000042851:Zc3h6	295.426	0.77054	0.128609	5.99134	2.08113e-09	3.29133e-08	p-value&log2FC	Up	ENSMUSG00000042851	Zc3h6
ENSMUSG00000049502:Dtx3l	473.917	0.681817	0.113106	6.02812	1.65875e-09	2.67276e-08	p-value&log2FC	Up	ENSMUSG00000049502	Dtx3l
ENSMUSG00000048458:Fam212b	324.107	0.756142	0.12496	6.05107	1.43885e-09	2.33307e-08	p-value&log2FC	Up	ENSMUSG00000048458	Fam212b
ENSMUSG00000038174:Fam126b	673.135	0.630612	0.104151	6.05479	1.40603e-09	2.29071e-08	p-value&log2FC	Up	ENSMUSG00000038174	Fam126b
ENSMUSG00000046185:Zfp84	480.165	0.642777	0.105236	6.10798	1.009e-09	1.67579e-08	p-value&log2FC	Up	ENSMUSG00000046185	Zfp84
ENSMUSG00000022704:Qtrtd1	266.595	0.835898	0.135699	6.15992	7.27795e-10	1.24709e-08	p-value&log2FC	Up	ENSMUSG00000022704	Qtrtd1
ENSMUSG00000074519:Zfp971	467.063	0.68526	0.111162	6.16452	7.06984e-10	1.21346e-08	p-value&log2FC	Up	ENSMUSG00000074519	Zfp971
ENSMUSG00000048280:Zfp738	462.617	0.643787	0.104117	6.18332	6.27677e-10	1.09753e-08	p-value&log2FC	Up	ENSMUSG00000048280	Zfp738
ENSMUSG00000061778:Mospd2	753.71	0.58102	0.0939205	6.18629	6.15961e-10	1.07888e-08	p-value&log2FC	Up	ENSMUSG00000061778	Mospd2
ENSMUSG00000001998:Ap4e1	595.069	0.667774	0.106829	6.25085	4.08215e-10	7.482e-09	p-value&log2FC	Up	ENSMUSG00000001998	Ap4e1
ENSMUSG00000043881:Kbtbd7	653.032	0.678515	0.108394	6.25974	3.85618e-10	7.1059e-09	p-value&log2FC	Up	ENSMUSG00000043881	Kbtbd7
ENSMUSG00000064061:Dzip3	724.829	0.610772	0.0970457	6.29365	3.1008e-10	5.86126e-09	p-value&log2FC	Up	ENSMUSG00000064061	Dzip3
ENSMUSG00000033991:Ttc37	757.227	0.609623	0.0968435	6.29493	3.07545e-10	5.82407e-09	p-value&log2FC	Up	ENSMUSG00000033991	Ttc37
ENSMUSG00000045038:Prkce	346.358	0.729707	0.115833	6.29967	2.98286e-10	5.65915e-09	p-value&log2FC	Up	ENSMUSG00000045038	Prkce
ENSMUSG00000007613:Tgfbr1	410.632	0.680456	0.107937	6.30421	2.89662e-10	5.50572e-09	p-value&log2FC	Up	ENSMUSG00000007613	Tgfbr1
ENSMUSG00000048279:Sacs	350.707	0.778341	0.123448	6.30501	2.88168e-10	5.50398e-09	p-value&log2FC	Up	ENSMUSG00000048279	Sacs
ENSMUSG00000022330:Osr2	28.0436	2.9668	0.470052	6.31163	2.76107e-10	5.30704e-09	p-value&log2FC	Up	ENSMUSG00000022330	Osr2
ENSMUSG00000046873:Mbtps2	603.095	0.655861	0.103634	6.32864	2.47328e-10	4.78075e-09	p-value&log2FC	Up	ENSMUSG00000046873	Mbtps2
ENSMUSG00000039253:Fn3krp	668.072	0.61246	0.0966529	6.33669	2.34751e-10	4.56341e-09	p-value&log2FC	Up	ENSMUSG00000039253	Fn3krp
ENSMUSG00000036769:Wdr44	785.413	0.701738	0.110273	6.36366	1.97002e-10	3.86621e-09	p-value&log2FC	Up	ENSMUSG00000036769	Wdr44
ENSMUSG00000024298:Zfp871	1018.13	1.68606	0.263705	6.39374	1.61875e-10	3.22618e-09	p-value&log2FC	Up	ENSMUSG00000024298	Zfp871
ENSMUSG00000024074:Crim1	396.305	0.68358	0.106363	6.42684	1.30286e-10	2.65328e-09	p-value&log2FC	Up	ENSMUSG00000024074	Crim1
ENSMUSG00000017418:Arl5b	718.094	0.638769	0.0987599	6.4679	9.93771e-11	2.09295e-09	p-value&log2FC	Up	ENSMUSG00000017418	Arl5b
ENSMUSG00000050714:Zbtb26	427.474	0.752956	0.115858	6.49894	8.08884e-11	1.72966e-09	p-value&log2FC	Up	ENSMUSG00000050714	Zbtb26
ENSMUSG00000022641:Bbx	863.81	0.624383	0.0958826	6.51195	7.41819e-11	1.61314e-09	p-value&log2FC	Up	ENSMUSG00000022641	Bbx
ENSMUSG00000039652:Cpeb3	415.735	0.66808	0.102498	6.518	7.12505e-11	1.55269e-09	p-value&log2FC	Up	ENSMUSG00000039652	Cpeb3
ENSMUSG00000007827:Ankrd26	1103.15	0.649705	0.098799	6.57603	4.8318e-11	1.0852e-09	p-value&log2FC	Up	ENSMUSG00000007827	Ankrd26
ENSMUSG00000036109:Mbnl3	387.755	0.756538	0.11458	6.60271	4.03707e-11	9.14712e-10	p-value&log2FC	Up	ENSMUSG00000036109	Mbnl3
ENSMUSG00000018068:Ints2	1218.54	0.670351	0.101455	6.60738	3.91183e-11	8.92246e-10	p-value&log2FC	Up	ENSMUSG00000018068	Ints2
ENSMUSG00000032740:Ccdc88a	766.712	0.742406	0.112031	6.62678	3.43082e-11	7.93106e-10	p-value&log2FC	Up	ENSMUSG00000032740	Ccdc88a
ENSMUSG00000021754:Map3k1	533.703	0.660169	0.0988657	6.67743	2.43173e-11	5.80448e-10	p-value&log2FC	Up	ENSMUSG00000021754	Map3k1
ENSMUSG00000055296:Tmem245	598.919	0.667443	0.0999364	6.67868	2.41108e-11	5.7686e-10	p-value&log2FC	Up	ENSMUSG00000055296	Tmem245
ENSMUSG00000036676:Tmtc3	437.318	0.758596	0.112524	6.74163	1.56615e-11	3.85491e-10	p-value&log2FC	Up	ENSMUSG00000036676	Tmtc3
ENSMUSG00000042042:Csgalnact2	800.68	0.593378	0.0877714	6.7605	1.37519e-11	3.41766e-10	p-value&log2FC	Up	ENSMUSG00000042042	Csgalnact2
ENSMUSG00000020273:Papolg	826.313	0.629462	0.093087	6.76209	1.36016e-11	3.38851e-10	p-value&log2FC	Up	ENSMUSG00000020273	Papolg
ENSMUSG00000031668:Eif2ak3	854.168	0.603603	0.0883156	6.83462	8.22241e-12	2.11516e-10	p-value&log2FC	Up	ENSMUSG00000031668	Eif2ak3
ENSMUSG00000028403:Zdhhc21	730.573	0.622031	0.0901472	6.90017	5.19413e-12	1.38474e-10	p-value&log2FC	Up	ENSMUSG00000028403	Zdhhc21
ENSMUSG00000027806:Tsc22d2	640.009	0.647981	0.0938865	6.90175	5.13667e-12	1.37483e-10	p-value&log2FC	Up	ENSMUSG00000027806	Tsc22d2
ENSMUSG00000054178:Gm9938	134.114	1.49784	0.217029	6.90156	5.14355e-12	1.37483e-10	p-value&log2FC	Up	ENSMUSG00000054178	Gm9938
ENSMUSG00000020653:Klf11	788.063	0.672994	0.0972282	6.9218	4.45945e-12	1.2109e-10	p-value&log2FC	Up	ENSMUSG00000020653	Klf11
ENSMUSG00000033054:Npat	920.063	0.584765	0.0843237	6.93477	4.06877e-12	1.11365e-10	p-value&log2FC	Up	ENSMUSG00000033054	Npat
ENSMUSG00000039697:Ncoa7	916.031	0.640487	0.0918332	6.97445	3.07059e-12	8.58761e-11	p-value&log2FC	Up	ENSMUSG00000039697	Ncoa7
ENSMUSG00000018199:Trove2	845.775	0.592515	0.0847652	6.99008	2.74733e-12	7.72788e-11	p-value&log2FC	Up	ENSMUSG00000018199	Trove2
ENSMUSG00000059142:Zfp945	753.014	0.598483	0.0854366	7.00499	2.47002e-12	7.04231e-11	p-value&log2FC	Up	ENSMUSG00000059142	Zfp945
ENSMUSG00000031885:Cbfb	1221.01	0.585831	0.0835201	7.01424	2.31196e-12	6.64705e-11	p-value&log2FC	Up	ENSMUSG00000031885	Cbfb
ENSMUSG00000021738:Atxn7	600.237	0.668964	0.0952573	7.02271	2.17613e-12	6.29177e-11	p-value&log2FC	Up	ENSMUSG00000021738	Atxn7
ENSMUSG00000062949:Atp11c	707.429	0.608625	0.0859703	7.07949	1.4469e-12	4.2922e-11	p-value&log2FC	Up	ENSMUSG00000062949	Atp11c
ENSMUSG00000025898:Cwf19l2	1021.01	0.59692	0.084304	7.08056	1.43571e-12	4.27133e-11	p-value&log2FC	Up	ENSMUSG00000025898	Cwf19l2
ENSMUSG00000022361:Zhx1	840.338	0.622777	0.0879196	7.08348	1.40581e-12	4.20677e-11	p-value&log2FC	Up	ENSMUSG00000022361	Zhx1
ENSMUSG00000033799:Fam208b	885.169	0.661062	0.09278	7.12504	1.04048e-12	3.20705e-11	p-value&log2FC	Up	ENSMUSG00000033799	Fam208b
ENSMUSG00000031608:Galnt7	373.523	0.785817	0.109356	7.18585	6.6791e-13	2.14904e-11	p-value&log2FC	Up	ENSMUSG00000031608	Galnt7
ENSMUSG00000063108:Zfp26	843.821	0.588234	0.0817168	7.19844	6.09039e-13	1.98615e-11	p-value&log2FC	Up	ENSMUSG00000063108	Zfp26
ENSMUSG00000047466:8030462N17Rik	630.452	0.693964	0.0962254	7.21185	5.51951e-13	1.80998e-11	p-value&log2FC	Up	ENSMUSG00000047466	8030462N17Rik
ENSMUSG00000027660:Skil	519.486	0.724285	0.0999272	7.24813	4.2258e-13	1.40002e-11	p-value&log2FC	Up	ENSMUSG00000027660	Skil
ENSMUSG00000036391:Sec24a	762.547	0.640142	0.088182	7.25932	3.89035e-13	1.30492e-11	p-value&log2FC	Up	ENSMUSG00000036391	Sec24a
ENSMUSG00000019850:Tnfaip3	519.623	0.694123	0.0951426	7.29561	2.97315e-13	1.02404e-11	p-value&log2FC	Up	ENSMUSG00000019850	Tnfaip3
ENSMUSG00000025255:Zfhx4	405.545	0.855072	0.116319	7.35107	1.96628e-13	6.93535e-12	p-value&log2FC	Up	ENSMUSG00000025255	Zfhx4
ENSMUSG00000056268:Dennd1b	846.787	0.629282	0.085217	7.38447	1.5306e-13	5.43602e-12	p-value&log2FC	Up	ENSMUSG00000056268	Dennd1b
ENSMUSG00000060090:Rp2	680.656	0.648921	0.0878301	7.38837	1.48643e-13	5.29747e-12	p-value&log2FC	Up	ENSMUSG00000060090	Rp2
ENSMUSG00000034560:A230046K03Rik	1549.21	0.586706	0.0791729	7.41045	1.25874e-13	4.51738e-12	p-value&log2FC	Up	ENSMUSG00000034560	A230046K03Rik
ENSMUSG00000021510:Zfp729a	1008.98	0.598413	0.0806831	7.41683	1.19952e-13	4.33518e-12	p-value&log2FC	Up	ENSMUSG00000021510	Zfp729a
ENSMUSG00000038822:Hace1	591.714	0.680404	0.0913505	7.44828	9.45658e-14	3.46651e-12	p-value&log2FC	Up	ENSMUSG00000038822	Hace1
ENSMUSG00000057335:Cep170	1060.2	0.683551	0.0904884	7.55402	4.22032e-14	1.62237e-12	p-value&log2FC	Up	ENSMUSG00000057335	Cep170
ENSMUSG00000036916:Zfp280c	501.878	0.746162	0.0973631	7.66371	1.80642e-14	7.34873e-13	p-value&log2FC	Up	ENSMUSG00000036916	Zfp280c
ENSMUSG00000048047:Zbtb33	645.04	0.745187	0.0971882	7.66746	1.75433e-14	7.20257e-13	p-value&log2FC	Up	ENSMUSG00000048047	Zbtb33
ENSMUSG00000024477:Pggt1b	1831.78	0.636157	0.0828678	7.67677	1.6315e-14	6.81578e-13	p-value&log2FC	Up	ENSMUSG00000024477	Pggt1b
ENSMUSG00000036501:Fam13b	3714.39	0.589353	0.0765477	7.69916	1.36962e-14	5.78511e-13	p-value&log2FC	Up	ENSMUSG00000036501	Fam13b
ENSMUSG00000064127:Med14	913.897	0.644188	0.0836108	7.7046	1.3125e-14	5.58984e-13	p-value&log2FC	Up	ENSMUSG00000064127	Med14
ENSMUSG00000062078:Qk	2618.66	0.610489	0.0785731	7.76969	7.86807e-15	3.4075e-13	p-value&log2FC	Up	ENSMUSG00000062078	Qk
ENSMUSG00000034653:Ythdc2	884.506	0.751039	0.0966118	7.77378	7.61772e-15	3.31306e-13	p-value&log2FC	Up	ENSMUSG00000034653	Ythdc2
ENSMUSG00000025266:Gnl3l	2263.73	0.6048	0.0776151	7.7923	6.57997e-15	2.87391e-13	p-value&log2FC	Up	ENSMUSG00000025266	Gnl3l
ENSMUSG00000006134:Crkl	1666.41	0.60725	0.0777414	7.81115	5.667e-15	2.48573e-13	p-value&log2FC	Up	ENSMUSG00000006134	Crkl
ENSMUSG00000102976:Zc3h11a	806.457	0.798015	0.102035	7.82097	5.24172e-15	2.30906e-13	p-value&log2FC	Up	ENSMUSG00000102976	Zc3h11a
ENSMUSG00000003226:Ranbp2	3960.25	0.623047	0.0795434	7.83279	4.77145e-15	2.11095e-13	p-value&log2FC	Up	ENSMUSG00000003226	Ranbp2
ENSMUSG00000025531:Chm	472.192	0.846217	0.107976	7.83708	4.61145e-15	2.049e-13	p-value&log2FC	Up	ENSMUSG00000025531	Chm
ENSMUSG00000090673:Gm340	792.405	0.623923	0.0794635	7.85169	4.10476e-15	1.83979e-13	p-value&log2FC	Up	ENSMUSG00000090673	Gm340
ENSMUSG00000025323:Sp4	729.406	0.858828	0.108815	7.89252	2.96145e-15	1.36307e-13	p-value&log2FC	Up	ENSMUSG00000025323	Sp4
ENSMUSG00000022601:Zbtb11	844.216	0.829438	0.104665	7.92468	2.28729e-15	1.06712e-13	p-value&log2FC	Up	ENSMUSG00000022601	Zbtb11
ENSMUSG00000033713:Foxn3	388.119	0.896406	0.112524	7.96639	1.63382e-15	7.83622e-14	p-value&log2FC	Up	ENSMUSG00000033713	Foxn3
ENSMUSG00000004319:Clcn3	10095.5	0.58312	0.072532	8.03948	9.02183e-16	4.51708e-14	p-value&log2FC	Up	ENSMUSG00000004319	Clcn3
ENSMUSG00000021952:Xpo4	584.01	0.83666	0.103793	8.06085	7.5768e-16	3.84991e-14	p-value&log2FC	Up	ENSMUSG00000021952	Xpo4
ENSMUSG00000033624:Pdpr	815.721	0.889033	0.110042	8.07903	6.52862e-16	3.36732e-14	p-value&log2FC	Up	ENSMUSG00000033624	Pdpr
ENSMUSG00000030660:Pik3c2a	658.104	0.993998	0.122248	8.13097	4.25852e-16	2.28845e-14	p-value&log2FC	Up	ENSMUSG00000030660	Pik3c2a
ENSMUSG00000036990:Otud4	2003.85	0.646477	0.0793397	8.14822	3.69324e-16	1.99513e-14	p-value&log2FC	Up	ENSMUSG00000036990	Otud4
ENSMUSG00000035093:Secisbp2l	1604.08	0.793328	0.0963764	8.23156	1.84797e-16	1.05964e-14	p-value&log2FC	Up	ENSMUSG00000035093	Secisbp2l
ENSMUSG00000047036:Zfp445	2928.43	0.641822	0.0771017	8.32437	8.47813e-17	5.08886e-15	p-value&log2FC	Up	ENSMUSG00000047036	Zfp445
ENSMUSG00000035161:Ints6	1443.54	0.58682	0.0703598	8.34028	7.41176e-17	4.50144e-15	p-value&log2FC	Up	ENSMUSG00000035161	Ints6
ENSMUSG00000033411:Ctdspl2	1071.04	0.725565	0.0868209	8.35704	6.43123e-17	3.97651e-15	p-value&log2FC	Up	ENSMUSG00000033411	Ctdspl2
ENSMUSG00000024290:Rock1	3987.7	0.592184	0.070773	8.36737	5.8918e-17	3.6874e-15	p-value&log2FC	Up	ENSMUSG00000024290	Rock1
ENSMUSG00000079509:Zfx	1357.78	0.656871	0.0784943	8.36839	5.84106e-17	3.67808e-15	p-value&log2FC	Up	ENSMUSG00000079509	Zfx
ENSMUSG00000039704:Lmbrd2	210.096	1.39617	0.166671	8.37679	5.43904e-17	3.44607e-15	p-value&log2FC	Up	ENSMUSG00000039704	Lmbrd2
ENSMUSG00000043019:Edem3	1583.16	0.659622	0.0783536	8.41853	3.81234e-17	2.50833e-15	p-value&log2FC	Up	ENSMUSG00000043019	Edem3
ENSMUSG00000045205:Dpy19l4	560.366	0.831008	0.0983034	8.4535	2.82708e-17	1.90902e-15	p-value&log2FC	Up	ENSMUSG00000045205	Dpy19l4
ENSMUSG00000019841:Rev3l	1523.65	0.628183	0.0733433	8.56497	1.08108e-17	7.49747e-16	p-value&log2FC	Up	ENSMUSG00000019841	Rev3l
ENSMUSG00000048490:Nrip1	811.971	0.784142	0.0912021	8.59786	8.12173e-18	5.82947e-16	p-value&log2FC	Up	ENSMUSG00000048490	Nrip1
ENSMUSG00000036291:Ap5m1	757.948	0.743005	0.0862649	8.61307	7.11303e-18	5.21487e-16	p-value&log2FC	Up	ENSMUSG00000036291	Ap5m1
ENSMUSG00000049606:Zfp644	1158.74	0.592499	0.068637	8.63237	6.00957e-18	4.46973e-16	p-value&log2FC	Up	ENSMUSG00000049606	Zfp644
ENSMUSG00000066798:Zbtb6	885.764	0.771205	0.0893096	8.63519	5.86288e-18	4.39245e-16	p-value&log2FC	Up	ENSMUSG00000066798	Zbtb6
ENSMUSG00000039841:Zfp800	545.179	0.92762	0.107058	8.66465	4.52903e-18	3.4434e-16	p-value&log2FC	Up	ENSMUSG00000039841	Zfp800
ENSMUSG00000037475:Thoc2	4040.07	0.667658	0.0768973	8.68247	3.87256e-18	3.01121e-16	p-value&log2FC	Up	ENSMUSG00000037475	Thoc2
ENSMUSG00000040651:Fam208a	2005.42	0.58241	0.066574	8.74831	2.16578e-18	1.76425e-16	p-value&log2FC	Up	ENSMUSG00000040651	Fam208a
ENSMUSG00000048732:Klhl11	160.172	1.49815	0.170806	8.77104	1.77023e-18	1.45357e-16	p-value&log2FC	Up	ENSMUSG00000048732	Klhl11
ENSMUSG00000061186:Sfmbt2	1393.02	0.626813	0.0713955	8.77945	1.64272e-18	1.35975e-16	p-value&log2FC	Up	ENSMUSG00000061186	Sfmbt2
ENSMUSG00000022811:Zfp148	1430.69	0.58783	0.0669188	8.78422	1.57453e-18	1.3139e-16	p-value&log2FC	Up	ENSMUSG00000022811	Zfp148
ENSMUSG00000034832:Tet3	6988.85	0.619511	0.0705117	8.78593	1.55074e-18	1.30466e-16	p-value&log2FC	Up	ENSMUSG00000034832	Tet3
ENSMUSG00000003545:Fosb	328.132	2.82807	0.31888	8.86876	7.39669e-19	6.3798e-17	p-value&log2FC	Up	ENSMUSG00000003545	Fosb
ENSMUSG00000022911:Arl13b	668.522	0.841872	0.094696	8.89027	6.09631e-19	5.34808e-17	p-value&log2FC	Up	ENSMUSG00000022911	Arl13b
ENSMUSG00000020189:Osbpl8	2092.39	0.587134	0.0658717	8.91329	4.95383e-19	4.38328e-17	p-value&log2FC	Up	ENSMUSG00000020189	Osbpl8
ENSMUSG00000034640:Tiparp	346.94	1.09069	0.122341	8.91514	4.87219e-19	4.34854e-17	p-value&log2FC	Up	ENSMUSG00000034640	Tiparp
ENSMUSG00000039219:Arid4b	2173.44	0.690459	0.0774233	8.91797	4.7493e-19	4.27604e-17	p-value&log2FC	Up	ENSMUSG00000039219	Arid4b
ENSMUSG00000024122:Pdpk1	6283.95	0.701882	0.0785852	8.93148	4.20359e-19	3.8182e-17	p-value&log2FC	Up	ENSMUSG00000024122	Pdpk1
ENSMUSG00000029265:Dr1	2670.61	0.622693	0.0694961	8.96011	3.24363e-19	3.0266e-17	p-value&log2FC	Up	ENSMUSG00000029265	Dr1
ENSMUSG00000032410:Xrn1	2187.35	0.719924	0.0791888	9.09124	9.79158e-20	9.3926e-18	p-value&log2FC	Up	ENSMUSG00000032410	Xrn1
ENSMUSG00000024383:Map3k2	1035.5	0.647668	0.0711248	9.10609	8.54059e-20	8.26987e-18	p-value&log2FC	Up	ENSMUSG00000024383	Map3k2
ENSMUSG00000041685:Fcho2	1259.86	0.675735	0.0739739	9.13478	6.55418e-20	6.40686e-18	p-value&log2FC	Up	ENSMUSG00000041685	Fcho2
ENSMUSG00000020948:Klhl28	188.899	1.48944	0.163032	9.13591	6.48618e-20	6.40136e-18	p-value&log2FC	Up	ENSMUSG00000020948	Klhl28
ENSMUSG00000037369:Kdm6a	3031.79	0.693347	0.0757754	9.15003	5.6918e-20	5.67191e-18	p-value&log2FC	Up	ENSMUSG00000037369	Kdm6a
ENSMUSG00000048379:Socs4	1683.59	0.695293	0.0755947	9.19764	3.65881e-20	3.68177e-18	p-value&log2FC	Up	ENSMUSG00000048379	Socs4
ENSMUSG00000024083:Pja2	2425.6	0.590842	0.0641942	9.20397	3.44954e-20	3.5406e-18	p-value&log2FC	Up	ENSMUSG00000024083	Pja2
ENSMUSG00000021301:Hecw1	3268.46	0.679156	0.0737761	9.20564	3.39628e-20	3.52116e-18	p-value&log2FC	Up	ENSMUSG00000021301	Hecw1
ENSMUSG00000039967:Zfp292	1482.07	0.710388	0.0769534	9.23141	2.67092e-20	2.79738e-18	p-value&log2FC	Up	ENSMUSG00000039967	Zfp292
ENSMUSG00000073664:Nbeal1	1086.29	0.7126	0.0771867	9.23216	2.65225e-20	2.79738e-18	p-value&log2FC	Up	ENSMUSG00000073664	Nbeal1
ENSMUSG00000040167:Ikzf5	1346.32	0.722864	0.0782431	9.23869	2.49543e-20	2.66804e-18	p-value&log2FC	Up	ENSMUSG00000040167	Ikzf5
ENSMUSG00000006262:Mob1b	1984.66	0.616221	0.0665509	9.2594	2.05584e-20	2.22118e-18	p-value&log2FC	Up	ENSMUSG00000006262	Mob1b
ENSMUSG00000035236:Scai	1633.85	0.741067	0.0799253	9.272	1.82688e-20	1.9948e-18	p-value&log2FC	Up	ENSMUSG00000035236	Scai
ENSMUSG00000003282:Plag1	547.036	1.13303	0.12209	9.28031	1.6898e-20	1.86495e-18	p-value&log2FC	Up	ENSMUSG00000003282	Plag1
ENSMUSG00000022255:Mtdh	2780.38	0.644634	0.0694384	9.28353	1.63948e-20	1.82909e-18	p-value&log2FC	Up	ENSMUSG00000022255	Mtdh
ENSMUSG00000033943:Mga	1744.63	0.687728	0.073944	9.30065	1.39584e-20	1.59188e-18	p-value&log2FC	Up	ENSMUSG00000033943	Mga
ENSMUSG00000040455:Usp45	1792.88	0.74186	0.0797578	9.30141	1.38599e-20	1.59188e-18	p-value&log2FC	Up	ENSMUSG00000040455	Usp45
ENSMUSG00000043252:Tmem64	1821.76	0.598923	0.0642709	9.31873	1.17746e-20	1.3982e-18	p-value&log2FC	Up	ENSMUSG00000043252	Tmem64
ENSMUSG00000035614:Fam179b	4402.45	0.671379	0.0720226	9.32179	1.14397e-20	1.38138e-18	p-value&log2FC	Up	ENSMUSG00000035614	Fam179b
ENSMUSG00000037270:4932438A13Rik	3133.35	0.703109	0.0752203	9.34734	8.98822e-21	1.11151e-18	p-value&log2FC	Up	ENSMUSG00000037270	4932438A13Rik
ENSMUSG00000021466:Ptch1	886.833	0.707842	0.0756486	9.35697	8.20582e-21	1.02713e-18	p-value&log2FC	Up	ENSMUSG00000021466	Ptch1
ENSMUSG00000031278:Acsl4	1547.59	0.645362	0.0686864	9.39579	5.67911e-21	7.19634e-19	p-value&log2FC	Up	ENSMUSG00000031278	Acsl4
ENSMUSG00000028211:Trp53inp1	11649.2	0.580429	0.0617079	9.40607	5.15021e-21	6.60772e-19	p-value&log2FC	Up	ENSMUSG00000028211	Trp53inp1
ENSMUSG00000038024:Dennd4c	1405.78	0.843189	0.089619	9.4086	5.0281e-21	6.53272e-19	p-value&log2FC	Up	ENSMUSG00000038024	Dennd4c
ENSMUSG00000026319:2310035C23Rik	2725.08	0.595309	0.0629377	9.45869	3.11829e-21	4.21133e-19	p-value&log2FC	Up	ENSMUSG00000026319	2310035C23Rik
ENSMUSG00000045210:Vcpip1	5185.4	0.609662	0.0644088	9.4655	2.92163e-21	3.99834e-19	p-value&log2FC	Up	ENSMUSG00000045210	Vcpip1
ENSMUSG00000028132:Tmem56	6039.96	0.683791	0.0719343	9.50577	1.98568e-21	2.75419e-19	p-value&log2FC	Up	ENSMUSG00000028132	Tmem56
ENSMUSG00000032253:Phip	1593.56	0.721716	0.0758673	9.51287	1.85466e-21	2.60771e-19	p-value&log2FC	Up	ENSMUSG00000032253	Phip
ENSMUSG00000049658:Bdp1	1595.07	0.767643	0.0800789	9.58608	9.14946e-22	1.32268e-19	p-value&log2FC	Up	ENSMUSG00000049658	Bdp1
ENSMUSG00000045767:B230219D22Rik	2672.37	0.723619	0.0750543	9.64127	5.35214e-22	8.19916e-20	p-value&log2FC	Up	ENSMUSG00000045767	B230219D22Rik
ENSMUSG00000061436:Hipk2	2205.83	0.591618	0.0610984	9.68305	3.5595e-22	5.69098e-20	p-value&log2FC	Up	ENSMUSG00000061436	Hipk2
ENSMUSG00000063406:Tmed5	1391.24	0.69741	0.0720333	9.68178	3.60399e-22	5.69098e-20	p-value&log2FC	Up	ENSMUSG00000063406	Tmed5
ENSMUSG00000033964:Zbtb41	584.624	0.926915	0.0955296	9.7029	2.93041e-22	4.77424e-20	p-value&log2FC	Up	ENSMUSG00000033964	Zbtb41
ENSMUSG00000034457:Eda2r	1669.63	0.633046	0.0651998	9.70932	2.75154e-22	4.62981e-20	p-value&log2FC	Up	ENSMUSG00000034457	Eda2r
ENSMUSG00000029787:Avl9	3355.85	0.595309	0.0612513	9.71911	2.49952e-22	4.27584e-20	p-value&log2FC	Up	ENSMUSG00000029787	Avl9
ENSMUSG00000035840:Lysmd3	499.249	1.26378	0.12985	9.73261	2.1891e-22	3.8083e-20	p-value&log2FC	Up	ENSMUSG00000035840	Lysmd3
ENSMUSG00000031540:Kat6a	2575.85	0.626219	0.0638306	9.81064	1.01325e-22	1.7931e-20	p-value&log2FC	Up	ENSMUSG00000031540	Kat6a
ENSMUSG00000063895:Nupl1	1176.38	0.822262	0.0831106	9.89359	4.43841e-23	7.99226e-21	p-value&log2FC	Up	ENSMUSG00000063895	Nupl1
ENSMUSG00000043998:Mgat2	1994.03	0.734229	0.0740761	9.91181	3.69868e-23	6.77915e-21	p-value&log2FC	Up	ENSMUSG00000043998	Mgat2
ENSMUSG00000037857:Nufip2	1244.97	0.75033	0.0756448	9.91912	3.43765e-23	6.46194e-21	p-value&log2FC	Up	ENSMUSG00000037857	Nufip2
ENSMUSG00000026384:Ptpn4	1310.33	0.813982	0.0818035	9.95046	2.51024e-23	4.89883e-21	p-value&log2FC	Up	ENSMUSG00000026384	Ptpn4
ENSMUSG00000094410:Gm38394	292.165	1.42582	0.142751	9.98817	1.7172e-23	3.45595e-21	p-value&log2FC	Up	ENSMUSG00000094410	Gm38394
ENSMUSG00000024073:Birc6	3408.48	0.635978	0.0634708	10.02	1.24492e-23	2.55558e-21	p-value&log2FC	Up	ENSMUSG00000024073	Birc6
ENSMUSG00000031229:Atrx	4085.81	0.725333	0.0715114	10.1429	3.5638e-24	7.78273e-22	p-value&log2FC	Up	ENSMUSG00000031229	Atrx
ENSMUSG00000021250:Fos	123.659	2.15622	0.212088	10.1666	2.79414e-24	6.23458e-22	p-value&log2FC	Up	ENSMUSG00000021250	Fos
ENSMUSG00000022533:Atp13a3	2418.49	0.774381	0.0761437	10.17	2.69935e-24	6.15692e-22	p-value&log2FC	Up	ENSMUSG00000022533	Atp13a3
ENSMUSG00000031529:Tnks	7471.27	0.698378	0.0685138	10.1932	2.1255e-24	5.07353e-22	p-value&log2FC	Up	ENSMUSG00000031529	Tnks
ENSMUSG00000040423:Rc3h1	2530.75	0.644494	0.0628772	10.25	1.1829e-24	2.89078e-22	p-value&log2FC	Up	ENSMUSG00000040423	Rc3h1
ENSMUSG00000033792:Atp7a	490.666	1.30206	0.126354	10.3049	6.69879e-25	1.71891e-22	p-value&log2FC	Up	ENSMUSG00000033792	Atp7a
ENSMUSG00000034610:Zcchc11	1991.76	0.721697	0.0698623	10.3303	5.14125e-25	1.35307e-22	p-value&log2FC	Up	ENSMUSG00000034610	Zcchc11
ENSMUSG00000023025:Larp4	1902.66	0.709068	0.0684659	10.3565	3.91001e-25	1.05611e-22	p-value&log2FC	Up	ENSMUSG00000023025	Larp4
ENSMUSG00000075470:Alg10b	922.993	1.01132	0.097309	10.3929	2.67054e-25	7.40823e-23	p-value&log2FC	Up	ENSMUSG00000075470	Alg10b
ENSMUSG00000001542:Ell2	3551.79	0.597468	0.0574349	10.4025	2.41469e-25	6.88456e-23	p-value&log2FC	Up	ENSMUSG00000001542	Ell2
ENSMUSG00000026977:March7	2371.48	0.756021	0.072438	10.4368	1.684e-25	4.93846e-23	p-value&log2FC	Up	ENSMUSG00000026977	2007-03-01
ENSMUSG00000037416:Dmxl1	2106.26	0.760171	0.0726348	10.4657	1.24216e-25	3.80157e-23	p-value&log2FC	Up	ENSMUSG00000037416	Dmxl1
ENSMUSG00000034297:Med13	7851.31	0.603473	0.0573921	10.5149	7.37493e-26	2.44181e-23	p-value&log2FC	Up	ENSMUSG00000034297	Med13
ENSMUSG00000017291:Taok1	3908.83	0.586109	0.055118	10.6337	2.07674e-26	7.10523e-24	p-value&log2FC	Up	ENSMUSG00000017291	Taok1
ENSMUSG00000035992:Fnip1	3940.54	0.723237	0.0678715	10.656	1.63513e-26	5.78723e-24	p-value&log2FC	Up	ENSMUSG00000035992	Fnip1
ENSMUSG00000000787:Ddx3x	11759.7	0.613419	0.0574751	10.6728	1.3648e-26	5.00297e-24	p-value&log2FC	Up	ENSMUSG00000000787	Ddx3x
ENSMUSG00000046230:Vps13a	1766.83	0.709392	0.0659243	10.7607	5.27653e-27	2.04061e-24	p-value&log2FC	Up	ENSMUSG00000046230	Vps13a
ENSMUSG00000041702:Btbd7	1046.77	0.890168	0.0826899	10.7651	5.02863e-27	2.04061e-24	p-value&log2FC	Up	ENSMUSG00000041702	Btbd7
ENSMUSG00000027699:Ect2	1732.24	1.02442	0.0952138	10.7591	5.36792e-27	2.04061e-24	p-value&log2FC	Up	ENSMUSG00000027699	Ect2
ENSMUSG00000019907:Ppp1r12a	3288.54	0.737285	0.068098	10.8268	2.56921e-27	1.14654e-24	p-value&log2FC	Up	ENSMUSG00000019907	Ppp1r12a
ENSMUSG00000021413:Prpf4b	6978.62	0.622507	0.0570277	10.9159	9.67879e-28	4.5156e-25	p-value&log2FC	Up	ENSMUSG00000021413	Prpf4b
ENSMUSG00000000838:Fmr1	2000.87	0.830505	0.0759499	10.9349	7.84846e-28	3.83603e-25	p-value&log2FC	Up	ENSMUSG00000000838	Fmr1
ENSMUSG00000021709:Erbin	6023.55	0.748342	0.068301	10.9565	6.1832e-28	3.17322e-25	p-value&log2FC	Up	ENSMUSG00000021709	Erbin
ENSMUSG00000042599:Kdm7a	5052.85	0.818571	0.0742593	11.0231	2.95536e-28	1.59652e-25	p-value&log2FC	Up	ENSMUSG00000042599	Kdm7a
ENSMUSG00000020300:Cpeb4	4302.72	0.911281	0.082565	11.0371	2.52971e-28	1.44249e-25	p-value&log2FC	Up	ENSMUSG00000020300	Cpeb4
ENSMUSG00000034998:Foxn2	761.974	1.01173	0.0879058	11.5093	1.18461e-30	7.5993e-28	p-value&log2FC	Up	ENSMUSG00000034998	Foxn2
ENSMUSG00000005886:Ncoa2	4431.91	0.690207	0.0596789	11.5654	6.1738e-31	4.22452e-28	p-value&log2FC	Up	ENSMUSG00000005886	Ncoa2
ENSMUSG00000025326:Ube3a	2967.6	0.708752	0.0612148	11.5781	5.32029e-31	3.90053e-28	p-value&log2FC	Up	ENSMUSG00000025326	Ube3a
ENSMUSG00000025019:Lcor	527.103	1.21079	0.104001	11.6421	2.51636e-31	1.98677e-28	p-value&log2FC	Up	ENSMUSG00000025019	Lcor
ENSMUSG00000037795:N4bp2	3213.73	0.766778	0.0656294	11.6835	1.54866e-31	1.32462e-28	p-value&log2FC	Up	ENSMUSG00000037795	N4bp2
ENSMUSG00000038056:Kmt2c	5084.52	0.700201	0.059609	11.7466	7.35449e-32	6.86241e-29	p-value&log2FC	Up	ENSMUSG00000038056	Kmt2c
ENSMUSG00000036461:Elf1	4212.83	0.745744	0.0631632	11.8066	3.607e-32	3.70222e-29	p-value&log2FC	Up	ENSMUSG00000036461	Elf1
ENSMUSG00000006740:Kif5b	5698.99	0.940964	0.0764111	12.3145	7.5685e-35	1.10976e-31	p-value&log2FC	Up	ENSMUSG00000006740	Kif5b
ENSMUSG00000000948:Gm38393	229.588	2.41408	0.184428	13.0895	3.78015e-39	7.7599e-36	p-value&log2FC	Up	ENSMUSG00000000948	Gm38393
ENSMUSG00000039879:Heca	2483.52	0.742723	0.0557889	13.3131	1.94231e-40	5.47281e-37	p-value&log2FC	Up	ENSMUSG00000039879	Heca
ENSMUSG00000023845:Lnpep	665.591	1.61596	0.121445	13.3061	2.13282e-40	5.47281e-37	p-value&log2FC	Up	ENSMUSG00000023845	Lnpep
ENSMUSG00000066571:4931406P16Rik	4580.5	0.764813	0.0535833	14.2734	3.20733e-46	1.646e-42	p-value&log2FC	Up	ENSMUSG00000066571	4931406P16Rik
ENSMUSG00000020986:Sec23a	1450.22	0.579727	0.0923303	6.27884	3.41109e-10	6.36572e-09	p-value&log2FC	Up	ENSMUSG00000020986	Sec23a
ENSMUSG00000035293:G2e3	2759.91	0.579605	0.0793757	7.30204	2.83428e-13	9.82806e-12	p-value&log2FC	Up	ENSMUSG00000035293	G2e3
ENSMUSG00000027177:Hipk3	4491.89	0.797125	0.0551112	14.4639	2.04733e-47	2.10138e-43	p-value&log2FC	Up	ENSMUSG00000027177	Hipk3
ENSMUSG00000069917:Hba-a2	439136	-0.240563	0.0470121	-5.11705	3.10351e-07	2.99666e-06	p-value	other	ENSMUSG00000069917	Hba-a2
ENSMUSG00000069919:Hba-a1	643623	-0.255734	0.049178	-5.20018	1.99097e-07	2.00543e-06	p-value	other	ENSMUSG00000069919	Hba-a1
ENSMUSG00000073940:Hbb-bt	468696	-0.325064	0.0485708	-6.69258	2.19272e-11	5.29554e-10	p-value	other	ENSMUSG00000073940	Hbb-bt
ENSMUSG00000052305:Hbb-bs	989904	-0.331767	0.0529011	-6.27144	3.57718e-10	6.65149e-09	p-value	other	ENSMUSG00000052305	Hbb-bs
ENSMUSG00000052187:Hbb-y	78.7505	-0.488802	0.279549	-1.74854	0.0803711	0.151224	NS	other	ENSMUSG00000052187	Hbb-y
ENSMUSG00000052217:Hbb-bh1	1552.71	-0.126336	0.0963251	-1.31156	0.189668	0.30159	NS	other	ENSMUSG00000052217	Hbb-bh1
ENSMUSG00000055609:Hba-x	521.96	0.0793145	0.105153	0.754277	0.450683	0.579966	NS	other	ENSMUSG00000055609	Hba-x
ENSMUSG00000073063:Hbq1b	1236.3	0.00731197	0.0734204	0.0995904	0.92067	0.949902	NS	other	ENSMUSG00000073063	Hbq1b
ENSMUSG00000051396:Hspa14	177.263	0.263897	0.152168	1.73425	0.0828739	0.155053	NS	other	ENSMUSG00000051396	Hspa14
ENSMUSG00000073481:Marc2	4665.36	-0.18788	0.049347	-3.80732	0.00014048	0.000655703	p-value	other	ENSMUSG00000073481	2002-03-01
ENSMUSG00000079557:March2	7004.12	-0.0678461	0.0484184	-1.40125	0.16114	0.26497	NS	other	ENSMUSG00000079557	2002-03-01
ENSMUSG00000109865:Hspa14	1756.15	-0.0842418	0.0700275	-1.20298	0.228983	0.347933	NS	other	ENSMUSG00000109865	Hspa14
ENSMUSG00000079659:Tmem243	8.72454	0.603365	0.699248	0.862877	0.388205	0.519004	log2FC	other	ENSMUSG00000079659	Tmem243
ENSMUSG00000032507:Fbxl2	8.30814	-0.608534	0.693372	-0.877646	0.380136	0.511768	log2FC	other	ENSMUSG00000032507	Fbxl2
ENSMUSG00000025348:Itga7	9.08313	-0.606811	0.675109	-0.898834	0.368741	0.500894	log2FC	other	ENSMUSG00000025348	Itga7
ENSMUSG00000043740:B430306N03Rik	7.70372	-0.655584	0.707357	-0.926808	0.354026	0.485727	log2FC	other	ENSMUSG00000043740	B430306N03Rik
ENSMUSG00000040287:Stac3	9.10361	-0.606527	0.637017	-0.952136	0.341028	0.471867	log2FC	other	ENSMUSG00000040287	Stac3
ENSMUSG00000078747:Gm20878	8.31179	0.70774	0.719402	0.98379	0.325219	0.45552	log2FC	other	ENSMUSG00000078747	Gm20878
ENSMUSG00000027867:Spag17	9.83492	-0.655301	0.662987	-0.988406	0.322954	0.453089	log2FC	other	ENSMUSG00000027867	Spag17
ENSMUSG00000024063:Lbh	9.67134	-0.694354	0.702211	-0.988811	0.322755	0.452934	log2FC	other	ENSMUSG00000024063	Lbh
ENSMUSG00000028979:Masp2	10.8105	-0.597791	0.599241	-0.99758	0.318483	0.448226	log2FC	other	ENSMUSG00000028979	Masp2
ENSMUSG00000074635:3110070M22Rik	9.35251	-0.650232	0.646536	-1.00572	0.314552	0.443884	log2FC	other	ENSMUSG00000074635	3110070M22Rik
ENSMUSG00000072972:Adam4	12.59	-0.617332	0.611232	-1.00998	0.312505	0.441748	log2FC	other	ENSMUSG00000072972	Adam4
ENSMUSG00000002732:Fkbp7	8.65171	0.671488	0.66462	1.01033	0.312336	0.441718	log2FC	other	ENSMUSG00000002732	Fkbp7
ENSMUSG00000022759:Lrrc74b	10.3645	-0.659189	0.644358	-1.02302	0.3063	0.435257	log2FC	other	ENSMUSG00000022759	Lrrc74b
ENSMUSG00000032232:Cgnl1	9.94896	0.710667	0.692832	1.02574	0.305013	0.433849	log2FC	other	ENSMUSG00000032232	Cgnl1
ENSMUSG00000067872:Ccdc87	8.15186	0.752832	0.72991	1.03141	0.302351	0.431259	log2FC	other	ENSMUSG00000067872	Ccdc87
ENSMUSG00000002769:Gnmt	11.9468	-0.582639	0.561314	-1.03799	0.299274	0.427761	log2FC	other	ENSMUSG00000002769	Gnmt
ENSMUSG00000033207:Mamdc2	13.5185	0.598502	0.57212	1.04611	0.29551	0.423441	log2FC	other	ENSMUSG00000033207	Mamdc2
ENSMUSG00000042485:Mustn1	14.7555	-0.601102	0.573929	-1.04735	0.29494	0.422744	log2FC	other	ENSMUSG00000042485	Mustn1
ENSMUSG00000044456:Rin3	12.0238	0.593999	0.56457	1.05213	0.292742	0.420355	log2FC	other	ENSMUSG00000044456	Rin3
ENSMUSG00000062044:Lmtk3	7.92721	-0.740992	0.696787	-1.06344	0.287582	0.414803	log2FC	other	ENSMUSG00000062044	Lmtk3
ENSMUSG00000079008:Gm14124	13.4897	0.585785	0.544949	1.07493	0.282404	0.408829	log2FC	other	ENSMUSG00000079008	Gm14124
ENSMUSG00000032177:Pde4a	10.9309	0.694541	0.64372	1.07895	0.280611	0.406806	log2FC	other	ENSMUSG00000032177	Pde4a
ENSMUSG00000029130:Rnf32	11.0895	0.728036	0.669618	1.08724	0.27693	0.402938	log2FC	other	ENSMUSG00000029130	Rnf32
ENSMUSG00000014198:Zfp385c	15.5853	-0.622678	0.567714	-1.09682	0.272722	0.398125	log2FC	other	ENSMUSG00000014198	Zfp385c
ENSMUSG00000033436:Armcx2	11.3888	-0.680819	0.614717	-1.10753	0.268064	0.392665	log2FC	other	ENSMUSG00000033436	Armcx2
ENSMUSG00000028392:Bspry	12.4873	-0.605561	0.546496	-1.10808	0.267827	0.392487	log2FC	other	ENSMUSG00000028392	Bspry
ENSMUSG00000063689:Hist2h2ab	10.8362	0.643625	0.580025	1.10965	0.26715	0.39183	log2FC	other	ENSMUSG00000063689	Hist2h2ab
ENSMUSG00000047953:Gp5	9.48318	-0.70849	0.635773	-1.11438	0.265118	0.38963	log2FC	other	ENSMUSG00000047953	Gp5
ENSMUSG00000024039:Cbs	15.4858	0.601363	0.536577	1.12074	0.262399	0.386963	log2FC	other	ENSMUSG00000024039	Cbs
ENSMUSG00000109228:Fam81b	14.1196	0.595079	0.529511	1.12383	0.261086	0.385248	log2FC	other	ENSMUSG00000109228	Fam81b
ENSMUSG00000051367:Six1	14.1116	0.632383	0.561297	1.12665	0.259892	0.383927	log2FC	other	ENSMUSG00000051367	Six1
ENSMUSG00000039470:Zdhhc2	8.33595	0.779672	0.689546	1.1307	0.258179	0.382003	log2FC	other	ENSMUSG00000039470	Zdhhc2
ENSMUSG00000018986:Slfn3	10.0066	0.742962	0.653419	1.13704	0.255522	0.37922	log2FC	other	ENSMUSG00000018986	Slfn3
ENSMUSG00000078794:Dact3	12.2247	-0.655108	0.571137	-1.14702	0.251372	0.374632	log2FC	other	ENSMUSG00000078794	Dact3
ENSMUSG00000032415:Ube2cbp	11.0439	-0.669697	0.583654	-1.14742	0.251208	0.374495	log2FC	other	ENSMUSG00000032415	Ube2cbp
ENSMUSG00000090693:Trim43a	8.73318	0.779549	0.673377	1.15767	0.246998	0.369561	log2FC	other	ENSMUSG00000090693	Trim43a
ENSMUSG00000002908:Kcnn1	14.4765	-0.610626	0.522873	-1.16783	0.242876	0.364923	log2FC	other	ENSMUSG00000002908	Kcnn1
ENSMUSG00000026435:Slc45a3	12.7786	-0.718286	0.611412	-1.1748	0.240076	0.36131	log2FC	other	ENSMUSG00000026435	Slc45a3
ENSMUSG00000071203:Naip5	8.04875	0.851488	0.723667	1.17663	0.239343	0.360578	log2FC	other	ENSMUSG00000071203	Naip5
ENSMUSG00000022203:Efs	9.80474	-0.754164	0.638957	-1.1803	0.237879	0.358642	log2FC	other	ENSMUSG00000022203	Efs
ENSMUSG00000018238:Gdf9	16.9364	-0.610237	0.514828	-1.18532	0.23589	0.356475	log2FC	other	ENSMUSG00000018238	Gdf9
ENSMUSG00000040264:Gbp2b	13.3232	0.649383	0.544008	1.1937	0.232595	0.352507	log2FC	other	ENSMUSG00000040264	Gbp2b
ENSMUSG00000054206:Gzmm	11.2232	-0.703364	0.589036	-1.19409	0.232441	0.352404	log2FC	other	ENSMUSG00000054206	Gzmm
ENSMUSG00000030321:Efcab12	13.4087	-0.630321	0.525646	-1.19914	0.230475	0.349992	log2FC	other	ENSMUSG00000030321	Efcab12
ENSMUSG00000062082:Cd200r4	12.4309	0.700056	0.581111	1.20469	0.228325	0.347137	log2FC	other	ENSMUSG00000062082	Cd200r4
ENSMUSG00000014075:Tctex1d2	12.2934	-0.673545	0.558007	-1.20706	0.227411	0.346158	log2FC	other	ENSMUSG00000014075	Tctex1d2
ENSMUSG00000099689:Zfp383	13.0559	0.665291	0.549851	1.20995	0.226299	0.344926	log2FC	other	ENSMUSG00000099689	Zfp383
ENSMUSG00000024042:Sik1	10.9359	0.736063	0.603419	1.21982	0.222533	0.340348	log2FC	other	ENSMUSG00000024042	Sik1
ENSMUSG00000037972:Snn	13.3644	-0.692276	0.566898	-1.22117	0.222023	0.339772	log2FC	other	ENSMUSG00000037972	Snn
ENSMUSG00000073125:Xlr3b	8.44858	-0.93299	0.762426	-1.22371	0.221061	0.338812	log2FC	other	ENSMUSG00000073125	Xlr3b
ENSMUSG00000057530:Ece1	13.1909	-0.651468	0.531424	-1.22589	0.22024	0.338	log2FC	other	ENSMUSG00000057530	Ece1
ENSMUSG00000096576:Oog1	8.65881	0.906837	0.735361	1.23319	0.217507	0.334452	log2FC	other	ENSMUSG00000096576	Oog1
ENSMUSG00000003948:Mmd	9.31285	-0.832518	0.670564	-1.24152	0.214415	0.331089	log2FC	other	ENSMUSG00000003948	Mmd
ENSMUSG00000025017:Pik3ap1	14.6222	0.694854	0.5539	1.25448	0.209669	0.325334	log2FC	other	ENSMUSG00000025017	Pik3ap1
ENSMUSG00000031562:Dctd	11.1526	0.817661	0.647095	1.26359	0.206378	0.321242	log2FC	other	ENSMUSG00000031562	Dctd
ENSMUSG00000060063:Alox5ap	17.9755	-0.637179	0.503731	-1.26492	0.2059	0.320789	log2FC	other	ENSMUSG00000060063	Alox5ap
ENSMUSG00000009075:Cabp7	16.6047	-0.635508	0.498238	-1.27551	0.202128	0.315824	log2FC	other	ENSMUSG00000009075	Cabp7
ENSMUSG00000056592:Zfp658	16.6924	0.623757	0.485854	1.28384	0.199199	0.312484	log2FC	other	ENSMUSG00000056592	Zfp658
ENSMUSG00000039194:Rlbp1	11.1903	0.834011	0.646919	1.2892	0.197327	0.310591	log2FC	other	ENSMUSG00000039194	Rlbp1
ENSMUSG00000031303:Map3k15	10.2394	-0.784064	0.602749	-1.30081	0.193322	0.305977	log2FC	other	ENSMUSG00000031303	Map3k15
ENSMUSG00000050424:Pnma5	10.2857	0.815038	0.622108	1.31012	0.190154	0.302127	log2FC	other	ENSMUSG00000050424	Pnma5
ENSMUSG00000068566:Myadm	12.9999	0.725405	0.538489	1.34711	0.177944	0.286183	log2FC	other	ENSMUSG00000068566	Myadm
ENSMUSG00000071722:Spin4	15.0839	0.667031	0.494872	1.34789	0.177695	0.285917	log2FC	other	ENSMUSG00000071722	Spin4
ENSMUSG00000074272:Ceacam1	10.3936	0.850529	0.630606	1.34875	0.177418	0.285762	log2FC	other	ENSMUSG00000074272	Ceacam1
ENSMUSG00000045471:Hcrt	10.503	-0.80812	0.598868	-1.34941	0.177205	0.285575	log2FC	other	ENSMUSG00000045471	Hcrt
ENSMUSG00000074671:Tspyl3	12.989	0.731422	0.540189	1.35401	0.175733	0.283515	log2FC	other	ENSMUSG00000074671	Tspyl3
ENSMUSG00000061462:Obscn	13.3957	0.774388	0.571697	1.35454	0.175564	0.283375	log2FC	other	ENSMUSG00000061462	Obscn
ENSMUSG00000063543:Gm5616	20.5533	0.601683	0.443717	1.356	0.175098	0.283024	log2FC	other	ENSMUSG00000063543	Gm5616
ENSMUSG00000022824:Muc13	25.2776	0.605367	0.445916	1.35758	0.174596	0.282258	log2FC	other	ENSMUSG00000022824	Muc13
ENSMUSG00000031799:Tpm4	21.9779	1.30897	0.960576	1.3627	0.172978	0.280216	log2FC	other	ENSMUSG00000031799	Tpm4
ENSMUSG00000049123:Catsperg2	17.2429	-0.650998	0.475357	-1.36949	0.170846	0.277287	log2FC	other	ENSMUSG00000049123	Catsperg2
ENSMUSG00000069835:Sat2	6.86342	1.09416	0.794444	1.37727	0.168429	0.274144	log2FC	other	ENSMUSG00000069835	Sat2
ENSMUSG00000073422:H2-Ke6	22.0244	-0.627723	0.451334	-1.39082	0.164281	0.268928	log2FC	other	ENSMUSG00000073422	H2-Ke6
ENSMUSG00000079445:B3gnt7	15.9791	-0.681549	0.489883	-1.39125	0.16415	0.268757	log2FC	other	ENSMUSG00000079445	B3gnt7
ENSMUSG00000031893:Tsnaxip1	20.0039	-0.61637	0.442509	-1.3929	0.16365	0.268028	log2FC	other	ENSMUSG00000031893	Tsnaxip1
ENSMUSG00000049608:Gpr55	14.3246	0.845286	0.604746	1.39775	0.162187	0.266222	log2FC	other	ENSMUSG00000049608	Gpr55
ENSMUSG00000034452:Slc24a1	17.2491	0.669389	0.478245	1.39968	0.16161	0.265555	log2FC	other	ENSMUSG00000034452	Slc24a1
ENSMUSG00000036062:Phf24	22.2933	0.626447	0.446168	1.40406	0.160301	0.263674	log2FC	other	ENSMUSG00000036062	Phf24
ENSMUSG00000020892:Aloxe3	17.1433	0.670451	0.477434	1.40428	0.160235	0.263609	log2FC	other	ENSMUSG00000020892	Aloxe3
ENSMUSG00000003352:Cacnb3	17.3689	0.705396	0.502227	1.40454	0.16016	0.263526	log2FC	other	ENSMUSG00000003352	Cacnb3
ENSMUSG00000005947:Itgae	13.4274	0.745835	0.529924	1.40744	0.159297	0.262276	log2FC	other	ENSMUSG00000005947	Itgae
ENSMUSG00000028391:Wdr31	12.7768	0.800725	0.566245	1.4141	0.157334	0.259751	log2FC	other	ENSMUSG00000028391	Wdr31
ENSMUSG00000044544:4921513I03Rik	7.04752	-1.03934	0.733593	-1.41679	0.156545	0.258866	log2FC	other	ENSMUSG00000044544	4921513I03Rik
ENSMUSG00000034212:Ankmy1	11.8872	-0.828894	0.584103	-1.41909	0.155873	0.258046	log2FC	other	ENSMUSG00000034212	Ankmy1
ENSMUSG00000090394:4930523C07Rik	11.85	0.815926	0.570697	1.4297	0.152803	0.253782	log2FC	other	ENSMUSG00000090394	4930523C07Rik
ENSMUSG00000044320:1700001O22Rik	13.4471	-0.822308	0.573574	-1.43366	0.151671	0.252268	log2FC	other	ENSMUSG00000044320	1700001O22Rik
ENSMUSG00000096276:Gm2042	7.83507	1.0842	0.754117	1.43771	0.150516	0.250713	log2FC	other	ENSMUSG00000096276	Gm2042
ENSMUSG00000091831:Gm4707	10.4362	-1.07645	0.748659	-1.43784	0.150479	0.250692	log2FC	other	ENSMUSG00000091831	Gm4707
ENSMUSG00000024575:Pde6a	16.8815	-0.682419	0.473237	-1.44202	0.149296	0.248963	log2FC	other	ENSMUSG00000024575	Pde6a
ENSMUSG00000073682:Gm10563	19.4313	-0.691348	0.474701	-1.45638	0.145287	0.243783	log2FC	other	ENSMUSG00000073682	Gm10563
ENSMUSG00000031434:Morc4	23.487	0.585907	0.402251	1.45657	0.145235	0.243736	log2FC	other	ENSMUSG00000031434	Morc4
ENSMUSG00000043153:Ispd	22.326	0.632387	0.431091	1.46695	0.142391	0.239512	log2FC	other	ENSMUSG00000043153	Ispd
ENSMUSG00000051034:Zfp11	27.1081	0.593166	0.404132	1.46775	0.142172	0.239261	log2FC	other	ENSMUSG00000051034	Zfp11
ENSMUSG00000046079:Lrrc8d	14.1131	0.776139	0.527682	1.47085	0.141332	0.238004	log2FC	other	ENSMUSG00000046079	Lrrc8d
ENSMUSG00000022197:Pdzd2	24.5536	0.587179	0.39435	1.48898	0.136493	0.231373	log2FC	other	ENSMUSG00000022197	Pdzd2
ENSMUSG00000066009:Zfp987	18.3159	0.671644	0.448337	1.49808	0.134113	0.228054	log2FC	other	ENSMUSG00000066009	Zfp987
ENSMUSG00000075296:Aldh3b2	21.2475	-0.738859	0.491537	-1.50316	0.132798	0.226157	log2FC	other	ENSMUSG00000075296	Aldh3b2
ENSMUSG00000066258:Trim12a	14.5239	0.841008	0.558642	1.50545	0.132208	0.22545	log2FC	other	ENSMUSG00000066258	Trim12a
ENSMUSG00000010122:Slc47a1	9.83675	1.00589	0.667441	1.50708	0.13179	0.22485	log2FC	other	ENSMUSG00000010122	Slc47a1
ENSMUSG00000095315:Gm10130	8.95715	0.973546	0.645493	1.50822	0.131498	0.2245	log2FC	other	ENSMUSG00000095315	Gm10130
ENSMUSG00000051650:B3gnt2	21.8961	0.675039	0.445887	1.51392	0.130045	0.222352	log2FC	other	ENSMUSG00000051650	B3gnt2
ENSMUSG00000079507:H2-Q1	20.6018	-0.638315	0.4204	-1.51835	0.128926	0.220843	log2FC	other	ENSMUSG00000079507	H2-Q1
ENSMUSG00000072620:Slfn2	8.13053	1.09161	0.716867	1.52276	0.12782	0.219352	log2FC	other	ENSMUSG00000072620	Slfn2
ENSMUSG00000028927:Padi2	22.8611	0.634036	0.413393	1.53373	0.125095	0.215432	log2FC	other	ENSMUSG00000028927	Padi2
ENSMUSG00000024873:Cnih2	10.631	-0.929024	0.6043	-1.53736	0.124206	0.214333	log2FC	other	ENSMUSG00000024873	Cnih2
ENSMUSG00000078922:Tgtp1	14.0155	0.914692	0.594227	1.5393	0.123731	0.213693	log2FC	other	ENSMUSG00000078922	Tgtp1
ENSMUSG00000078498:Zfp988	25.5985	0.654653	0.425124	1.53991	0.123582	0.213507	log2FC	other	ENSMUSG00000078498	Zfp988
ENSMUSG00000073888:Ccl27a	6.06483	1.356	0.868423	1.56146	0.118416	0.206634	log2FC	other	ENSMUSG00000073888	Ccl27a
ENSMUSG00000108929:Cc2d2b	20.9483	0.700559	0.447577	1.56523	0.11753	0.205297	log2FC	other	ENSMUSG00000108929	Cc2d2b
ENSMUSG00000096923:A730071L15Rik	30.2283	0.598319	0.381377	1.56884	0.116685	0.204204	log2FC	other	ENSMUSG00000096923	A730071L15Rik
ENSMUSG00000089774:Slc5a3	21.0437	0.689085	0.438558	1.57125	0.116124	0.2035	log2FC	other	ENSMUSG00000089774	Slc5a3
ENSMUSG00000029638:Glcci1	28.1699	0.608049	0.385792	1.5761	0.115002	0.201808	log2FC	other	ENSMUSG00000029638	Glcci1
ENSMUSG00000029561:Oasl2	22.6857	-0.711056	0.450327	-1.57898	0.114342	0.200856	log2FC	other	ENSMUSG00000029561	Oasl2
ENSMUSG00000032946:Rasgrp2	8.02369	1.1075	0.699806	1.58258	0.113517	0.199511	log2FC	other	ENSMUSG00000032946	Rasgrp2
ENSMUSG00000049350:Zg16	10.685	-0.972969	0.61105	-1.59229	0.111319	0.196286	log2FC	other	ENSMUSG00000049350	Zg16
ENSMUSG00000054008:Ndst1	28.6645	0.616371	0.384479	1.60313	0.108906	0.192659	log2FC	other	ENSMUSG00000054008	Ndst1
ENSMUSG00000052760:A630001G21Rik	8.77929	-1.09275	0.680557	-1.60567	0.108346	0.191801	log2FC	other	ENSMUSG00000052760	A630001G21Rik
ENSMUSG00000094690:1600014C23Rik	7.43302	-1.40297	0.870316	-1.61203	0.106956	0.189811	log2FC	other	ENSMUSG00000094690	1600014C23Rik
ENSMUSG00000025436:Xrcc6bp1	17.6137	0.762337	0.472378	1.61383	0.106565	0.189367	log2FC	other	ENSMUSG00000025436	Xrcc6bp1
ENSMUSG00000057191:AB124611	22.2379	0.671407	0.415283	1.61675	0.105933	0.188538	log2FC	other	ENSMUSG00000057191	AB124611
ENSMUSG00000047875:Gpr157	7.1674	-1.22272	0.752746	-1.62435	0.104301	0.18631	log2FC	other	ENSMUSG00000047875	Gpr157
ENSMUSG00000032470:Mras	22.4397	0.682262	0.419984	1.62449	0.10427	0.186289	log2FC	other	ENSMUSG00000032470	Mras
ENSMUSG00000037752:Xkr8	23.168	0.729695	0.447023	1.63234	0.102607	0.183541	log2FC	other	ENSMUSG00000037752	Xkr8
ENSMUSG00000002996:Hbp1	8351.32	0.054909	0.0447983	1.22569	0.220314	0.338063	NS	other	ENSMUSG00000002996	Hbp1
ENSMUSG00000056481:Cd248	14.6869	-0.835061	0.510286	-1.63646	0.101744	0.182316	log2FC	other	ENSMUSG00000056481	Cd248
ENSMUSG00000086147:Zfp989	7.55209	1.24721	0.761912	1.63694	0.101643	0.182197	log2FC	other	ENSMUSG00000086147	Zfp989
ENSMUSG00000029712:Actl6b	9.78824	1.07175	0.654682	1.63706	0.101618	0.182185	log2FC	other	ENSMUSG00000029712	Actl6b
ENSMUSG00000052293:Taf9	17.5851	0.775342	0.471768	1.64348	0.100283	0.180307	log2FC	other	ENSMUSG00000052293	Taf9
ENSMUSG00000024353:Mzb1	17.0899	-0.783599	0.476744	-1.64365	0.100249	0.180297	log2FC	other	ENSMUSG00000024353	Mzb1
ENSMUSG00000020014:Cfap54	12.9677	0.903094	0.547775	1.64866	0.0992171	0.178786	log2FC	other	ENSMUSG00000020014	Cfap54
ENSMUSG00000015016:Acsf3	26.9378	-0.646034	0.391609	-1.64969	0.0990063	0.178469	log2FC	other	ENSMUSG00000015016	Acsf3
ENSMUSG00000020282:Rhbdf1	9.18493	-1.08192	0.653739	-1.65498	0.0979294	0.17692	log2FC	other	ENSMUSG00000020282	Rhbdf1
ENSMUSG00000046101:Mcmdc2	8.37619	1.1762	0.708817	1.65939	0.0970381	0.175721	log2FC	other	ENSMUSG00000046101	Mcmdc2
ENSMUSG00000059395:Nkapl	13.5633	0.912624	0.549071	1.66212	0.0964883	0.17482	log2FC	other	ENSMUSG00000059395	Nkapl
ENSMUSG00000040272:Accs	30.3495	0.610739	0.365226	1.67222	0.0944803	0.172093	log2FC	other	ENSMUSG00000040272	Accs
ENSMUSG00000050304:Slc25a2	14.0787	-0.879274	0.525027	-1.67472	0.0939884	0.17138	log2FC	other	ENSMUSG00000050304	Slc25a2
ENSMUSG00000020668:Kif3c	12.1042	-0.973548	0.576816	-1.6878	0.0914504	0.167645	log2FC	other	ENSMUSG00000020668	Kif3c
ENSMUSG00000040751:Lat2	29.8936	-0.6216	0.366717	-1.69504	0.0900673	0.16578	log2FC	other	ENSMUSG00000040751	Lat2
ENSMUSG00000030877:Mfsd13b	13.3912	0.897322	0.529368	1.69508	0.0900595	0.16578	log2FC	other	ENSMUSG00000030877	Mfsd13b
ENSMUSG00000042678:Myo15	22.4163	0.784926	0.457531	1.71557	0.0862408	0.160039	log2FC	other	ENSMUSG00000042678	Myo15
ENSMUSG00000078546:Zfp995	16.7849	0.944061	0.548861	1.72004	0.085426	0.158814	log2FC	other	ENSMUSG00000078546	Zfp995
ENSMUSG00000027612:Mmp24	13.957	-1.02425	0.595044	-1.7213	0.0851972	0.158504	log2FC	other	ENSMUSG00000027612	Mmp24
ENSMUSG00000021219:Rgs6	4.58654	-1.87558	1.08891	-1.72243	0.0849917	0.158207	log2FC	other	ENSMUSG00000021219	Rgs6
ENSMUSG00000047733:Tmem262	21.4482	-0.763429	0.440247	-1.73409	0.0829016	0.155076	log2FC	other	ENSMUSG00000047733	Tmem262
ENSMUSG00000038224:Serpinf2	5.69875	-1.7243	0.989473	-1.74264	0.0813965	0.15279	log2FC	other	ENSMUSG00000038224	Serpinf2
ENSMUSG00000070822:Zscan18	35.3891	0.580941	0.332295	1.74827	0.0804178	0.151259	log2FC	other	ENSMUSG00000070822	Zscan18
ENSMUSG00000078994:Zfp429	30.5341	0.664137	0.379441	1.7503	0.0800663	0.1509	log2FC	other	ENSMUSG00000078994	Zfp429
ENSMUSG00000036168:Ccdc38	32.1508	-0.631608	0.360208	-1.75345	0.0795242	0.150071	log2FC	other	ENSMUSG00000036168	Ccdc38
ENSMUSG00000009108:Gnat2	19.8192	-0.784903	0.446921	-1.75625	0.0790464	0.149444	log2FC	other	ENSMUSG00000009108	Gnat2
ENSMUSG00000044469:Tnfaip8l1	32.2002	-0.590896	0.33599	-1.75867	0.0786334	0.148955	log2FC	other	ENSMUSG00000044469	Tnfaip8l1
ENSMUSG00000009114:2610028H24Rik	19.9058	0.578057	0.44576	1.29679	0.194703	0.307357	log2FC	other	ENSMUSG00000009114	2610028H24Rik
ENSMUSG00000031431:Tsc22d3	777.027	0.577979	0.0932468	6.19838	5.70472e-10	1.00954e-08	p-value	other	ENSMUSG00000031431	Tsc22d3
ENSMUSG00000040565:Btaf1	8906.06	0.576124	0.0550357	10.4682	1.20931e-25	3.80157e-23	p-value	other	ENSMUSG00000040565	Btaf1
ENSMUSG00000020447:Npc1l1	9.11471	0.575994	0.649423	0.886933	0.375115	0.506736	NS	other	ENSMUSG00000020447	Npc1l1
ENSMUSG00000033952:Aspm	7006.83	0.575919	0.139225	4.13659	3.52502e-05	0.000197385	p-value	other	ENSMUSG00000033952	Aspm
ENSMUSG00000030059:Tmf1	1731.31	0.575478	0.0684771	8.40394	4.31735e-17	2.787e-15	p-value	other	ENSMUSG00000030059	Tmf1
ENSMUSG00000050310:Rictor	2192.76	0.575166	0.06934	8.29487	1.08703e-16	6.44929e-15	p-value	other	ENSMUSG00000050310	Rictor
ENSMUSG00000040424:Hipk4	12.8427	0.574677	0.56935	1.00936	0.312804	0.441991	NS	other	ENSMUSG00000040424	Hipk4
ENSMUSG00000036022:Fam122b	580.486	0.574365	0.106541	5.39101	7.00645e-08	7.89399e-07	p-value	other	ENSMUSG00000036022	Fam122b
ENSMUSG00000042473:Tbc1d8b	198.196	0.574029	0.149535	3.83876	0.00012366	0.000587069	p-value	other	ENSMUSG00000042473	Tbc1d8b
ENSMUSG00000018846:Pank3	2592.28	0.573976	0.059889	9.58401	9.33508e-22	1.33077e-19	p-value	other	ENSMUSG00000018846	Pank3
ENSMUSG00000087444:Gm5475	10.3989	0.573874	0.633226	0.90627	0.364793	0.496978	NS	other	ENSMUSG00000087444	Gm5475
ENSMUSG00000042029:Ncapg2	2536.54	0.573664	0.162258	3.53551	0.000406983	0.00165962	p-value	other	ENSMUSG00000042029	Ncapg2
ENSMUSG00000029238:Clock	1165.39	0.572553	0.0805902	7.10451	1.20753e-12	3.65608e-11	p-value	other	ENSMUSG00000029238	Clock
ENSMUSG00000022360:Atad2	4174.87	0.571451	0.138034	4.13993	3.47405e-05	0.000194744	p-value	other	ENSMUSG00000022360	Atad2
ENSMUSG00000022124:Fbxl3	2185.34	0.571327	0.0803969	7.10634	1.19164e-12	3.61864e-11	p-value	other	ENSMUSG00000022124	Fbxl3
ENSMUSG00000032712:2810474O19Rik	30955.4	0.570742	0.0450729	12.6626	9.52347e-37	1.62915e-33	p-value	other	ENSMUSG00000032712	2810474O19Rik
ENSMUSG00000035898:Uba6	540.009	0.570445	0.115074	4.9572	7.15169e-07	6.32763e-06	p-value	other	ENSMUSG00000035898	Uba6
ENSMUSG00000101959:Ldhal6b	9.78307	0.570699	0.637101	0.895776	0.370372	0.502379	NS	other	ENSMUSG00000101959	Ldhal6b
ENSMUSG00000062627:Mysm1	1959.77	0.570102	0.069521	8.20044	2.39517e-16	1.32172e-14	p-value	other	ENSMUSG00000062627	Mysm1
ENSMUSG00000040929:Rfx3	252.308	0.56998	0.142281	4.00601	6.17533e-05	0.000321581	p-value	other	ENSMUSG00000040929	Rfx3
ENSMUSG00000021638:Ocln	38.2675	0.570071	0.337718	1.68801	0.0914091	0.16761	NS	other	ENSMUSG00000021638	Ocln
ENSMUSG00000038831:Ralgps1	116.301	0.569865	0.182166	3.12828	0.00175834	0.00592112	p-value	other	ENSMUSG00000038831	Ralgps1
ENSMUSG00000028111:Ctsk	24.5578	0.569951	0.412505	1.38168	0.167069	0.272406	NS	other	ENSMUSG00000028111	Ctsk
ENSMUSG00000022772:Senp5	1025	0.569709	0.0793268	7.1818	6.87999e-13	2.19988e-11	p-value	other	ENSMUSG00000022772	Senp5
ENSMUSG00000031523:Dlc1	36.9541	0.569743	0.321186	1.77387	0.0760847	0.145128	NS	other	ENSMUSG00000031523	Dlc1
ENSMUSG00000027087:Itgav	2880.78	0.569486	0.0655623	8.68618	3.74844e-18	2.93695e-16	p-value	other	ENSMUSG00000027087	Itgav
ENSMUSG00000049470:Aff4	4811.53	0.569255	0.0681352	8.35478	6.55564e-17	4.02917e-15	p-value	other	ENSMUSG00000049470	Aff4
ENSMUSG00000049516:Spty2d1	1913.58	0.568942	0.0658471	8.64035	5.60404e-18	4.2294e-16	p-value	other	ENSMUSG00000049516	Spty2d1
ENSMUSG00000049076:Acap2	1670.33	0.568091	0.0751311	7.56132	3.99001e-14	1.5396e-12	p-value	other	ENSMUSG00000049076	Acap2
ENSMUSG00000031925:Maml2	224.719	0.567468	0.146202	3.8814	0.000103856	0.000506161	p-value	other	ENSMUSG00000031925	Maml2
ENSMUSG00000022119:Rbm26	3374.2	0.56711	0.066869	8.48092	2.23429e-17	1.52885e-15	p-value	other	ENSMUSG00000022119	Rbm26
ENSMUSG00000090744:Gm6871	26.8658	0.567135	0.395367	1.43445	0.151443	0.252012	NS	other	ENSMUSG00000090744	Gm6871
ENSMUSG00000069539:Scyl2	2886.29	0.566906	0.0559604	10.1305	4.04631e-24	8.65236e-22	p-value	other	ENSMUSG00000069539	Scyl2
ENSMUSG00000089911:Mfsd14a	1254.02	0.566881	0.069848	8.11592	4.82099e-16	2.53757e-14	p-value	other	ENSMUSG00000089911	Mfsd14a
ENSMUSG00000053477:Tcf4	829.994	0.566122	0.0819827	6.90538	5.00676e-12	1.34676e-10	p-value	other	ENSMUSG00000053477	Tcf4
ENSMUSG00000024978:Gpam	379.912	0.566011	0.115234	4.91182	9.02336e-07	7.80909e-06	p-value	other	ENSMUSG00000024978	Gpam
ENSMUSG00000033454:Zbtb1	706.537	0.565114	0.0910987	6.20332	5.52836e-10	9.81714e-09	p-value	other	ENSMUSG00000033454	Zbtb1
ENSMUSG00000078945:Naip2	8.35961	0.565782	0.675022	0.838169	0.401936	0.533972	NS	other	ENSMUSG00000078945	Naip2
ENSMUSG00000037674:Rfx7	1442.75	0.563541	0.0671677	8.39006	4.85909e-17	3.1171e-15	p-value	other	ENSMUSG00000037674	Rfx7
ENSMUSG00000041688:Amot	847.742	0.562445	0.104638	5.37515	7.65185e-08	8.48149e-07	p-value	other	ENSMUSG00000041688	Amot
ENSMUSG00000048720:Tbc1d12	304.989	0.562113	0.129493	4.34086	1.41924e-05	8.93139e-05	p-value	other	ENSMUSG00000048720	Tbc1d12
ENSMUSG00000047888:Tnrc6b	8089.07	0.561587	0.0470139	11.9451	6.88316e-33	7.84986e-30	p-value	other	ENSMUSG00000047888	Tnrc6b
ENSMUSG00000018378:Cuedc1	31.5137	0.562278	0.347173	1.61959	0.105321	0.187806	NS	other	ENSMUSG00000018378	Cuedc1
ENSMUSG00000027115:Kif18a	698.136	0.561387	0.10605	5.2936	1.19935e-07	1.27698e-06	p-value	other	ENSMUSG00000027115	Kif18a
ENSMUSG00000037876:Jmjd1c	2833.34	0.561211	0.0787183	7.12936	1.00834e-12	3.13624e-11	p-value	other	ENSMUSG00000037876	Jmjd1c
ENSMUSG00000019943:Atp2b1	1093.36	0.559662	0.0859861	6.50874	7.57819e-11	1.64098e-09	p-value	other	ENSMUSG00000019943	Atp2b1
ENSMUSG00000034636:Zyg11b	1181.15	0.559349	0.0807207	6.92944	4.22516e-12	1.15338e-10	p-value	other	ENSMUSG00000034636	Zyg11b
ENSMUSG00000041483:Zfp281	1113.44	0.558965	0.0750553	7.44737	9.52223e-14	3.47816e-12	p-value	other	ENSMUSG00000041483	Zfp281
ENSMUSG00000002020:Ltbp2	33.0388	0.559494	0.361888	1.54604	0.122095	0.211543	NS	other	ENSMUSG00000002020	Ltbp2
ENSMUSG00000090112:Shprh	728.553	0.558294	0.0870061	6.41672	1.39239e-10	2.8244e-09	p-value	other	ENSMUSG00000090112	Shprh
ENSMUSG00000049717:Lig4	149.875	0.558218	0.167413	3.33439	0.000854872	0.00315383	p-value	other	ENSMUSG00000049717	Lig4
ENSMUSG00000015882:Lcorl	1291.31	0.557304	0.0704271	7.91321	2.50836e-15	1.16497e-13	p-value	other	ENSMUSG00000015882	Lcorl
ENSMUSG00000020594:Pum2	7095.97	0.557299	0.0495432	11.2488	2.34866e-29	1.41804e-26	p-value	other	ENSMUSG00000020594	Pum2
ENSMUSG00000050947:Amigo1	37.1365	0.557633	0.349214	1.59682	0.110305	0.194765	NS	other	ENSMUSG00000050947	Amigo1
ENSMUSG00000037071:Scd1	20.7312	0.557404	0.469757	1.18658	0.235394	0.355882	NS	other	ENSMUSG00000037071	Scd1
ENSMUSG00000021770:Samd8	1030.81	0.557204	0.0856387	6.50645	7.69484e-11	1.66273e-09	p-value	other	ENSMUSG00000021770	Samd8
ENSMUSG00000028522:Mier1	3878.09	0.556183	0.0597744	9.3047	1.34374e-20	1.56729e-18	p-value	other	ENSMUSG00000028522	Mier1
ENSMUSG00000021374:Nup153	2656.35	0.556042	0.0766706	7.25235	4.09597e-13	1.36941e-11	p-value	other	ENSMUSG00000021374	Nup153
ENSMUSG00000024155:Meiob	14.7632	0.556929	0.513525	1.08452	0.278133	0.404128	NS	other	ENSMUSG00000024155	Meiob
ENSMUSG00000035310:Lin54	1437.27	0.555659	0.074325	7.47607	7.6581e-14	2.82744e-12	p-value	other	ENSMUSG00000035310	Lin54
ENSMUSG00000044098:Rsbn1	1117.54	0.555448	0.0694003	8.00354	1.2089e-15	5.93693e-14	p-value	other	ENSMUSG00000044098	Rsbn1
ENSMUSG00000026872:Zeb2	1413.32	0.554696	0.0742435	7.47131	7.94031e-14	2.92112e-12	p-value	other	ENSMUSG00000026872	Zeb2
ENSMUSG00000033237:Arid2	4802.27	0.554521	0.0643382	8.61885	6.76318e-18	4.99405e-16	p-value	other	ENSMUSG00000033237	Arid2
ENSMUSG00000038736:Nudcd1	252.367	0.554163	0.128571	4.31016	1.63135e-05	0.000100687	p-value	other	ENSMUSG00000038736	Nudcd1
ENSMUSG00000042286:Stab1	144.258	0.554123	0.166189	3.3343	0.000855135	0.00315383	p-value	other	ENSMUSG00000042286	Stab1
ENSMUSG00000000600:Krit1	3799.56	0.553952	0.0658921	8.40696	4.20788e-17	2.73352e-15	p-value	other	ENSMUSG00000000600	Krit1
ENSMUSG00000026484:Rnf2	1429.62	0.553478	0.0703566	7.86675	3.63963e-15	1.64569e-13	p-value	other	ENSMUSG00000026484	Rnf2
ENSMUSG00000032228:Tcf12	3605.26	0.552421	0.0647953	8.52563	1.51979e-17	1.04692e-15	p-value	other	ENSMUSG00000032228	Tcf12
ENSMUSG00000050786:Ccdc126	38.3176	0.553814	0.341196	1.62315	0.104557	0.186671	NS	other	ENSMUSG00000050786	Ccdc126
ENSMUSG00000070900:Gm10306	13.2593	0.553699	0.594778	0.930934	0.351888	0.483375	NS	other	ENSMUSG00000070900	Gm10306
ENSMUSG00000032293:Ireb2	2957.27	0.551968	0.0593896	9.29402	1.48564e-20	1.67567e-18	p-value	other	ENSMUSG00000032293	Ireb2
ENSMUSG00000031125:3830403N18Rik	46.223	0.552499	0.288263	1.91665	0.0552827	0.110803	NS	other	ENSMUSG00000031125	3830403N18Rik
ENSMUSG00000022139:Mbnl2	1657.69	0.551513	0.0725152	7.60548	2.83848e-14	1.12055e-12	p-value	other	ENSMUSG00000022139	Mbnl2
ENSMUSG00000059474:Mbtd1	2561.2	0.551354	0.056819	9.7037	2.90761e-22	4.77424e-20	p-value	other	ENSMUSG00000059474	Mbtd1
ENSMUSG00000017550:Atad5	1117.62	0.551102	0.1867	2.95181	0.0031592	0.00985295	p-value	other	ENSMUSG00000017550	Atad5
ENSMUSG00000025764:Jade1	2653.07	0.551013	0.0621023	8.87267	7.14146e-19	6.21186e-17	p-value	other	ENSMUSG00000025764	Jade1
ENSMUSG00000024472:Dcp2	1224.27	0.550081	0.069132	7.95696	1.76318e-15	8.33978e-14	p-value	other	ENSMUSG00000024472	Dcp2
ENSMUSG00000021706:Zfyve16	354.531	0.549561	0.11471	4.79089	1.66039e-06	1.33143e-05	p-value	other	ENSMUSG00000021706	Zfyve16
ENSMUSG00000024431:Nr3c1	812.486	0.549169	0.0905066	6.06772	1.29735e-09	2.13057e-08	p-value	other	ENSMUSG00000024431	Nr3c1
ENSMUSG00000051329:Nup160	1747.84	0.548525	0.161097	3.40493	0.00066182	0.00252901	p-value	other	ENSMUSG00000051329	Nup160
ENSMUSG00000021404:Serpinb9c	225.094	0.548507	0.138948	3.94756	7.89503e-05	0.000398988	p-value	other	ENSMUSG00000021404	Serpinb9c
ENSMUSG00000021987:Mtmr6	2486.44	0.545576	0.0644846	8.46056	2.66094e-17	1.80873e-15	p-value	other	ENSMUSG00000021987	Mtmr6
ENSMUSG00000037995:Igsf9	346.7	0.545406	0.155206	3.51407	0.0004413	0.00177767	p-value	other	ENSMUSG00000037995	Igsf9
ENSMUSG00000024294:Mib1	3551.01	0.543622	0.0683194	7.95707	1.76157e-15	8.33978e-14	p-value	other	ENSMUSG00000024294	Mib1
ENSMUSG00000009030:Pdcl	1539.94	0.543557	0.0766188	7.09429	1.30013e-12	3.91335e-11	p-value	other	ENSMUSG00000009030	Pdcl
ENSMUSG00000045827:Serpinb9	17.8424	0.547875	0.494148	1.10873	0.267547	0.392133	NS	other	ENSMUSG00000045827	Serpinb9
ENSMUSG00000094125:Gm13698	9.91284	0.547343	0.611687	0.894809	0.370889	0.502475	NS	other	ENSMUSG00000094125	Gm13698
ENSMUSG00000094336:Gm13693	9.91284	0.547343	0.611687	0.894809	0.370889	0.502475	NS	other	ENSMUSG00000094336	Gm13693
ENSMUSG00000096729:Gm13695	9.91284	0.547343	0.611687	0.894809	0.370889	0.502475	NS	other	ENSMUSG00000096729	Gm13695
ENSMUSG00000096484:Gm13696	9.91284	0.547343	0.611687	0.894809	0.370889	0.502475	NS	other	ENSMUSG00000096484	Gm13696
ENSMUSG00000096337:Gm13694	9.91284	0.547343	0.611687	0.894809	0.370889	0.502475	NS	other	ENSMUSG00000096337	Gm13694
ENSMUSG00000095824:Gm13697	9.91284	0.547343	0.611687	0.894809	0.370889	0.502475	NS	other	ENSMUSG00000095824	Gm13697
ENSMUSG00000079247:Gm13691	9.91284	0.547343	0.611687	0.894809	0.370889	0.502475	NS	other	ENSMUSG00000079247	Gm13691
ENSMUSG00000003847:Nfat5	2706.95	0.543022	0.0669486	8.11103	5.01917e-16	2.62841e-14	p-value	other	ENSMUSG00000003847	Nfat5
ENSMUSG00000005871:Apc	1468.52	0.542793	0.0664793	8.16484	3.21854e-16	1.74789e-14	p-value	other	ENSMUSG00000005871	Apc
ENSMUSG00000040351:Ankib1	1627.52	0.541504	0.0867923	6.23908	4.40144e-10	8.01e-09	p-value	other	ENSMUSG00000040351	Ankib1
ENSMUSG00000079083:Jrkl	240.947	0.541225	0.15161	3.56986	0.000357175	0.00148784	p-value	other	ENSMUSG00000079083	Jrkl
ENSMUSG00000057551:Zfp317	1043.6	0.540871	0.0777023	6.9608	3.38335e-12	9.41102e-11	p-value	other	ENSMUSG00000057551	Zfp317
ENSMUSG00000053830:Gm9923	251.161	0.540441	0.131922	4.09667	4.19138e-05	0.000229442	p-value	other	ENSMUSG00000053830	Gm9923
ENSMUSG00000027508:Pag1	145.108	0.539687	0.172001	3.13769	0.00170286	0.00576457	p-value	other	ENSMUSG00000027508	Pag1
ENSMUSG00000054693:Adam10	8066.42	0.539634	0.0670017	8.05404	8.01067e-16	4.05032e-14	p-value	other	ENSMUSG00000054693	Adam10
ENSMUSG00000074735:Gm21994	13.5611	0.54089	0.52182	1.03655	0.299948	0.428485	NS	other	ENSMUSG00000074735	Gm21994
ENSMUSG00000021549:Rasa1	1129.18	0.538975	0.0727274	7.4109	1.25445e-13	4.51738e-12	p-value	other	ENSMUSG00000021549	Rasa1
ENSMUSG00000022141:Nipbl	7806.54	0.538375	0.0585109	9.20126	3.53765e-20	3.59509e-18	p-value	other	ENSMUSG00000022141	Nipbl
ENSMUSG00000028312:Smc2	3373.12	0.53771	0.173808	3.0937	0.00197675	0.00655763	p-value	other	ENSMUSG00000028312	Smc2
ENSMUSG00000025997:Ikzf2	178.001	0.537548	0.158386	3.39392	0.000689009	0.00261828	p-value	other	ENSMUSG00000025997	Ikzf2
ENSMUSG00000026739:Bmi1	2578.17	0.537031	0.0729343	7.36321	1.79543e-13	6.35457e-12	p-value	other	ENSMUSG00000026739	Bmi1
ENSMUSG00000038658:Ric1	1612.59	0.536557	0.0736979	7.2805	3.32596e-13	1.12666e-11	p-value	other	ENSMUSG00000038658	Ric1
ENSMUSG00000031555:Adam9	664.713	0.535829	0.0921093	5.81731	5.98006e-09	8.60917e-08	p-value	other	ENSMUSG00000031555	Adam9
ENSMUSG00000047213:Ythdf3	2618.67	0.535151	0.0652881	8.19675	2.46967e-16	1.35555e-14	p-value	other	ENSMUSG00000047213	Ythdf3
ENSMUSG00000033763:Mtss1l	9.18963	0.537167	0.649972	0.826447	0.408551	0.540735	NS	other	ENSMUSG00000033763	Mtss1l
ENSMUSG00000027641:Rbl1	2133.57	0.534769	0.163076	3.27927	0.00104078	0.00374694	p-value	other	ENSMUSG00000027641	Rbl1
ENSMUSG00000029072:Tas1r3	22.4492	0.53666	0.428584	1.25217	0.210508	0.326237	NS	other	ENSMUSG00000029072	Tas1r3
ENSMUSG00000028189:Ctbs	163.969	0.534146	0.157908	3.38265	0.000717903	0.00271302	p-value	other	ENSMUSG00000028189	Ctbs
ENSMUSG00000015127:Unkl	1330.87	0.53283	0.0799725	6.66266	2.68916e-11	6.33062e-10	p-value	other	ENSMUSG00000015127	Unkl
ENSMUSG00000096953:Gm26571	16.058	0.535649	0.561115	0.954616	0.339772	0.470447	NS	other	ENSMUSG00000096953	Gm26571
ENSMUSG00000038393:Txnip	4894.73	0.532813	0.0701138	7.59926	2.97834e-14	1.16235e-12	p-value	other	ENSMUSG00000038393	Txnip
ENSMUSG00000025860:Xiap	1766.46	0.531914	0.0729477	7.29171	3.06046e-13	1.04708e-11	p-value	other	ENSMUSG00000025860	Xiap
ENSMUSG00000067336:Bmpr2	1714.4	0.531589	0.0762069	6.9756	3.04558e-12	8.54093e-11	p-value	other	ENSMUSG00000067336	Bmpr2
ENSMUSG00000039789:Zfp597	623.116	0.531279	0.100082	5.30843	1.10573e-07	1.18716e-06	p-value	other	ENSMUSG00000039789	Zfp597
ENSMUSG00000026017:Carf	491.453	0.53111	0.104019	5.10591	3.29214e-07	3.14917e-06	p-value	other	ENSMUSG00000026017	Carf
ENSMUSG00000050192:Eif5a2	267.49	0.530667	0.127391	4.16566	3.10447e-05	0.000176143	p-value	other	ENSMUSG00000050192	Eif5a2
ENSMUSG00000037315:Jade3	645.851	0.530269	0.085605	6.19437	5.8519e-10	1.03203e-08	p-value	other	ENSMUSG00000037315	Jade3
ENSMUSG00000023892:Zfp51	409.404	0.53018	0.119689	4.42966	9.4383e-06	6.198e-05	p-value	other	ENSMUSG00000023892	Zfp51
ENSMUSG00000096910:Zfp955b	236.48	0.530162	0.136523	3.88333	0.000103037	0.000503127	p-value	other	ENSMUSG00000096910	Zfp955b
ENSMUSG00000034724:Cnot6l	2374.27	0.529863	0.0632385	8.3788	5.34691e-17	3.40874e-15	p-value	other	ENSMUSG00000034724	Cnot6l
ENSMUSG00000074994:Qser1	1020.73	0.529017	0.0786456	6.7266	1.73675e-11	4.2342e-10	p-value	other	ENSMUSG00000074994	Qser1
ENSMUSG00000056300:Zfp981	13.9336	0.530449	0.547568	0.968736	0.332677	0.462933	NS	other	ENSMUSG00000056300	Zfp981
ENSMUSG00000026781:Acbd5	3841.5	0.528606	0.0548631	9.63501	5.68869e-22	8.58657e-20	p-value	other	ENSMUSG00000026781	Acbd5
ENSMUSG00000032265:Fam46a	46.6	0.530205	0.291083	1.82149	0.068532	0.13302	NS	other	ENSMUSG00000032265	Fam46a
ENSMUSG00000024759:Atl3	4422.91	0.528271	0.0738581	7.15251	8.52024e-13	2.67437e-11	p-value	other	ENSMUSG00000024759	Atl3
ENSMUSG00000027162:Lin7c	2330.92	0.526919	0.0723398	7.28395	3.24193e-13	1.10183e-11	p-value	other	ENSMUSG00000027162	Lin7c
ENSMUSG00000037646:Vps13b	3115.61	0.526862	0.0611922	8.60995	7.30894e-18	5.32049e-16	p-value	other	ENSMUSG00000037646	Vps13b
ENSMUSG00000026896:Ifih1	275.571	0.526333	0.124172	4.23873	2.24791e-05	0.000133213	p-value	other	ENSMUSG00000026896	Ifih1
ENSMUSG00000036779:Papd5	734.342	0.526057	0.0891401	5.90147	3.6028e-09	5.46221e-08	p-value	other	ENSMUSG00000036779	Papd5
ENSMUSG00000026843:Fubp3	1664.92	0.525779	0.0808494	6.50319	7.86338e-11	1.68849e-09	p-value	other	ENSMUSG00000026843	Fubp3
ENSMUSG00000020640:Itsn2	2277.1	0.525361	0.0688455	7.63102	2.32896e-14	9.30132e-13	p-value	other	ENSMUSG00000020640	Itsn2
ENSMUSG00000059423:Zfp933	524.611	0.525036	0.10487	5.00655	5.54156e-07	5.02905e-06	p-value	other	ENSMUSG00000059423	Zfp933
ENSMUSG00000026600:Soat1	249.769	0.524548	0.136605	3.83989	0.00012309	0.000584636	p-value	other	ENSMUSG00000026600	Soat1
ENSMUSG00000079685:Ulbp1	184.976	0.524497	0.166766	3.14512	0.0016602	0.00563875	p-value	other	ENSMUSG00000079685	Ulbp1
ENSMUSG00000042323:Pbrm1	5495.39	0.524006	0.0635077	8.25105	1.57003e-16	9.10441e-15	p-value	other	ENSMUSG00000042323	Pbrm1
ENSMUSG00000008730:Hipk1	13772	0.523927	0.0543207	9.64508	5.15729e-22	8.02037e-20	p-value	other	ENSMUSG00000008730	Hipk1
ENSMUSG00000060002:Chpt1	227.187	0.523913	0.13982	3.74704	0.000178932	0.000805506	p-value	other	ENSMUSG00000060002	Chpt1
ENSMUSG00000035873:Pawr	223.147	0.523668	0.146757	3.56826	0.000359366	0.00149557	p-value	other	ENSMUSG00000035873	Pawr
ENSMUSG00000021918:Nek4	531.434	0.523428	0.113644	4.60584	4.10807e-06	2.99895e-05	p-value	other	ENSMUSG00000021918	Nek4
ENSMUSG00000068036:Mllt4	17.413	0.525029	0.480343	1.09303	0.274381	0.400093	NS	other	ENSMUSG00000068036	Mllt4
ENSMUSG00000079104:Prps1l3	832.376	0.521816	0.0862045	6.05324	1.41963e-09	2.30555e-08	p-value	other	ENSMUSG00000079104	Prps1l3
ENSMUSG00000095432:Zfp748	324.477	0.521608	0.118095	4.41686	1.00146e-05	6.54296e-05	p-value	other	ENSMUSG00000095432	Zfp748
ENSMUSG00000021969:Zdhhc20	562.678	0.521576	0.0882742	5.90858	3.45061e-09	5.25475e-08	p-value	other	ENSMUSG00000021969	Zdhhc20
ENSMUSG00000027365:Trpm7	3378.04	0.521466	0.0644598	8.08979	5.97665e-16	3.11392e-14	p-value	other	ENSMUSG00000027365	Trpm7
ENSMUSG00000019820:Utrn	3942.7	0.521455	0.0634249	8.22161	2.00784e-16	1.13233e-14	p-value	other	ENSMUSG00000019820	Utrn
ENSMUSG00000094595:Fsbp	25.9538	0.523795	0.392725	1.33374	0.182288	0.291979	NS	other	ENSMUSG00000094595	Fsbp
ENSMUSG00000034525:Ice1	1489.03	0.520923	0.0769529	6.76938	1.29334e-11	3.23776e-10	p-value	other	ENSMUSG00000034525	Ice1
ENSMUSG00000025006:Sorbs1	994.782	0.520172	0.0980042	5.30765	1.11045e-07	1.19098e-06	p-value	other	ENSMUSG00000025006	Sorbs1
ENSMUSG00000032086:Bace1	19.9562	0.522881	0.438297	1.19298	0.232876	0.352855	NS	other	ENSMUSG00000032086	Bace1
ENSMUSG00000017548:Suz12	6328.9	0.519429	0.0639579	8.12142	4.60773e-16	2.46321e-14	p-value	other	ENSMUSG00000017548	Suz12
ENSMUSG00000028080:Lrba	964.974	0.519013	0.0941339	5.51356	3.51653e-08	4.27144e-07	p-value	other	ENSMUSG00000028080	Lrba
ENSMUSG00000018076:Med13l	4452.32	0.518454	0.0626714	8.27257	1.31099e-16	7.68916e-15	p-value	other	ENSMUSG00000018076	Med13l
ENSMUSG00000041935:AW549877	3827.61	0.518427	0.0614394	8.43801	3.22783e-17	2.16539e-15	p-value	other	ENSMUSG00000041935	AW549877
ENSMUSG00000026361:Cdc73	2532.81	0.518218	0.060424	8.57637	9.79147e-18	6.88994e-16	p-value	other	ENSMUSG00000026361	Cdc73
ENSMUSG00000035933:Cog5	1032.36	0.517691	0.0895328	5.78214	7.37577e-09	1.04277e-07	p-value	other	ENSMUSG00000035933	Cog5
ENSMUSG00000028457:Atp8b5	40.6826	0.520292	0.325347	1.59919	0.109778	0.194068	NS	other	ENSMUSG00000028457	Atp8b5
ENSMUSG00000025912:Mybl1	168.039	0.517432	0.161865	3.19669	0.00139012	0.00481871	p-value	other	ENSMUSG00000025912	Mybl1
ENSMUSG00000064289:Tank	1364.82	0.517248	0.0825102	6.26889	3.63621e-10	6.73683e-09	p-value	other	ENSMUSG00000064289	Tank
ENSMUSG00000037395:Rcor3	548.54	0.516809	0.09855	5.24412	1.57027e-07	1.63627e-06	p-value	other	ENSMUSG00000037395	Rcor3
ENSMUSG00000095362:Gm14325	721.659	0.51421	0.100525	5.11526	3.13303e-07	3.01664e-06	p-value	other	ENSMUSG00000095362	Gm14325
ENSMUSG00000020170:Frs2	3815.13	0.51402	0.0704357	7.29772	2.92677e-13	1.01146e-11	p-value	other	ENSMUSG00000020170	Frs2
ENSMUSG00000040520:Manea	502.351	0.51364	0.111751	4.59628	4.30092e-06	3.12861e-05	p-value	other	ENSMUSG00000040520	Manea
ENSMUSG00000074480:Mex3a	12.7931	0.517878	0.628559	0.823913	0.409989	0.542005	NS	other	ENSMUSG00000074480	Mex3a
ENSMUSG00000027242:Wdr76	871.071	0.51233	0.10261	4.99297	5.94571e-07	5.36735e-06	p-value	other	ENSMUSG00000027242	Wdr76
ENSMUSG00000041408:Wapl	9978.97	0.512214	0.0590342	8.67657	4.0788e-18	3.14773e-16	p-value	other	ENSMUSG00000041408	Wapl
ENSMUSG00000062901:Klhl24	4465.84	0.512195	0.0566132	9.04726	1.46606e-19	1.3933e-17	p-value	other	ENSMUSG00000062901	Klhl24
ENSMUSG00000086228:Ubap1l	12.1898	0.516883	0.5757	0.897833	0.369275	0.50142	NS	other	ENSMUSG00000086228	Ubap1l
ENSMUSG00000021712:Trim23	1078.51	0.510687	0.0801963	6.36797	1.91547e-10	3.76636e-09	p-value	other	ENSMUSG00000021712	Trim23
ENSMUSG00000022200:Golph3	9157.02	0.510663	0.0643983	7.92976	2.19574e-15	1.02909e-13	p-value	other	ENSMUSG00000022200	Golph3
ENSMUSG00000026649:Cfap126	31.0938	0.515807	0.388989	1.32602	0.184833	0.295503	NS	other	ENSMUSG00000026649	Cfap126
ENSMUSG00000040225:Prrc2c	7293.09	0.510596	0.0586475	8.70619	3.14272e-18	2.4813e-16	p-value	other	ENSMUSG00000040225	Prrc2c
ENSMUSG00000060227:Casc4	299.133	0.509855	0.1223	4.16887	3.0611e-05	0.000174067	p-value	other	ENSMUSG00000060227	Casc4
ENSMUSG00000015189:Casd1	281.389	0.509502	0.135161	3.76959	0.000163518	0.000743949	p-value	other	ENSMUSG00000015189	Casd1
ENSMUSG00000030691:Fchsd2	331.366	0.509413	0.115116	4.42521	9.63492e-06	6.30694e-05	p-value	other	ENSMUSG00000030691	Fchsd2
ENSMUSG00000032932:Hspa13	605.783	0.509058	0.0974612	5.22318	1.75872e-07	1.80145e-06	p-value	other	ENSMUSG00000032932	Hspa13
ENSMUSG00000026675:Hsd17b7	1063.47	0.508955	0.0845198	6.02172	1.7257e-09	2.7504e-08	p-value	other	ENSMUSG00000026675	Hsd17b7
ENSMUSG00000026565:Pou2f1	1798.79	0.508751	0.0768579	6.61938	3.60715e-11	8.24584e-10	p-value	other	ENSMUSG00000026565	Pou2f1
ENSMUSG00000052144:Ppp4r2	2971.39	0.508408	0.0603761	8.42069	3.7427e-17	2.47839e-15	p-value	other	ENSMUSG00000052144	Ppp4r2
ENSMUSG00000002028:Kmt2a	6788.04	0.507539	0.0627535	8.08783	6.07373e-16	3.14852e-14	p-value	other	ENSMUSG00000002028	Kmt2a
ENSMUSG00000026960:Arl6ip6	890.678	0.507373	0.0823802	6.15892	7.32446e-10	1.25297e-08	p-value	other	ENSMUSG00000026960	Arl6ip6
ENSMUSG00000095648:Gm2004	429.146	0.507332	0.112718	4.50091	6.76632e-06	4.62688e-05	p-value	other	ENSMUSG00000095648	Gm2004
ENSMUSG00000021945:Zmym2	1544.82	0.506519	0.0655413	7.72824	1.09043e-14	4.66339e-13	p-value	other	ENSMUSG00000021945	Zmym2
ENSMUSG00000040396:Abhd13	736.589	0.505869	0.0813955	6.21496	5.13392e-10	9.21234e-09	p-value	other	ENSMUSG00000040396	Abhd13
ENSMUSG00000052544:St6galnac3	19.3911	0.50946	0.469563	1.08497	0.277937	0.403957	NS	other	ENSMUSG00000052544	St6galnac3
ENSMUSG00000014074:Rnf168	875.307	0.505225	0.0965736	5.2315	1.68139e-07	1.73734e-06	p-value	other	ENSMUSG00000014074	Rnf168
ENSMUSG00000024013:Fgd2	9.12697	0.509377	0.65319	0.77983	0.435491	0.56674	NS	other	ENSMUSG00000024013	Fgd2
ENSMUSG00000056515:Rab31	11.9202	0.509214	0.566685	0.898584	0.368874	0.500972	NS	other	ENSMUSG00000056515	Rab31
ENSMUSG00000024614:Tmx3	2531.11	0.504698	0.0701596	7.19357	6.31173e-13	2.05011e-11	p-value	other	ENSMUSG00000024614	Tmx3
ENSMUSG00000063663:Brwd3	1767.14	0.504487	0.0766856	6.57864	4.74766e-11	1.06864e-09	p-value	other	ENSMUSG00000063663	Brwd3
ENSMUSG00000044934:Zfp367	624.008	0.504394	0.0930086	5.42309	5.8577e-08	6.70272e-07	p-value	other	ENSMUSG00000044934	Zfp367
ENSMUSG00000094936:Rbm4	152.166	0.503276	0.162971	3.08813	0.00201421	0.00667114	p-value	other	ENSMUSG00000094936	Rbm4
ENSMUSG00000020362:Cnot6	6347.22	0.50323	0.0707275	7.11505	1.11874e-12	3.42769e-11	p-value	other	ENSMUSG00000020362	Cnot6
ENSMUSG00000001300:Efnb2	13.1961	0.507488	0.543207	0.934244	0.350178	0.481751	NS	other	ENSMUSG00000001300	Efnb2
ENSMUSG00000030655:Smg1	4629.15	0.502761	0.0584868	8.59615	8.24349e-18	5.87578e-16	p-value	other	ENSMUSG00000030655	Smg1
ENSMUSG00000046876:Atxn1	668.424	0.502477	0.0910317	5.5198	3.39384e-08	4.1371e-07	p-value	other	ENSMUSG00000046876	Atxn1
ENSMUSG00000035284:Vps13c	6864.3	0.50245	0.0583821	8.60623	7.55007e-18	5.45732e-16	p-value	other	ENSMUSG00000035284	Vps13c
ENSMUSG00000030180:Kdm5a	5314.74	0.502295	0.0736314	6.82176	8.99319e-12	2.30765e-10	p-value	other	ENSMUSG00000030180	Kdm5a
ENSMUSG00000037104:Socs5	209.549	0.502289	0.141747	3.54355	0.000394774	0.00161931	p-value	other	ENSMUSG00000037104	Socs5
ENSMUSG00000078895:Gm11009	46.4575	0.506112	0.302717	1.6719	0.0945444	0.172179	NS	other	ENSMUSG00000078895	Gm11009
ENSMUSG00000034021:Pds5b	1372.2	0.501892	0.0804417	6.23921	4.39798e-10	8.01e-09	p-value	other	ENSMUSG00000034021	Pds5b
ENSMUSG00000004880:Lbr	10344.8	0.501005	0.0753905	6.64547	3.02249e-11	7.05065e-10	p-value	other	ENSMUSG00000004880	Lbr
ENSMUSG00000062518:Zfp534	9.19604	0.504925	0.6535	0.772647	0.439731	0.57068	NS	other	ENSMUSG00000062518	Zfp534
ENSMUSG00000019979:Apaf1	4682.56	0.50033	0.058339	8.57626	9.80058e-18	6.88994e-16	p-value	other	ENSMUSG00000019979	Apaf1
ENSMUSG00000040648:Ppip5k2	1639.1	0.499594	0.070784	7.05802	1.68897e-12	4.9815e-11	p-value	other	ENSMUSG00000040648	Ppip5k2
ENSMUSG00000074221:Zfp568	858.877	0.499401	0.0991792	5.03534	4.76995e-07	4.39362e-06	p-value	other	ENSMUSG00000074221	Zfp568
ENSMUSG00000038080:Kdm1b	150.139	0.499344	0.159876	3.12332	0.00178826	0.00600809	p-value	other	ENSMUSG00000038080	Kdm1b
ENSMUSG00000061665:Cd2ap	374.77	0.499218	0.105369	4.73782	2.16032e-06	1.68492e-05	p-value	other	ENSMUSG00000061665	Cd2ap
ENSMUSG00000043702:Pde12	688.102	0.499049	0.0847221	5.89043	3.85201e-09	5.78873e-08	p-value	other	ENSMUSG00000043702	Pde12
ENSMUSG00000031583:Wrn	1920.33	0.49869	0.0682231	7.3097	2.67742e-13	9.31561e-12	p-value	other	ENSMUSG00000031583	Wrn
ENSMUSG00000072501:Phf20l1	3654.25	0.498608	0.0726711	6.86116	6.8305e-12	1.78393e-10	p-value	other	ENSMUSG00000072501	Phf20l1
ENSMUSG00000024238:Zeb1	730.233	0.49859	0.0844272	5.90556	3.51455e-09	5.3442e-08	p-value	other	ENSMUSG00000024238	Zeb1
ENSMUSG00000028180:Zranb2	6617.94	0.497524	0.0556875	8.9342	4.10129e-19	3.75854e-17	p-value	other	ENSMUSG00000028180	Zranb2
ENSMUSG00000078866:Zfp970	219.482	0.497256	0.141046	3.52548	0.000422717	0.00171425	p-value	other	ENSMUSG00000078866	Zfp970
ENSMUSG00000005087:Cd44	37.1196	0.502291	0.335909	1.49532	0.134831	0.228936	NS	other	ENSMUSG00000005087	Cd44
ENSMUSG00000039191:Rbpj	1056.83	0.4971	0.0852943	5.82806	5.60762e-09	8.12947e-08	p-value	other	ENSMUSG00000039191	Rbpj
ENSMUSG00000036698:Ago2	14919.3	0.496926	0.048835	10.1756	2.54765e-24	5.94297e-22	p-value	other	ENSMUSG00000036698	Ago2
ENSMUSG00000061099:Gapdhs	9.31514	0.501044	0.647441	0.773884	0.438999	0.570032	NS	other	ENSMUSG00000061099	Gapdhs
ENSMUSG00000028382:Ptbp3	8214.76	0.496322	0.0500405	9.9184	3.46265e-23	6.46194e-21	p-value	other	ENSMUSG00000028382	Ptbp3
ENSMUSG00000037234:Hook3	2066.88	0.496142	0.0720248	6.88848	5.63899e-12	1.49172e-10	p-value	other	ENSMUSG00000037234	Hook3
ENSMUSG00000028563:Tm2d1	207.206	0.496041	0.139845	3.54708	0.000389533	0.00160055	p-value	other	ENSMUSG00000028563	Tm2d1
ENSMUSG00000022016:Akap11	479.595	0.495923	0.101354	4.89297	9.9325e-07	8.4956e-06	p-value	other	ENSMUSG00000022016	Akap11
ENSMUSG00000027845:Dclre1b	989.31	0.495634	0.0863195	5.74185	9.36471e-09	1.29193e-07	p-value	other	ENSMUSG00000027845	Dclre1b
ENSMUSG00000020634:Ubxn2a	1746.15	0.495429	0.0724442	6.83876	7.98789e-12	2.05999e-10	p-value	other	ENSMUSG00000020634	Ubxn2a
ENSMUSG00000046324:Ermp1	743.483	0.494843	0.085064	5.8173	5.98046e-09	8.60917e-08	p-value	other	ENSMUSG00000046324	Ermp1
ENSMUSG00000055024:Ep300	6960.99	0.494723	0.0596604	8.29232	1.11056e-16	6.55104e-15	p-value	other	ENSMUSG00000055024	Ep300
ENSMUSG00000070639:Lrrc8b	5542.29	0.494438	0.0741297	6.66991	2.55966e-11	6.06752e-10	p-value	other	ENSMUSG00000070639	Lrrc8b
ENSMUSG00000046567:4930430F08Rik	421.959	0.494317	0.102301	4.83198	1.35184e-06	1.11537e-05	p-value	other	ENSMUSG00000046567	4930430F08Rik
ENSMUSG00000020475:Pgam2	10.7658	0.498534	0.599978	0.830919	0.406019	0.538004	NS	other	ENSMUSG00000020475	Pgam2
ENSMUSG00000022462:Slc38a2	3228.42	0.494311	0.0558174	8.85586	8.3044e-19	7.10303e-17	p-value	other	ENSMUSG00000022462	Slc38a2
ENSMUSG00000041570:Camsap2	8265	0.49427	0.078	6.33679	2.34607e-10	4.56341e-09	p-value	other	ENSMUSG00000041570	Camsap2
ENSMUSG00000038538:Ubn2	3122.91	0.494041	0.0524772	9.41439	4.75834e-21	6.26149e-19	p-value	other	ENSMUSG00000038538	Ubn2
ENSMUSG00000032407:U2surp	4926.88	0.4938	0.061905	7.97675	1.50241e-15	7.23979e-14	p-value	other	ENSMUSG00000032407	U2surp
ENSMUSG00000069495:Epc2	927.746	0.493211	0.0766453	6.43498	1.23489e-10	2.53498e-09	p-value	other	ENSMUSG00000069495	Epc2
ENSMUSG00000022961:Son	19806.5	0.491719	0.059095	8.32082	8.73535e-17	5.21277e-15	p-value	other	ENSMUSG00000022961	Son
ENSMUSG00000032097:Ddx6	11745.7	0.489949	0.0596387	8.21529	2.1165e-16	1.18709e-14	p-value	other	ENSMUSG00000032097	Ddx6
ENSMUSG00000071076:Jund	7763.72	0.489913	0.0775411	6.3181	2.64794e-10	5.09915e-09	p-value	other	ENSMUSG00000071076	Jund
ENSMUSG00000037405:Icam1	361.408	0.489064	0.12036	4.06333	4.83769e-05	0.000258346	p-value	other	ENSMUSG00000037405	Icam1
ENSMUSG00000041258:Zfp236	1584.08	0.488856	0.067693	7.22166	5.1355e-13	1.68945e-11	p-value	other	ENSMUSG00000041258	Zfp236
ENSMUSG00000090100:Ttbk2	761.785	0.488107	0.093177	5.2385	1.61891e-07	1.67674e-06	p-value	other	ENSMUSG00000090100	Ttbk2
ENSMUSG00000053870:Fpgt	927.13	0.487825	0.087262	5.59035	2.26612e-08	2.87249e-07	p-value	other	ENSMUSG00000053870	Fpgt
ENSMUSG00000003119:Cdk12	5349.56	0.487551	0.0603702	8.07602	6.69169e-16	3.43417e-14	p-value	other	ENSMUSG00000003119	Cdk12
ENSMUSG00000021703:Serinc5	2917.18	0.487481	0.0608538	8.01069	1.14062e-15	5.62854e-14	p-value	other	ENSMUSG00000021703	Serinc5
ENSMUSG00000032567:Aste1	301.382	0.486658	0.129014	3.77213	0.000161858	0.000738359	p-value	other	ENSMUSG00000032567	Aste1
ENSMUSG00000034723:Tmx4	443.847	0.486553	0.101396	4.79853	1.59838e-06	1.28976e-05	p-value	other	ENSMUSG00000034723	Tmx4
ENSMUSG00000025949:Pikfyve	3664.28	0.486334	0.0598945	8.11983	4.66818e-16	2.4826e-14	p-value	other	ENSMUSG00000025949	Pikfyve
ENSMUSG00000014907:Naf1	336.681	0.485443	0.124389	3.90264	9.51505e-05	0.000469306	p-value	other	ENSMUSG00000014907	Naf1
ENSMUSG00000036890:Gtdc1	319.136	0.48518	0.114447	4.23935	2.24173e-05	0.000133001	p-value	other	ENSMUSG00000036890	Gtdc1
ENSMUSG00000020463:Smek2	3660.1	0.484895	0.0662639	7.31764	2.52372e-13	8.8107e-12	p-value	other	ENSMUSG00000020463	Smek2
ENSMUSG00000032289:Thsd4	39.0474	0.493647	0.308772	1.59874	0.109878	0.194178	NS	other	ENSMUSG00000032289	Thsd4
ENSMUSG00000042874:D930007J09Rik	24.6634	0.493498	0.43175	1.14302	0.253032	0.376584	NS	other	ENSMUSG00000042874	D930007J09Rik
ENSMUSG00000016534:Lamp2	7366.86	0.484785	0.063678	7.61307	2.67669e-14	1.06076e-12	p-value	other	ENSMUSG00000016534	Lamp2
ENSMUSG00000021072:Tmx1	10541.9	0.484426	0.0549476	8.81613	1.18485e-18	1.00506e-16	p-value	other	ENSMUSG00000021072	Tmx1
ENSMUSG00000026779:Mastl	381.131	0.484195	0.115912	4.17726	2.95038e-05	0.000168988	p-value	other	ENSMUSG00000026779	Mastl
ENSMUSG00000036292:Gramd1c	17.9967	0.491483	0.479404	1.0252	0.30527	0.434035	NS	other	ENSMUSG00000036292	Gramd1c
ENSMUSG00000034377:Tulp4	3243.98	0.483209	0.0572972	8.43339	3.35797e-17	2.23807e-15	p-value	other	ENSMUSG00000034377	Tulp4
ENSMUSG00000067851:Arfgef1	3983.37	0.482855	0.054031	8.93663	4.01225e-19	3.71007e-17	p-value	other	ENSMUSG00000067851	Arfgef1
ENSMUSG00000001436:Slc19a1	62.6158	0.490521	0.254623	1.92646	0.054047	0.108687	NS	other	ENSMUSG00000001436	Slc19a1
ENSMUSG00000025862:Stag2	8299.63	0.482792	0.0642084	7.51913	5.51415e-14	2.08846e-12	p-value	other	ENSMUSG00000025862	Stag2
ENSMUSG00000053877:Srcap	243.639	0.482398	0.138793	3.47568	0.000509564	0.00201859	p-value	other	ENSMUSG00000053877	Srcap
ENSMUSG00000024491:Rbm27	2382.74	0.482388	0.0687649	7.01502	2.29912e-12	6.62871e-11	p-value	other	ENSMUSG00000024491	Rbm27
ENSMUSG00000034158:Lrrc58	1297.25	0.481918	0.0780512	6.17438	6.64238e-10	1.14584e-08	p-value	other	ENSMUSG00000034158	Lrrc58
ENSMUSG00000036282:Naa30	995.647	0.481633	0.0750911	6.41398	1.41771e-10	2.87009e-09	p-value	other	ENSMUSG00000036282	Naa30
ENSMUSG00000036499:Eea1	885.605	0.480352	0.0770894	6.23111	4.63142e-10	8.38393e-09	p-value	other	ENSMUSG00000036499	Eea1
ENSMUSG00000048109:Rbm15	1504.68	0.480151	0.0670938	7.15641	8.28152e-13	2.61543e-11	p-value	other	ENSMUSG00000048109	Rbm15
ENSMUSG00000035239:Neu3	579.602	0.479811	0.0977636	4.90786	9.20735e-07	7.94822e-06	p-value	other	ENSMUSG00000035239	Neu3
ENSMUSG00000033184:Tmed7	2301.13	0.47979	0.082024	5.84939	4.93391e-09	7.21391e-08	p-value	other	ENSMUSG00000033184	Tmed7
ENSMUSG00000020841:Cpd	5142.35	0.479702	0.051481	9.31804	1.18515e-20	1.3982e-18	p-value	other	ENSMUSG00000020841	Cpd
ENSMUSG00000050029:Rap2c	2039.35	0.479055	0.0601591	7.96313	1.67738e-15	8.00774e-14	p-value	other	ENSMUSG00000050029	Rap2c
ENSMUSG00000042688:Mapk6	1168.01	0.478375	0.0737044	6.49045	8.55812e-11	1.82242e-09	p-value	other	ENSMUSG00000042688	Mapk6
ENSMUSG00000093805:Gm9994	20.8387	0.485691	0.417076	1.16451	0.244215	0.366412	NS	other	ENSMUSG00000093805	Gm9994
ENSMUSG00000027272:Ubr1	3643.53	0.477998	0.0633099	7.55013	4.34837e-14	1.66536e-12	p-value	other	ENSMUSG00000027272	Ubr1
ENSMUSG00000021180:Rps6ka5	389.39	0.476797	0.107632	4.42987	9.429e-06	6.19585e-05	p-value	other	ENSMUSG00000021180	Rps6ka5
ENSMUSG00000048661:Lemd3	829.012	0.476663	0.0879386	5.4204	5.94652e-08	6.79678e-07	p-value	other	ENSMUSG00000048661	Lemd3
ENSMUSG00000014956:Ppp1cb	8508.99	0.476485	0.0710257	6.70863	1.96463e-11	4.75588e-10	p-value	other	ENSMUSG00000014956	Ppp1cb
ENSMUSG00000031681:Smad1	28.1104	0.484605	0.372407	1.30128	0.193163	0.305819	NS	other	ENSMUSG00000031681	Smad1
ENSMUSG00000031095:Cul4b	2020.71	0.476426	0.0586864	8.11817	4.73274e-16	2.50396e-14	p-value	other	ENSMUSG00000031095	Cul4b
ENSMUSG00000037253:Mex3c	582.204	0.475941	0.0916686	5.19197	2.08077e-07	2.08769e-06	p-value	other	ENSMUSG00000037253	Mex3c
ENSMUSG00000002265:Peg3	3418.49	0.475176	0.144102	3.29749	0.000975544	0.00354707	p-value	other	ENSMUSG00000002265	Peg3
ENSMUSG00000053641:Dennd4a	10433.4	0.474957	0.0547895	8.66876	4.36867e-18	3.34627e-16	p-value	other	ENSMUSG00000053641	Dennd4a
ENSMUSG00000039958:Mettl20	1586	0.474403	0.0634438	7.47753	7.5733e-14	2.80622e-12	p-value	other	ENSMUSG00000039958	Mettl20
ENSMUSG00000015112:Slc25a13	244.846	0.474319	0.14637	3.24055	0.00119299	0.00420353	p-value	other	ENSMUSG00000015112	Slc25a13
ENSMUSG00000027009:Itga4	4042.18	0.474216	0.0612241	7.74557	9.5153e-15	4.10357e-13	p-value	other	ENSMUSG00000027009	Itga4
ENSMUSG00000074746:Pdzd8	1413.05	0.473998	0.0665566	7.12174	1.06576e-12	3.27515e-11	p-value	other	ENSMUSG00000074746	Pdzd8
ENSMUSG00000051306:Usp42	677.316	0.473879	0.100066	4.73565	2.18358e-06	1.69918e-05	p-value	other	ENSMUSG00000051306	Usp42
ENSMUSG00000063317:Usp31	628.296	0.473658	0.0880966	5.37658	7.59143e-08	8.42362e-07	p-value	other	ENSMUSG00000063317	Usp31
ENSMUSG00000039529:Atp8b1	23.8585	0.480605	0.405027	1.1866	0.235386	0.355882	NS	other	ENSMUSG00000039529	Atp8b1
ENSMUSG00000027957:Slc35a3	1924.81	0.473285	0.0711835	6.64879	2.95506e-11	6.90906e-10	p-value	other	ENSMUSG00000027957	Slc35a3
ENSMUSG00000037808:Fam76b	1516.84	0.473179	0.0795204	5.95041	2.6747e-09	4.12209e-08	p-value	other	ENSMUSG00000037808	Fam76b
ENSMUSG00000031786:Drc7	11.5754	0.480119	0.679456	0.706623	0.479801	0.607235	NS	other	ENSMUSG00000031786	Drc7
ENSMUSG00000033671:Cep350	2817.91	0.47292	0.0589438	8.02323	1.03001e-15	5.10727e-14	p-value	other	ENSMUSG00000033671	Cep350
ENSMUSG00000038121:Fam210a	437.1	0.472333	0.112	4.21727	2.47273e-05	0.000144946	p-value	other	ENSMUSG00000038121	Fam210a
ENSMUSG00000028587:Orc1	799.213	0.472008	0.0951036	4.96309	6.93796e-07	6.16548e-06	p-value	other	ENSMUSG00000028587	Orc1
ENSMUSG00000027340:Slc23a2	369.561	0.470868	0.116845	4.02986	5.58111e-05	0.000293616	p-value	other	ENSMUSG00000027340	Slc23a2
ENSMUSG00000021127:Zfp36l1	2381.23	0.470547	0.0570427	8.24902	1.59704e-16	9.20902e-15	p-value	other	ENSMUSG00000021127	Zfp36l1
ENSMUSG00000051469:Zfp24	1187.9	0.470533	0.0709756	6.6295	3.36831e-11	7.80413e-10	p-value	other	ENSMUSG00000051469	Zfp24
ENSMUSG00000025907:Rb1cc1	4347.25	0.470135	0.0654482	7.18332	6.80406e-13	2.1824e-11	p-value	other	ENSMUSG00000025907	Rb1cc1
ENSMUSG00000024754:Tmem2	826.482	0.469792	0.0863734	5.43909	5.35548e-08	6.19016e-07	p-value	other	ENSMUSG00000024754	Tmem2
ENSMUSG00000070564:Ntn5	9.75941	0.477272	0.63827	0.747758	0.454606	0.584136	NS	other	ENSMUSG00000070564	Ntn5
ENSMUSG00000045216:Hs6st1	10788.9	0.469724	0.064973	7.22953	4.8466e-13	1.59953e-11	p-value	other	ENSMUSG00000045216	Hs6st1
ENSMUSG00000022105:Rb1	4261.85	0.469493	0.0594903	7.89193	2.97548e-15	1.36341e-13	p-value	other	ENSMUSG00000022105	Rb1
ENSMUSG00000014905:Dnajb9	734.093	0.469463	0.0856234	5.48289	4.18441e-08	4.97093e-07	p-value	other	ENSMUSG00000014905	Dnajb9
ENSMUSG00000056342:Usp34	3016.64	0.468358	0.0646015	7.24995	4.16923e-13	1.38938e-11	p-value	other	ENSMUSG00000056342	Usp34
ENSMUSG00000046667:Rbm12b1	803.631	0.468016	0.088516	5.28736	1.24097e-07	1.3172e-06	p-value	other	ENSMUSG00000046667	Rbm12b1
ENSMUSG00000031200:Mtcp1	401.938	0.467474	0.118192	3.95522	7.64636e-05	0.000388334	p-value	other	ENSMUSG00000031200	Mtcp1
ENSMUSG00000034218:Atm	723.967	0.467187	0.105856	4.41342	1.0175e-05	6.61406e-05	p-value	other	ENSMUSG00000034218	Atm
ENSMUSG00000027570:Col9a3	16.9363	0.475708	0.497412	0.956367	0.338887	0.469682	NS	other	ENSMUSG00000027570	Col9a3
ENSMUSG00000024976:Shoc2	1210.06	0.466864	0.0684699	6.81853	9.19772e-12	2.35425e-10	p-value	other	ENSMUSG00000024976	Shoc2
ENSMUSG00000042167:Papd4	1439.63	0.466488	0.0981784	4.75143	2.01983e-06	1.58498e-05	p-value	other	ENSMUSG00000042167	Papd4
ENSMUSG00000031488:Rab11fip1	12922.2	0.466351	0.0484582	9.62377	6.34628e-22	9.44033e-20	p-value	other	ENSMUSG00000031488	Rab11fip1
ENSMUSG00000071151:Gm4799	10.0494	0.474467	0.679807	0.697943	0.485213	0.611746	NS	other	ENSMUSG00000071151	Gm4799
ENSMUSG00000078898:Zfp968	344.507	0.466295	0.11998	3.88644	0.000101726	0.000497671	p-value	other	ENSMUSG00000078898	Zfp968
ENSMUSG00000031631:Cfap97	1035.48	0.466285	0.0831488	5.60784	2.04866e-08	2.63173e-07	p-value	other	ENSMUSG00000031631	Cfap97
ENSMUSG00000032050:Rdx	4204.59	0.466146	0.0665524	7.00419	2.48416e-12	7.05798e-11	p-value	other	ENSMUSG00000032050	Rdx
ENSMUSG00000044150:A830080D01Rik	435.626	0.46552	0.119329	3.90116	9.57346e-05	0.000471959	p-value	other	ENSMUSG00000044150	A830080D01Rik
ENSMUSG00000046062:Ppp1r15b	25518.1	0.46479	0.0497414	9.34413	9.26504e-21	1.1321e-18	p-value	other	ENSMUSG00000046062	Ppp1r15b
ENSMUSG00000022800:Fyttd1	2307.61	0.463894	0.0652131	7.1135	1.13134e-12	3.44571e-11	p-value	other	ENSMUSG00000022800	Fyttd1
ENSMUSG00000037486:Asxl2	4544.79	0.46365	0.0576066	8.04856	8.37766e-16	4.21511e-14	p-value	other	ENSMUSG00000037486	Asxl2
ENSMUSG00000061411:Nol4l	471.138	0.463405	0.103804	4.46424	8.03538e-06	5.40466e-05	p-value	other	ENSMUSG00000061411	Nol4l
ENSMUSG00000016526:Dyrk3	5097.89	0.462874	0.0562896	8.22308	1.98338e-16	1.12472e-14	p-value	other	ENSMUSG00000016526	Dyrk3
ENSMUSG00000036712:Cyld	1800.69	0.462378	0.068428	6.75715	1.40733e-11	3.4891e-10	p-value	other	ENSMUSG00000036712	Cyld
ENSMUSG00000000804:Usp32	6351.62	0.462346	0.0600331	7.70152	1.34458e-14	5.70279e-13	p-value	other	ENSMUSG00000000804	Usp32
ENSMUSG00000014686:Ceacam16	11.9989	0.471369	0.557032	0.846215	0.397433	0.52888	NS	other	ENSMUSG00000014686	Ceacam16
ENSMUSG00000014496:Ankrd28	402.941	0.462004	0.117099	3.94542	7.9661e-05	0.000401987	p-value	other	ENSMUSG00000014496	Ankrd28
ENSMUSG00000042208:0610010F05Rik	362.159	0.461775	0.11922	3.87331	0.000107367	0.000521294	p-value	other	ENSMUSG00000042208	0610010F05Rik
ENSMUSG00000071748:Gm14698	357.603	0.461586	0.11548	3.9971	6.41237e-05	0.000332911	p-value	other	ENSMUSG00000071748	Gm14698
ENSMUSG00000046994:Mars2	301.287	0.461424	0.129818	3.5544	0.000378841	0.00156528	p-value	other	ENSMUSG00000046994	Mars2
ENSMUSG00000024077:Strn	1404.96	0.460754	0.0769084	5.99095	2.08623e-09	3.29432e-08	p-value	other	ENSMUSG00000024077	Strn
ENSMUSG00000036403:Cep135	1017.24	0.460169	0.0808676	5.69039	1.26746e-08	1.69833e-07	p-value	other	ENSMUSG00000036403	Cep135
ENSMUSG00000022664:Slc35a5	423.298	0.460166	0.107001	4.30056	1.70369e-05	0.000104279	p-value	other	ENSMUSG00000022664	Slc35a5
ENSMUSG00000024601:Isoc1	1516.97	0.45988	0.0666654	6.89833	5.26157e-12	1.39909e-10	p-value	other	ENSMUSG00000024601	Isoc1
ENSMUSG00000042498:D330045A20Rik	22.0217	0.468964	0.421569	1.11243	0.265955	0.390454	NS	other	ENSMUSG00000042498	D330045A20Rik
ENSMUSG00000010797:Wnt2	30.665	0.468841	0.396142	1.18352	0.236603	0.357237	NS	other	ENSMUSG00000010797	Wnt2
ENSMUSG00000035247:Hectd1	16970.5	0.459406	0.0526613	8.72379	2.6904e-18	2.17435e-16	p-value	other	ENSMUSG00000035247	Hectd1
ENSMUSG00000042742:Bmt2	246.283	0.458542	0.132872	3.45101	0.000558495	0.00218794	p-value	other	ENSMUSG00000042742	Bmt2
ENSMUSG00000030055:Rab43	437.334	0.458203	0.105463	4.3447	1.39469e-05	8.79846e-05	p-value	other	ENSMUSG00000030055	Rab43
ENSMUSG00000022914:Brwd1	2297.89	0.457738	0.0556488	8.22548	1.9441e-16	1.10857e-14	p-value	other	ENSMUSG00000022914	Brwd1
ENSMUSG00000073542:Cep76	2183.58	0.457709	0.0648624	7.05662	1.70604e-12	5.00308e-11	p-value	other	ENSMUSG00000073542	Cep76
ENSMUSG00000020280:Pus10	964.713	0.457519	0.0818639	5.58878	2.2867e-08	2.88693e-07	p-value	other	ENSMUSG00000020280	Pus10
ENSMUSG00000025189:Cnnm1	39.1224	0.467098	0.336853	1.38665	0.165548	0.270613	NS	other	ENSMUSG00000025189	Cnnm1
ENSMUSG00000072889:Nfxl1	984.508	0.457074	0.0789873	5.78668	7.17919e-09	1.01638e-07	p-value	other	ENSMUSG00000072889	Nfxl1
ENSMUSG00000021676:Iqgap2	52.3438	0.466888	0.286342	1.63053	0.10299	0.18413	NS	other	ENSMUSG00000021676	Iqgap2
ENSMUSG00000060012:Kif13b	488.762	0.456843	0.103902	4.39687	1.09826e-05	7.08516e-05	p-value	other	ENSMUSG00000060012	Kif13b
ENSMUSG00000020716:Nf1	2031.86	0.454833	0.0682274	6.66643	2.62101e-11	6.18437e-10	p-value	other	ENSMUSG00000020716	Nf1
ENSMUSG00000051235:Gen1	792.723	0.454713	0.0938011	4.84763	1.24947e-06	1.03759e-05	p-value	other	ENSMUSG00000051235	Gen1
ENSMUSG00000037533:Rapgef6	5001.28	0.454707	0.061256	7.42307	1.14433e-13	4.15031e-12	p-value	other	ENSMUSG00000037533	Rapgef6
ENSMUSG00000024642:Tle4	1444.2	0.452888	0.0751638	6.02536	1.68738e-09	2.70191e-08	p-value	other	ENSMUSG00000024642	Tle4
ENSMUSG00000030516:Tjp1	4269.98	0.452764	0.0646446	7.0039	2.48927e-12	7.05798e-11	p-value	other	ENSMUSG00000030516	Tjp1
ENSMUSG00000044308:Ubr3	4416.79	0.452685	0.0519844	8.70808	3.09067e-18	2.45912e-16	p-value	other	ENSMUSG00000044308	Ubr3
ENSMUSG00000040136:Abcc8	24.3486	0.464814	0.422788	1.0994	0.271593	0.39659	NS	other	ENSMUSG00000040136	Abcc8
ENSMUSG00000030203:Dusp16	1780.97	0.452264	0.0589391	7.67341	1.67485e-14	6.90389e-13	p-value	other	ENSMUSG00000030203	Dusp16
ENSMUSG00000042213:Zfand4	49.0559	0.4641	0.287527	1.61411	0.106504	0.189325	NS	other	ENSMUSG00000042213	Zfand4
ENSMUSG00000021668:Polk	699.844	0.451744	0.0944251	4.78415	1.71713e-06	1.37264e-05	p-value	other	ENSMUSG00000021668	Polk
ENSMUSG00000021054:Sgpp1	371.041	0.451497	0.112613	4.00927	6.09061e-05	0.000317814	p-value	other	ENSMUSG00000021054	Sgpp1
ENSMUSG00000020315:Sptbn1	407.14	0.451271	0.108336	4.16546	3.10722e-05	0.000176202	p-value	other	ENSMUSG00000020315	Sptbn1
ENSMUSG00000028273:Pdlim5	1291.71	0.450834	0.0748515	6.02305	1.71158e-09	2.73639e-08	p-value	other	ENSMUSG00000028273	Pdlim5
ENSMUSG00000021929:Kpna3	1250.02	0.450665	0.0682526	6.6029	4.032e-11	9.14712e-10	p-value	other	ENSMUSG00000021929	Kpna3
ENSMUSG00000020063:Sirt1	927.107	0.450599	0.0829828	5.43002	5.63467e-08	6.48367e-07	p-value	other	ENSMUSG00000020063	Sirt1
ENSMUSG00000028282:Casp8ap2	1300	0.449669	0.0822806	5.46507	4.62723e-08	5.46535e-07	p-value	other	ENSMUSG00000028282	Casp8ap2
ENSMUSG00000002413:Braf	3631.05	0.448401	0.0546468	8.20545	2.29734e-16	1.27459e-14	p-value	other	ENSMUSG00000002413	Braf
ENSMUSG00000048118:Arid4a	2311.21	0.447828	0.0687739	6.51159	7.4357e-11	1.61353e-09	p-value	other	ENSMUSG00000048118	Arid4a
ENSMUSG00000036943:Rab8b	8124.77	0.447821	0.0557805	8.02828	9.88452e-16	4.92499e-14	p-value	other	ENSMUSG00000036943	Rab8b
ENSMUSG00000051166:Eml5	385.057	0.447726	0.124362	3.60019	0.000317986	0.00134313	p-value	other	ENSMUSG00000051166	Eml5
ENSMUSG00000033031:C330027C09Rik	1969.14	0.447574	0.0723273	6.18818	6.08641e-10	1.06788e-08	p-value	other	ENSMUSG00000033031	C330027C09Rik
ENSMUSG00000043467:Zbtb37	607.136	0.44755	0.098224	4.55642	5.20329e-06	3.69595e-05	p-value	other	ENSMUSG00000043467	Zbtb37
ENSMUSG00000042460:C1galt1	2223.04	0.447156	0.0621783	7.19151	6.4078e-13	2.07475e-11	p-value	other	ENSMUSG00000042460	C1galt1
ENSMUSG00000029202:Pds5a	5933.62	0.446571	0.0624543	7.15037	8.65466e-13	2.70828e-11	p-value	other	ENSMUSG00000029202	Pds5a
ENSMUSG00000071253:Slc25a16	395.946	0.44641	0.108083	4.13027	3.62343e-05	0.000202015	p-value	other	ENSMUSG00000071253	Slc25a16
ENSMUSG00000005533:Igf1r	62.9916	0.45898	0.24928	1.84122	0.0655888	0.128034	NS	other	ENSMUSG00000005533	Igf1r
ENSMUSG00000031425:Plp1	58.7911	0.4589	0.266923	1.71922	0.0855743	0.159003	NS	other	ENSMUSG00000031425	Plp1
ENSMUSG00000054942:Fam73a	1029.65	0.446356	0.0714002	6.25147	4.06607e-10	7.46586e-09	p-value	other	ENSMUSG00000054942	Fam73a
ENSMUSG00000061136:Prpf40a	3179.12	0.446346	0.0677325	6.58984	4.40307e-11	9.93254e-10	p-value	other	ENSMUSG00000061136	Prpf40a
ENSMUSG00000020134:Peli1	416.981	0.446172	0.118332	3.7705	0.000162921	0.00074222	p-value	other	ENSMUSG00000020134	Peli1
ENSMUSG00000015002:Efr3a	2042.83	0.445729	0.0663222	6.72066	1.80899e-11	4.39989e-10	p-value	other	ENSMUSG00000015002	Efr3a
ENSMUSG00000039968:Rsbn1l	2621.48	0.444871	0.0599083	7.42586	1.12049e-13	4.07825e-12	p-value	other	ENSMUSG00000039968	Rsbn1l
ENSMUSG00000066415:Msl2	1715.59	0.444813	0.0733138	6.06725	1.30117e-09	2.13342e-08	p-value	other	ENSMUSG00000066415	Msl2
ENSMUSG00000027366:Sppl2a	2311.99	0.443926	0.062909	7.05665	1.7057e-12	5.00308e-11	p-value	other	ENSMUSG00000027366	Sppl2a
ENSMUSG00000000957:Mmp14	12.8726	0.456565	0.564031	0.809468	0.418246	0.549523	NS	other	ENSMUSG00000000957	Mmp14
ENSMUSG00000027763:Mbnl1	7581.79	0.44361	0.0578872	7.66335	1.81141e-14	7.34873e-13	p-value	other	ENSMUSG00000027763	Mbnl1
ENSMUSG00000035311:Gnptab	454.127	0.443518	0.104086	4.26109	2.03436e-05	0.000122109	p-value	other	ENSMUSG00000035311	Gnptab
ENSMUSG00000000001:Gnai3	5462.13	0.443213	0.0682114	6.49765	8.15852e-11	1.74094e-09	p-value	other	ENSMUSG00000000001	Gnai3
ENSMUSG00000056536:Pign	2130.43	0.443105	0.0751699	5.89471	3.75342e-09	5.64884e-08	p-value	other	ENSMUSG00000056536	Pign
ENSMUSG00000074909:Ranbp6	739.803	0.442831	0.0859866	5.14999	2.60494e-07	2.55814e-06	p-value	other	ENSMUSG00000074909	Ranbp6
ENSMUSG00000048234:Rnf149	1234.6	0.44179	0.0736174	6.00117	1.95901e-09	3.11257e-08	p-value	other	ENSMUSG00000048234	Rnf149
ENSMUSG00000027677:Ttc14	2819.76	0.44108	0.0614871	7.17353	7.30859e-13	2.32967e-11	p-value	other	ENSMUSG00000027677	Ttc14
ENSMUSG00000048550:Thnsl1	58.9604	0.452691	0.250469	1.80737	0.0707044	0.136617	NS	other	ENSMUSG00000048550	Thnsl1
ENSMUSG00000022895:Ets2	868.928	0.440625	0.0772122	5.70667	1.15207e-08	1.55181e-07	p-value	other	ENSMUSG00000022895	Ets2
ENSMUSG00000007617:Homer1	343.801	0.440561	0.116287	3.78856	0.000151521	0.00069678	p-value	other	ENSMUSG00000007617	Homer1
ENSMUSG00000086965:Gm16314	21.5478	0.452235	0.441066	1.02532	0.305211	0.434018	NS	other	ENSMUSG00000086965	Gm16314
ENSMUSG00000029569:Tmem168	891.852	0.440201	0.0863284	5.09915	3.41185e-07	3.24853e-06	p-value	other	ENSMUSG00000029569	Tmem168
ENSMUSG00000037692:Ahdc1	65.2195	0.451742	0.250093	1.80629	0.0708727	0.136865	NS	other	ENSMUSG00000037692	Ahdc1
ENSMUSG00000019988:Nedd1	982.613	0.440021	0.0971425	4.52964	5.90829e-06	4.12816e-05	p-value	other	ENSMUSG00000019988	Nedd1
ENSMUSG00000024241:Sos1	622.567	0.439485	0.0862153	5.09753	3.44112e-07	3.27063e-06	p-value	other	ENSMUSG00000024241	Sos1
ENSMUSG00000023905:Tnfrsf12a	15.485	0.451216	0.522122	0.864195	0.387481	0.518392	NS	other	ENSMUSG00000023905	Tnfrsf12a
ENSMUSG00000020290:Xpo1	5703.61	0.439146	0.0715633	6.13646	8.43791e-10	1.42445e-08	p-value	other	ENSMUSG00000020290	Xpo1
ENSMUSG00000040274:Cdk6	1156.48	0.439016	0.070655	6.21351	5.18132e-10	9.28117e-09	p-value	other	ENSMUSG00000040274	Cdk6
ENSMUSG00000012640:Zfp715	1053.35	0.438866	0.0846406	5.18506	2.15947e-07	2.15611e-06	p-value	other	ENSMUSG00000012640	Zfp715
ENSMUSG00000041189:Chrnb1	32.799	0.449983	0.349295	1.28826	0.197656	0.311014	NS	other	ENSMUSG00000041189	Chrnb1
ENSMUSG00000020580:Rock2	2126.88	0.438407	0.0768535	5.70445	1.16718e-08	1.56806e-07	p-value	other	ENSMUSG00000020580	Rock2
ENSMUSG00000063558:Aox1	43.0797	0.449107	0.342864	1.30987	0.19024	0.30217	NS	other	ENSMUSG00000063558	Aox1
ENSMUSG00000022226:Mcpt2	32.4031	0.448618	0.355504	1.26192	0.206977	0.322075	NS	other	ENSMUSG00000022226	Mcpt2
ENSMUSG00000022867:Usp25	3184.62	0.437865	0.057876	7.56557	3.86171e-14	1.49572e-12	p-value	other	ENSMUSG00000022867	Usp25
ENSMUSG00000058818:Pirb	27.2291	0.447943	0.412026	1.08717	0.276961	0.402938	NS	other	ENSMUSG00000058818	Pirb
ENSMUSG00000017485:Top2b	7064.63	0.437751	0.057024	7.67661	1.63356e-14	6.81578e-13	p-value	other	ENSMUSG00000017485	Top2b
ENSMUSG00000040021:Lats1	1781.29	0.437666	0.0678646	6.4491	1.12513e-10	2.33772e-09	p-value	other	ENSMUSG00000040021	Lats1
ENSMUSG00000045730:Adrb2	15.2084	0.447744	0.518639	0.863306	0.387969	0.518775	NS	other	ENSMUSG00000045730	Adrb2
ENSMUSG00000040325:Vprbp	2687.49	0.437345	0.0582231	7.51154	5.84337e-14	2.19694e-12	p-value	other	ENSMUSG00000040325	Vprbp
ENSMUSG00000021366:Hivep1	1466.89	0.437098	0.0637137	6.86034	6.86978e-12	1.78963e-10	p-value	other	ENSMUSG00000021366	Hivep1
ENSMUSG00000029186:Pi4k2b	1872.44	0.436922	0.0667494	6.54571	5.9214e-11	1.30704e-09	p-value	other	ENSMUSG00000029186	Pi4k2b
ENSMUSG00000050379:Sept6	56.5285	0.447329	0.270958	1.65092	0.0987555	0.178173	NS	other	ENSMUSG00000050379	2006-09-01
ENSMUSG00000026718:Stam	1555.29	0.436426	0.0675557	6.46024	1.04537e-10	2.17874e-09	p-value	other	ENSMUSG00000026718	Stam
ENSMUSG00000022378:Fam49b	869.405	0.436214	0.079255	5.50393	3.71416e-08	4.46395e-07	p-value	other	ENSMUSG00000022378	Fam49b
ENSMUSG00000052407:Ccdc171	249.374	0.436165	0.13164	3.31332	0.000921946	0.00336637	p-value	other	ENSMUSG00000052407	Ccdc171
ENSMUSG00000056429:Tgoln1	3492.03	0.435887	0.0626726	6.95499	3.52578e-12	9.70205e-11	p-value	other	ENSMUSG00000056429	Tgoln1
ENSMUSG00000025899:Alkbh8	533.604	0.435406	0.0976701	4.45793	8.27561e-06	5.55169e-05	p-value	other	ENSMUSG00000025899	Alkbh8
ENSMUSG00000030759:Far1	2000.53	0.435226	0.0676462	6.43386	1.24404e-10	2.54867e-09	p-value	other	ENSMUSG00000030759	Far1
ENSMUSG00000006169:Clint1	9624.16	0.434493	0.0521102	8.33796	7.55806e-17	4.56329e-15	p-value	other	ENSMUSG00000006169	Clint1
ENSMUSG00000078722:Gm12394	19.7377	0.445657	0.449804	0.990781	0.321793	0.45199	NS	other	ENSMUSG00000078722	Gm12394
ENSMUSG00000058690:Ccser2	398.219	0.434422	0.118707	3.65961	0.000252603	0.00109629	p-value	other	ENSMUSG00000058690	Ccser2
ENSMUSG00000025001:Hells	606.119	0.433956	0.112748	3.84891	0.000118647	0.000568265	p-value	other	ENSMUSG00000025001	Hells
ENSMUSG00000029602:Rasal1	29.345	0.444228	0.371466	1.19588	0.231744	0.351555	NS	other	ENSMUSG00000029602	Rasal1
ENSMUSG00000020961:Ston2	1081.14	0.433662	0.070772	6.12758	8.9223e-10	1.50129e-08	p-value	other	ENSMUSG00000020961	Ston2
ENSMUSG00000056153:Socs6	322.879	0.433066	0.122469	3.53612	0.000406053	0.00165715	p-value	other	ENSMUSG00000056153	Socs6
ENSMUSG00000052917:Senp7	1653.24	0.432786	0.0744976	5.80939	6.26995e-09	8.97847e-08	p-value	other	ENSMUSG00000052917	Senp7
ENSMUSG00000063659:Zbtb18	930.72	0.432502	0.0820315	5.27239	1.34661e-07	1.42052e-06	p-value	other	ENSMUSG00000063659	Zbtb18
ENSMUSG00000055228:Zfp935	587.724	0.432297	0.091926	4.70266	2.56794e-06	1.95384e-05	p-value	other	ENSMUSG00000055228	Zfp935
ENSMUSG00000037652:Phc3	2925.28	0.431892	0.0631149	6.84295	7.75807e-12	2.00576e-10	p-value	other	ENSMUSG00000037652	Phc3
ENSMUSG00000039801:2410089E03Rik	528.92	0.431887	0.0910679	4.74248	2.11121e-06	1.65037e-05	p-value	other	ENSMUSG00000039801	2410089E03Rik
ENSMUSG00000051413:Plagl2	4962.33	0.431722	0.0477272	9.04561	1.48833e-19	1.40149e-17	p-value	other	ENSMUSG00000051413	Plagl2
ENSMUSG00000013928:Thap8	11.1673	0.442547	0.56857	0.778351	0.436362	0.567586	NS	other	ENSMUSG00000013928	Thap8
ENSMUSG00000028232:Tmem68	380.968	0.431308	0.121251	3.55714	0.000374921	0.00155231	p-value	other	ENSMUSG00000028232	Tmem68
ENSMUSG00000027534:Snx16	48.8521	0.441659	0.286585	1.54111	0.12329	0.21311	NS	other	ENSMUSG00000027534	Snx16
ENSMUSG00000003153:Slc2a3	12423.6	0.431183	0.0427253	10.092	5.99458e-24	1.25568e-21	p-value	other	ENSMUSG00000003153	Slc2a3
ENSMUSG00000004591:Pkn2	2968.21	0.430619	0.0626053	6.87832	6.05638e-12	1.58984e-10	p-value	other	ENSMUSG00000004591	Pkn2
ENSMUSG00000022034:Esco2	1822.41	0.428404	0.0716186	5.98174	2.20765e-09	3.45944e-08	p-value	other	ENSMUSG00000022034	Esco2
ENSMUSG00000002881:Nab1	435.973	0.428399	0.111401	3.84556	0.000120278	0.0005734	p-value	other	ENSMUSG00000002881	Nab1
ENSMUSG00000040297:Suco	1083.14	0.428153	0.0734808	5.82673	5.65234e-09	8.18275e-08	p-value	other	ENSMUSG00000040297	Suco
ENSMUSG00000036934:4921524J17Rik	495.369	0.42809	0.0999853	4.28153	1.85612e-05	0.000112295	p-value	other	ENSMUSG00000036934	4921524J17Rik
ENSMUSG00000029994:Anxa4	28.8361	0.43941	0.378893	1.15972	0.246163	0.368664	NS	other	ENSMUSG00000029994	Anxa4
ENSMUSG00000035696:Rnf38	2287.57	0.427964	0.0661927	6.46542	1.01019e-10	2.12037e-09	p-value	other	ENSMUSG00000035696	Rnf38
ENSMUSG00000038535:Zfp280d	1439.53	0.427914	0.0696834	6.14083	8.20936e-10	1.38815e-08	p-value	other	ENSMUSG00000038535	Zfp280d
ENSMUSG00000091474:2610021A01Rik	350.658	0.427735	0.127129	3.36457	0.000766631	0.00287074	p-value	other	ENSMUSG00000091474	2610021A01Rik
ENSMUSG00000023150:Ivns1abp	9999.67	0.427415	0.0498794	8.56895	1.04429e-17	7.29159e-16	p-value	other	ENSMUSG00000023150	Ivns1abp
ENSMUSG00000021171:Esyt2	5935.62	0.426945	0.0568996	7.50348	6.21449e-14	2.32794e-12	p-value	other	ENSMUSG00000021171	Esyt2
ENSMUSG00000034111:Tmed8	5434.61	0.42652	0.0556366	7.66617	1.77213e-14	7.24666e-13	p-value	other	ENSMUSG00000034111	Tmed8
ENSMUSG00000027834:Serpini1	199.578	0.426418	0.140001	3.04582	0.00232049	0.00753005	p-value	other	ENSMUSG00000027834	Serpini1
ENSMUSG00000042197:Zfp451	2718.84	0.426086	0.0543167	7.84447	4.34797e-15	1.94033e-13	p-value	other	ENSMUSG00000042197	Zfp451
ENSMUSG00000026771:Spopl	918.513	0.425733	0.081543	5.22096	1.77996e-07	1.81859e-06	p-value	other	ENSMUSG00000026771	Spopl
ENSMUSG00000042348:Arl15	428.63	0.425732	0.11184	3.8066	0.000140892	0.000657027	p-value	other	ENSMUSG00000042348	Arl15
ENSMUSG00000039701:Usp53	239.661	0.425563	0.140093	3.03772	0.00238377	0.00770616	p-value	other	ENSMUSG00000039701	Usp53
ENSMUSG00000033382:Trappc8	2603.26	0.425424	0.0674788	6.30455	2.89034e-10	5.50398e-09	p-value	other	ENSMUSG00000033382	Trappc8
ENSMUSG00000028175:Depdc1a	1045.96	0.425154	0.106869	3.97827	6.94192e-05	0.000356259	p-value	other	ENSMUSG00000028175	Depdc1a
ENSMUSG00000040183:Ankrd6	298.461	0.425079	0.122889	3.45906	0.000542072	0.00213092	p-value	other	ENSMUSG00000040183	Ankrd6
ENSMUSG00000020859:Spag9	2033	0.424915	0.0748918	5.67372	1.39727e-08	1.86254e-07	p-value	other	ENSMUSG00000020859	Spag9
ENSMUSG00000027782:Kpna4	2584.37	0.424659	0.0584264	7.26827	3.6412e-13	1.22535e-11	p-value	other	ENSMUSG00000027782	Kpna4
ENSMUSG00000033405:Nudt15	332.893	0.424555	0.11505	3.69017	0.000224106	0.000982582	p-value	other	ENSMUSG00000033405	Nudt15
ENSMUSG00000024909:Efemp2	9.73048	0.434508	0.624168	0.696139	0.486342	0.612642	NS	other	ENSMUSG00000024909	Efemp2
ENSMUSG00000018377:Vezf1	1557.41	0.424388	0.0613977	6.91212	4.77465e-12	1.29306e-10	p-value	other	ENSMUSG00000018377	Vezf1
ENSMUSG00000049764:Zfp280b	600.647	0.424105	0.0884465	4.79504	1.62641e-06	1.30827e-05	p-value	other	ENSMUSG00000049764	Zfp280b
ENSMUSG00000047193:Dync2h1	897.16	0.42388	0.0840918	5.04068	4.63885e-07	4.28561e-06	p-value	other	ENSMUSG00000047193	Dync2h1
ENSMUSG00000050567:Maml1	1457.65	0.423559	0.0811681	5.2183	1.80573e-07	1.84235e-06	p-value	other	ENSMUSG00000050567	Maml1
ENSMUSG00000031292:Cdkl5	48.4225	0.433327	0.294956	1.46912	0.1418	0.238713	NS	other	ENSMUSG00000031292	Cdkl5
ENSMUSG00000109771:RP23-316L10.2	37.1759	0.43332	0.320021	1.35403	0.175725	0.283515	NS	other	ENSMUSG00000109771	RP23-316L10.2
ENSMUSG00000029234:Tmem165	1803.94	0.423537	0.0613356	6.90523	5.0123e-12	1.34676e-10	p-value	other	ENSMUSG00000029234	Tmem165
ENSMUSG00000037316:Bag4	480.282	0.423413	0.0963991	4.3923	1.1216e-05	7.19956e-05	p-value	other	ENSMUSG00000037316	Bag4
ENSMUSG00000058729:Lin9	525.205	0.423389	0.0981226	4.3149	1.59674e-05	9.87878e-05	p-value	other	ENSMUSG00000058729	Lin9
ENSMUSG00000020152:Actr2	7930.7	0.423326	0.0547585	7.73077	1.06895e-14	4.59069e-13	p-value	other	ENSMUSG00000020152	Actr2
ENSMUSG00000018481:Appbp2	3282.96	0.423173	0.0530079	7.98321	1.42573e-15	6.93542e-14	p-value	other	ENSMUSG00000018481	Appbp2
ENSMUSG00000032252:Glce	695.229	0.422834	0.0915396	4.61914	3.85331e-06	2.82503e-05	p-value	other	ENSMUSG00000032252	Glce
ENSMUSG00000030557:Mef2a	1938.72	0.42252	0.064583	6.54228	6.05875e-11	1.33449e-09	p-value	other	ENSMUSG00000030557	Mef2a
ENSMUSG00000041684:Bivm	614.89	0.422413	0.101781	4.1502	3.32178e-05	0.000186821	p-value	other	ENSMUSG00000041684	Bivm
ENSMUSG00000029373:Pf4	14.4671	0.431686	0.539568	0.800059	0.423676	0.554953	NS	other	ENSMUSG00000029373	Pf4
ENSMUSG00000097854:Gm26602	41.3329	0.431371	0.32565	1.32465	0.185289	0.296046	NS	other	ENSMUSG00000097854	Gm26602
ENSMUSG00000047141:Zfp654	1953.48	0.421708	0.0611661	6.89447	5.40643e-12	1.43389e-10	p-value	other	ENSMUSG00000047141	Zfp654
ENSMUSG00000093930:Hmgcs1	13685.3	0.421418	0.0535567	7.86864	3.58513e-15	1.62822e-13	p-value	other	ENSMUSG00000093930	Hmgcs1
ENSMUSG00000029178:Klf3	8669.41	0.421059	0.0629887	6.68467	2.31451e-11	5.5505e-10	p-value	other	ENSMUSG00000029178	Klf3
ENSMUSG00000068263:Efcc1	21.4057	0.42978	0.443042	0.970066	0.332014	0.462386	NS	other	ENSMUSG00000068263	Efcc1
ENSMUSG00000033966:Cdkl4	35.5717	0.429463	0.354362	1.21194	0.225537	0.343824	NS	other	ENSMUSG00000033966	Cdkl4
ENSMUSG00000027007:Ssfa2	848.024	0.421003	0.0878919	4.79001	1.66774e-06	1.33523e-05	p-value	other	ENSMUSG00000027007	Ssfa2
ENSMUSG00000026970:Rbms1	2984.43	0.420568	0.0559504	7.5168	5.61314e-14	2.11813e-12	p-value	other	ENSMUSG00000026970	Rbms1
ENSMUSG00000029253:Cenpc1	1007.13	0.420127	0.0928368	4.52543	6.02717e-06	4.19409e-05	p-value	other	ENSMUSG00000029253	Cenpc1
ENSMUSG00000002428:Hltf	1059.41	0.420115	0.0835326	5.02936	4.92132e-07	4.52215e-06	p-value	other	ENSMUSG00000002428	Hltf
ENSMUSG00000041308:Sntb2	272.373	0.420081	0.128124	3.2787	0.00104288	0.00375187	p-value	other	ENSMUSG00000041308	Sntb2
ENSMUSG00000021870:Slmap	4342.53	0.419994	0.0585972	7.16748	7.63933e-13	2.42756e-11	p-value	other	ENSMUSG00000021870	Slmap
ENSMUSG00000027589:Pcmtd2	7690.41	0.419914	0.0560965	7.48555	7.12459e-14	2.65916e-12	p-value	other	ENSMUSG00000027589	Pcmtd2
ENSMUSG00000038844:Kif16b	545.753	0.419654	0.110558	3.79579	0.000147175	0.000682162	p-value	other	ENSMUSG00000038844	Kif16b
ENSMUSG00000039456:Morc3	1197.32	0.419328	0.0763873	5.4895	4.03074e-08	4.79392e-07	p-value	other	ENSMUSG00000039456	Morc3
ENSMUSG00000011960:Ccnt1	2202.88	0.419279	0.0599824	6.99004	2.74813e-12	7.72788e-11	p-value	other	ENSMUSG00000011960	Ccnt1
ENSMUSG00000031246:Sh3bgrl	2837.21	0.419136	0.0631954	6.63237	3.30339e-11	7.67103e-10	p-value	other	ENSMUSG00000031246	Sh3bgrl
ENSMUSG00000008976:Gabpa	1414.77	0.418687	0.0677621	6.17879	6.45963e-10	1.12475e-08	p-value	other	ENSMUSG00000008976	Gabpa
ENSMUSG00000031922:Cep57	1997.93	0.418164	0.0626657	6.67292	2.50762e-11	5.95792e-10	p-value	other	ENSMUSG00000031922	Cep57
ENSMUSG00000052299:Ltn1	1614.51	0.418005	0.076703	5.44966	5.04653e-08	5.89279e-07	p-value	other	ENSMUSG00000052299	Ltn1
ENSMUSG00000019920:Lims1	3550.82	0.417575	0.0614696	6.79319	1.0968e-11	2.7592e-10	p-value	other	ENSMUSG00000019920	Lims1
ENSMUSG00000028649:Macf1	2445.77	0.417361	0.0619576	6.73623	1.62546e-11	3.9818e-10	p-value	other	ENSMUSG00000028649	Macf1
ENSMUSG00000035476:Tab3	1722.91	0.417211	0.0635225	6.56792	5.10218e-11	1.13845e-09	p-value	other	ENSMUSG00000035476	Tab3
ENSMUSG00000031352:Hccs	882.43	0.416442	0.0854363	4.87429	1.09198e-06	9.22477e-06	p-value	other	ENSMUSG00000031352	Hccs
ENSMUSG00000051224:Tceanc	524.454	0.416089	0.105679	3.93728	8.24113e-05	0.000414642	p-value	other	ENSMUSG00000051224	Tceanc
ENSMUSG00000042408:Zmym6	1755.27	0.415894	0.0840759	4.94664	7.55036e-07	6.64069e-06	p-value	other	ENSMUSG00000042408	Zmym6
ENSMUSG00000029684:Wasl	1192.59	0.41568	0.0719866	5.77441	7.72241e-09	1.08579e-07	p-value	other	ENSMUSG00000029684	Wasl
ENSMUSG00000038344:Txlng	1093.29	0.415482	0.0816649	5.08765	3.62529e-07	3.41689e-06	p-value	other	ENSMUSG00000038344	Txlng
ENSMUSG00000051451:Crebzf	1743.94	0.415305	0.0603092	6.88626	5.72782e-12	1.50745e-10	p-value	other	ENSMUSG00000051451	Crebzf
ENSMUSG00000009470:Tnpo1	3772.94	0.415154	0.0505785	8.20812	2.24683e-16	1.25334e-14	p-value	other	ENSMUSG00000009470	Tnpo1
ENSMUSG00000017831:Rab5a	2047.68	0.415085	0.0648616	6.39955	1.55834e-10	3.12398e-09	p-value	other	ENSMUSG00000017831	Rab5a
ENSMUSG00000021027:Ralgapa1	2431.39	0.414825	0.0623105	6.65738	2.78744e-11	6.54698e-10	p-value	other	ENSMUSG00000021027	Ralgapa1
ENSMUSG00000066438:Plekhd1	8.62059	0.423621	0.644216	0.657577	0.51081	0.63451	NS	other	ENSMUSG00000066438	Plekhd1
ENSMUSG00000050312:Nsun3	586.014	0.414598	0.117973	3.51435	0.000440831	0.00177648	p-value	other	ENSMUSG00000050312	Nsun3
ENSMUSG00000042650:Alkbh5	5797.15	0.414483	0.0580498	7.14013	9.32436e-13	2.90897e-11	p-value	other	ENSMUSG00000042650	Alkbh5
ENSMUSG00000011831:Evi5	2879.26	0.413644	0.0643508	6.42795	1.29335e-10	2.63915e-09	p-value	other	ENSMUSG00000011831	Evi5
ENSMUSG00000059495:Arhgef12	14642.7	0.413376	0.0520641	7.93976	2.02568e-15	9.53743e-14	p-value	other	ENSMUSG00000059495	Arhgef12
ENSMUSG00000050148:Ubqln2	1304.05	0.413277	0.0775144	5.33161	9.73444e-08	1.05841e-06	p-value	other	ENSMUSG00000050148	Ubqln2
ENSMUSG00000023075:Akirin1	3958.07	0.413202	0.0541905	7.62499	2.4406e-14	9.70942e-13	p-value	other	ENSMUSG00000023075	Akirin1
ENSMUSG00000044636:Csrnp2	249.452	0.412875	0.13612	3.03317	0.00242	0.00780115	p-value	other	ENSMUSG00000044636	Csrnp2
ENSMUSG00000035458:Tnni3	37.8659	0.422667	0.341017	1.23943	0.215187	0.331997	NS	other	ENSMUSG00000035458	Tnni3
ENSMUSG00000078862:Gm14326	601.181	0.412795	0.113001	3.65302	0.000259174	0.0011229	p-value	other	ENSMUSG00000078862	Gm14326
ENSMUSG00000040550:Otud6b	686.25	0.412593	0.0927066	4.45053	8.56606e-06	5.71955e-05	p-value	other	ENSMUSG00000040550	Otud6b
ENSMUSG00000061244:Exoc5	3240.93	0.411794	0.0666621	6.17734	6.51907e-10	1.13027e-08	p-value	other	ENSMUSG00000061244	Exoc5
ENSMUSG00000035021:Baz1a	9913.73	0.411763	0.0541808	7.59981	2.96568e-14	1.16182e-12	p-value	other	ENSMUSG00000035021	Baz1a
ENSMUSG00000024190:Dusp1	661.888	0.411527	0.0877525	4.68963	2.73702e-06	2.07021e-05	p-value	other	ENSMUSG00000024190	Dusp1
ENSMUSG00000030275:Etnk1	9194.2	0.410958	0.0561473	7.31928	2.49297e-13	8.73306e-12	p-value	other	ENSMUSG00000030275	Etnk1
ENSMUSG00000048249:Crebrf	3979.48	0.410937	0.0647054	6.35089	2.14074e-10	4.18524e-09	p-value	other	ENSMUSG00000048249	Crebrf
ENSMUSG00000023186:Vwa5a	2365.98	0.410421	0.0590389	6.9517	3.60914e-12	9.90488e-11	p-value	other	ENSMUSG00000023186	Vwa5a
ENSMUSG00000090093:Gm14399	436.835	0.410377	0.116564	3.52063	0.00043053	0.00174181	p-value	other	ENSMUSG00000090093	Gm14399
ENSMUSG00000006527:Sfmbt1	1451.13	0.410363	0.0706333	5.80977	6.25593e-09	8.97847e-08	p-value	other	ENSMUSG00000006527	Sfmbt1
ENSMUSG00000054414:Slc30a7	757.875	0.410357	0.0830776	4.93945	7.83441e-07	6.87286e-06	p-value	other	ENSMUSG00000054414	Slc30a7
ENSMUSG00000063894:Zkscan8	698.146	0.410092	0.0857674	4.78145	1.74035e-06	1.38687e-05	p-value	other	ENSMUSG00000063894	Zkscan8
ENSMUSG00000028053:Ash1l	2418.57	0.40983	0.0661663	6.19393	5.86805e-10	1.0331e-08	p-value	other	ENSMUSG00000028053	Ash1l
ENSMUSG00000005610:Eif4g2	29362.8	0.40956	0.0533077	7.68295	1.55466e-14	6.53978e-13	p-value	other	ENSMUSG00000005610	Eif4g2
ENSMUSG00000036503:Rnf13	741.89	0.409485	0.10428	3.92679	8.60856e-05	0.000431226	p-value	other	ENSMUSG00000036503	Rnf13
ENSMUSG00000033392:Clasp2	2236.09	0.409196	0.0613596	6.66883	2.57855e-11	6.0982e-10	p-value	other	ENSMUSG00000033392	Clasp2
ENSMUSG00000046785:Epm2aip1	2032.26	0.409087	0.0813519	5.02861	4.94052e-07	4.53573e-06	p-value	other	ENSMUSG00000046785	Epm2aip1
ENSMUSG00000004371:Il11	17.1853	0.418845	0.482602	0.867888	0.385455	0.516141	NS	other	ENSMUSG00000004371	Il11
ENSMUSG00000053950:Adnp2	1574.12	0.408588	0.0650635	6.27984	3.38929e-10	6.33655e-09	p-value	other	ENSMUSG00000053950	Adnp2
ENSMUSG00000071337:Tia1	1447.24	0.408579	0.0700631	5.83159	5.49031e-09	7.99326e-08	p-value	other	ENSMUSG00000071337	Tia1
ENSMUSG00000037112:Sik2	1295.02	0.408531	0.0714671	5.71635	1.08838e-08	1.47572e-07	p-value	other	ENSMUSG00000037112	Sik2
ENSMUSG00000025586:Cpeb1	22.7866	0.418003	0.416044	1.00471	0.315037	0.444351	NS	other	ENSMUSG00000025586	Cpeb1
ENSMUSG00000033487:Fndc3a	903.991	0.408502	0.0862341	4.73712	2.16772e-06	1.68813e-05	p-value	other	ENSMUSG00000033487	Fndc3a
ENSMUSG00000035798:Zdhhc17	1356.6	0.408305	0.064935	6.28789	3.21804e-10	6.06054e-09	p-value	other	ENSMUSG00000035798	Zdhhc17
ENSMUSG00000035847:Ids	370.416	0.408116	0.115007	3.54863	0.000387244	0.00159242	p-value	other	ENSMUSG00000035847	Ids
ENSMUSG00000040359:Ufl1	936.485	0.40779	0.0834398	4.88723	1.02263e-06	8.70334e-06	p-value	other	ENSMUSG00000040359	Ufl1
ENSMUSG00000030509:Asb7	861.457	0.407744	0.0773088	5.27422	1.33319e-07	1.4078e-06	p-value	other	ENSMUSG00000030509	Asb7
ENSMUSG00000041642:Kif21b	1319.75	0.4077	0.0705456	5.77924	7.504e-09	1.05773e-07	p-value	other	ENSMUSG00000041642	Kif21b
ENSMUSG00000047037:Nipa1	772.687	0.407627	0.0948603	4.29713	1.73026e-05	0.000105585	p-value	other	ENSMUSG00000047037	Nipa1
ENSMUSG00000028034:Fubp1	1760.17	0.407318	0.0638168	6.38261	1.74095e-10	3.45631e-09	p-value	other	ENSMUSG00000028034	Fubp1
ENSMUSG00000078877:Gm14295	659.259	0.407181	0.104479	3.89727	9.72815e-05	0.000478666	p-value	other	ENSMUSG00000078877	Gm14295
ENSMUSG00000030201:Lrp6	1890.56	0.407159	0.0652015	6.24462	4.24821e-10	7.75866e-09	p-value	other	ENSMUSG00000030201	Lrp6
ENSMUSG00000026283:Ing5	931.068	0.406439	0.0833022	4.87909	1.06579e-06	9.01832e-06	p-value	other	ENSMUSG00000026283	Ing5
ENSMUSG00000040943:Tet2	751.615	0.406269	0.091288	4.45042	8.57041e-06	5.71955e-05	p-value	other	ENSMUSG00000040943	Tet2
ENSMUSG00000021264:Yy1	3750.06	0.406203	0.0531644	7.64052	2.16354e-14	8.70847e-13	p-value	other	ENSMUSG00000021264	Yy1
ENSMUSG00000075703:Ept1	1220.96	0.405944	0.0844729	4.80561	1.54281e-06	1.25181e-05	p-value	other	ENSMUSG00000075703	Ept1
ENSMUSG00000098905:Zfp953	629.947	0.405564	0.0992027	4.08823	4.34669e-05	0.000236311	p-value	other	ENSMUSG00000098905	Zfp953
ENSMUSG00000055945:Prr18	11.27	0.414284	0.562858	0.736037	0.461708	0.590673	NS	other	ENSMUSG00000055945	Prr18
ENSMUSG00000017677:Wsb1	1864.51	0.405432	0.0759	5.34165	9.21027e-08	1.00675e-06	p-value	other	ENSMUSG00000017677	Wsb1
ENSMUSG00000019861:Gopc	369.898	0.405182	0.111996	3.61782	0.000297099	0.00126479	p-value	other	ENSMUSG00000019861	Gopc
ENSMUSG00000071267:Zfp942	822.504	0.405081	0.0872285	4.64391	3.41872e-06	2.53173e-05	p-value	other	ENSMUSG00000071267	Zfp942
ENSMUSG00000029249:Rest	1377.65	0.405014	0.0702108	5.76853	7.9964e-09	1.12124e-07	p-value	other	ENSMUSG00000029249	Rest
ENSMUSG00000059493:Nhs	14.4792	0.413201	0.566707	0.729126	0.465924	0.594511	NS	other	ENSMUSG00000059493	Nhs
ENSMUSG00000020794:Ube2g1	842.859	0.404969	0.0780912	5.18585	2.15028e-07	2.14903e-06	p-value	other	ENSMUSG00000020794	Ube2g1
ENSMUSG00000030729:Pgm2l1	597.762	0.404776	0.0916914	4.41455	1.01221e-05	6.58834e-05	p-value	other	ENSMUSG00000030729	Pgm2l1
ENSMUSG00000022307:Oxr1	314.136	0.404682	0.115805	3.4945	0.000474951	0.00190054	p-value	other	ENSMUSG00000022307	Oxr1
ENSMUSG00000044548:Dact1	32.9287	0.411945	0.3906	1.05464	0.291588	0.419226	NS	other	ENSMUSG00000044548	Dact1
ENSMUSG00000020647:Ncoa1	822.042	0.404561	0.0785416	5.15092	2.59218e-07	2.55093e-06	p-value	other	ENSMUSG00000020647	Ncoa1
ENSMUSG00000039100:March6	5150.09	0.404077	0.0576795	7.00556	2.46006e-12	7.03344e-11	p-value	other	ENSMUSG00000039100	2006-03-01
ENSMUSG00000022722:Arl6	660.073	0.403879	0.10456	3.86267	0.000112156	0.000541473	p-value	other	ENSMUSG00000022722	Arl6
ENSMUSG00000068284:Usf3	1971.33	0.403553	0.0685298	5.88873	3.8918e-09	5.83998e-08	p-value	other	ENSMUSG00000068284	Usf3
ENSMUSG00000054662:Ano9	67.9333	0.411397	0.235318	1.74826	0.0804188	0.151259	NS	other	ENSMUSG00000054662	Ano9
ENSMUSG00000031333:Abcb7	1967.79	0.403312	0.0776076	5.1968	2.02745e-07	2.04017e-06	p-value	other	ENSMUSG00000031333	Abcb7
ENSMUSG00000008763:Man1a2	1698.08	0.403243	0.0761575	5.29485	1.19113e-07	1.26955e-06	p-value	other	ENSMUSG00000008763	Man1a2
ENSMUSG00000005362:Crbn	1387.75	0.403215	0.0720896	5.59324	2.2287e-08	2.83813e-07	p-value	other	ENSMUSG00000005362	Crbn
ENSMUSG00000094870:Zfp131	1961.36	0.40269	0.0700695	5.74701	9.08363e-09	1.26163e-07	p-value	other	ENSMUSG00000094870	Zfp131
ENSMUSG00000026409:Pfkfb2	1210.61	0.402645	0.0752547	5.35043	8.77433e-08	9.61149e-07	p-value	other	ENSMUSG00000026409	Pfkfb2
ENSMUSG00000021962:Dcp1a	1605.67	0.402416	0.0705383	5.70493	1.16393e-08	1.56573e-07	p-value	other	ENSMUSG00000021962	Dcp1a
ENSMUSG00000025915:Sgk3	1634.02	0.402281	0.0767501	5.24144	1.59328e-07	1.6552e-06	p-value	other	ENSMUSG00000025915	Sgk3
ENSMUSG00000026478:Lamc1	1394.01	0.402159	0.089265	4.50523	6.63021e-06	4.55322e-05	p-value	other	ENSMUSG00000026478	Lamc1
ENSMUSG00000032727:Mier3	2912.89	0.402087	0.0695767	5.77905	7.51254e-09	1.05773e-07	p-value	other	ENSMUSG00000032727	Mier3
ENSMUSG00000041219:Arhgap11a	4406.11	0.401893	0.069979	5.74305	9.29862e-09	1.28454e-07	p-value	other	ENSMUSG00000041219	Arhgap11a
ENSMUSG00000042680:Garem	484.068	0.401575	0.107568	3.73323	0.000189039	0.00084434	p-value	other	ENSMUSG00000042680	Garem
ENSMUSG00000021188:Trip11	2751.51	0.401228	0.0620158	6.46977	9.81538e-11	2.07294e-09	p-value	other	ENSMUSG00000021188	Trip11
ENSMUSG00000020130:Tbc1d15	4384.46	0.400988	0.0623983	6.42627	1.30771e-10	2.65788e-09	p-value	other	ENSMUSG00000020130	Tbc1d15
ENSMUSG00000053774:Ubxn7	3810.11	0.400911	0.0607083	6.60389	4.00501e-11	9.11472e-10	p-value	other	ENSMUSG00000053774	Ubxn7
ENSMUSG00000055866:Per2	686.599	0.400781	0.116928	3.42758	0.000608984	0.00235162	p-value	other	ENSMUSG00000055866	Per2
ENSMUSG00000051950:B3glct	284.005	0.400681	0.123174	3.25295	0.00114212	0.0040563	p-value	other	ENSMUSG00000051950	B3glct
ENSMUSG00000023066:Rttn	518.712	0.400089	0.0933057	4.28794	1.80336e-05	0.00010946	p-value	other	ENSMUSG00000023066	Rttn
ENSMUSG00000070923:Klhl9	1554.8	0.399984	0.0728511	5.49043	4.00953e-08	4.77604e-07	p-value	other	ENSMUSG00000070923	Klhl9
ENSMUSG00000029263:Pigg	752.762	0.399873	0.102164	3.91402	9.07715e-05	0.000450087	p-value	other	ENSMUSG00000029263	Pigg
ENSMUSG00000041297:Cdk13	2488.22	0.399658	0.0675766	5.91414	3.3361e-09	5.0955e-08	p-value	other	ENSMUSG00000041297	Cdk13
ENSMUSG00000033319:Fem1c	1218.76	0.399412	0.0670797	5.95429	2.61211e-09	4.03775e-08	p-value	other	ENSMUSG00000033319	Fem1c
ENSMUSG00000066324:Impad1	1840.01	0.399339	0.0723299	5.52107	3.36937e-08	4.11215e-07	p-value	other	ENSMUSG00000066324	Impad1
ENSMUSG00000026103:Gls	3691.65	0.398881	0.0539639	7.39162	1.45054e-13	5.18757e-12	p-value	other	ENSMUSG00000026103	Gls
ENSMUSG00000030659:Nucb2	90.9935	0.407691	0.223431	1.82469	0.068048	0.132131	NS	other	ENSMUSG00000030659	Nucb2
ENSMUSG00000028484:Psip1	1921.53	0.398583	0.0734322	5.4279	5.70195e-08	6.54639e-07	p-value	other	ENSMUSG00000028484	Psip1
ENSMUSG00000024054:Smchd1	2710.61	0.398454	0.0669125	5.95485	2.60308e-09	4.02987e-08	p-value	other	ENSMUSG00000024054	Smchd1
ENSMUSG00000015214:Mtmr1	2693.67	0.398221	0.0604175	6.59115	4.36441e-11	9.86704e-10	p-value	other	ENSMUSG00000015214	Mtmr1
ENSMUSG00000039753:Fbxl5	854.305	0.397988	0.0797966	4.98753	6.11576e-07	5.51117e-06	p-value	other	ENSMUSG00000039753	Fbxl5
ENSMUSG00000039458:Mtmr12	1792.15	0.397798	0.065792	6.0463	1.48213e-09	2.39946e-08	p-value	other	ENSMUSG00000039458	Mtmr12
ENSMUSG00000061273:Mmgt1	828.257	0.397314	0.0948432	4.18917	2.79974e-05	0.000161532	p-value	other	ENSMUSG00000061273	Mmgt1
ENSMUSG00000025059:Gk	513.586	0.395726	0.0953484	4.15031	3.32019e-05	0.000186821	p-value	other	ENSMUSG00000025059	Gk
ENSMUSG00000025558:Dock9	2267.21	0.395483	0.0700899	5.64251	1.67586e-08	2.19963e-07	p-value	other	ENSMUSG00000025558	Dock9
ENSMUSG00000013662:Atad1	997.219	0.39439	0.0805647	4.89532	9.8146e-07	8.42283e-06	p-value	other	ENSMUSG00000013662	Atad1
ENSMUSG00000016477:E2f3	775.202	0.3943	0.0920854	4.28189	1.8531e-05	0.000112213	p-value	other	ENSMUSG00000016477	E2f3
ENSMUSG00000039585:Myo9a	1191.76	0.39363	0.0765775	5.14029	2.7432e-07	2.67689e-06	p-value	other	ENSMUSG00000039585	Myo9a
ENSMUSG00000071669:Snx29	515.308	0.39361	0.104027	3.78371	0.000154505	0.000709866	p-value	other	ENSMUSG00000071669	Snx29
ENSMUSG00000005893:Nr2c2	2550.05	0.393344	0.062163	6.32762	2.48972e-10	4.80348e-09	p-value	other	ENSMUSG00000005893	Nr2c2
ENSMUSG00000003382:Etv3	829.264	0.392917	0.0778682	5.04593	4.51332e-07	4.18093e-06	p-value	other	ENSMUSG00000003382	Etv3
ENSMUSG00000022305:Lrp12	298.497	0.39166	0.125098	3.13083	0.00174311	0.00587371	p-value	other	ENSMUSG00000022305	Lrp12
ENSMUSG00000042225:Ammecr1	905.572	0.391624	0.0880496	4.44777	8.67681e-06	5.77554e-05	p-value	other	ENSMUSG00000042225	Ammecr1
ENSMUSG00000054604:Cggbp1	2829.52	0.391463	0.0580451	6.74412	1.53954e-11	3.80063e-10	p-value	other	ENSMUSG00000054604	Cggbp1
ENSMUSG00000028771:Ptpn12	3531.9	0.391301	0.0611766	6.39625	1.59238e-10	3.1798e-09	p-value	other	ENSMUSG00000028771	Ptpn12
ENSMUSG00000066232:Ipo7	2487.33	0.391092	0.0621576	6.29195	3.13502e-10	5.91505e-09	p-value	other	ENSMUSG00000066232	Ipo7
ENSMUSG00000033186:Mzt1	5238.28	0.390973	0.0509386	7.67537	1.64937e-14	6.82844e-13	p-value	other	ENSMUSG00000033186	Mzt1
ENSMUSG00000032688:Malt1	293.147	0.390602	0.124984	3.12521	0.00177676	0.00597337	p-value	other	ENSMUSG00000032688	Malt1
ENSMUSG00000012443:Kif11	5021.3	0.389872	0.0720113	5.41404	6.1618e-08	7.00384e-07	p-value	other	ENSMUSG00000012443	Kif11
ENSMUSG00000026987:Baz2b	4749.66	0.389744	0.0553908	7.03625	1.97477e-12	5.74193e-11	p-value	other	ENSMUSG00000026987	Baz2b
ENSMUSG00000041313:Slc7a1	1333.43	0.389707	0.0669692	5.81919	5.91331e-09	8.54848e-08	p-value	other	ENSMUSG00000041313	Slc7a1
ENSMUSG00000075376:Rc3h2	2997.26	0.389668	0.0573274	6.79723	1.06648e-11	2.7028e-10	p-value	other	ENSMUSG00000075376	Rc3h2
ENSMUSG00000040850:Psme4	11059.9	0.389231	0.0548568	7.09541	1.2897e-12	3.89337e-11	p-value	other	ENSMUSG00000040850	Psme4
ENSMUSG00000047534:Mis18bp1	1903.59	0.389048	0.0877408	4.43406	9.24741e-06	6.09604e-05	p-value	other	ENSMUSG00000047534	Mis18bp1
ENSMUSG00000026667:Uhmk1	8373.4	0.38887	0.0596094	6.52363	6.86254e-11	1.50507e-09	p-value	other	ENSMUSG00000026667	Uhmk1
ENSMUSG00000022253:Nadk2	4575.04	0.388481	0.0542226	7.16455	7.80438e-13	2.47235e-11	p-value	other	ENSMUSG00000022253	Nadk2
ENSMUSG00000005506:Celf1	9032.12	0.388432	0.0550809	7.05204	1.76315e-12	5.15583e-11	p-value	other	ENSMUSG00000005506	Celf1
ENSMUSG00000024505:Dtwd2	101.792	0.402028	0.207563	1.93689	0.0527585	0.106576	NS	other	ENSMUSG00000024505	Dtwd2
ENSMUSG00000094475:Gm11007	292.238	0.388328	0.122697	3.16493	0.00155122	0.00531433	p-value	other	ENSMUSG00000094475	Gm11007
ENSMUSG00000025602:Zfp202	15.336	0.401763	0.506781	0.792774	0.42791	0.558716	NS	other	ENSMUSG00000025602	Zfp202
ENSMUSG00000009207:Lnpk1	1022.03	0.38811	0.0822678	4.71764	2.386e-06	1.83445e-05	p-value	other	ENSMUSG00000009207	Lnpk1
ENSMUSG00000032000:Birc3	492.735	0.388024	0.0949126	4.08823	4.34679e-05	0.000236311	p-value	other	ENSMUSG00000032000	Birc3
ENSMUSG00000027351:Spred1	582.713	0.387892	0.0890861	4.35412	1.336e-05	8.46462e-05	p-value	other	ENSMUSG00000027351	Spred1
ENSMUSG00000034883:Lrr1	613.507	0.387774	0.0987767	3.92576	8.64553e-05	0.000432445	p-value	other	ENSMUSG00000034883	Lrr1
ENSMUSG00000042155:Klhl23	324.954	0.387557	0.11722	3.30624	0.000945561	0.0034428	p-value	other	ENSMUSG00000042155	Klhl23
ENSMUSG00000003623:Crot	383.82	0.387473	0.114637	3.38	0.000724864	0.0027363	p-value	other	ENSMUSG00000003623	Crot
ENSMUSG00000021840:Mapk1ip1l	4143.67	0.387396	0.0574712	6.7407	1.57625e-11	3.87048e-10	p-value	other	ENSMUSG00000021840	Mapk1ip1l
ENSMUSG00000032216:Nedd4	22365.8	0.387299	0.0484625	7.99171	1.33077e-15	6.50428e-14	p-value	other	ENSMUSG00000032216	Nedd4
ENSMUSG00000032855:Pkd1	1159.31	0.387288	0.0827909	4.67791	2.89815e-06	2.18404e-05	p-value	other	ENSMUSG00000032855	Pkd1
ENSMUSG00000025958:Creb1	2147.5	0.386662	0.0596745	6.47952	9.20172e-11	1.95541e-09	p-value	other	ENSMUSG00000025958	Creb1
ENSMUSG00000026098:Pms1	282.831	0.386482	0.130518	2.96115	0.00306493	0.00959685	p-value	other	ENSMUSG00000026098	Pms1
ENSMUSG00000029920:Smarcad1	529.784	0.386256	0.0923457	4.18272	2.88041e-05	0.00016572	p-value	other	ENSMUSG00000029920	Smarcad1
ENSMUSG00000040195:Nemp1	2535.52	0.386191	0.0687497	5.61734	1.93918e-08	2.5131e-07	p-value	other	ENSMUSG00000040195	Nemp1
ENSMUSG00000035183:Slc24a5	34.3163	0.399336	0.330628	1.20781	0.22712	0.345767	NS	other	ENSMUSG00000035183	Slc24a5
ENSMUSG00000037617:Spag1	51.0704	0.398951	0.284807	1.40078	0.161281	0.265074	NS	other	ENSMUSG00000037617	Spag1
ENSMUSG00000037434:Slc30a1	885.962	0.386112	0.0805554	4.79313	1.64201e-06	1.31875e-05	p-value	other	ENSMUSG00000037434	Slc30a1
ENSMUSG00000038250:Usp38	2474.74	0.386105	0.0706548	5.46466	4.63789e-08	5.47164e-07	p-value	other	ENSMUSG00000038250	Usp38
ENSMUSG00000074212:Dnajb14	736.108	0.385873	0.0917192	4.20711	2.58656e-05	0.000150501	p-value	other	ENSMUSG00000074212	Dnajb14
ENSMUSG00000074794:Arrdc3	1037.03	0.398285	0.205816	1.93515	0.0529719	0.106938	NS	other	ENSMUSG00000074794	Arrdc3
ENSMUSG00000038127:Ccdc50	1493.49	0.385528	0.0674791	5.7133	1.10805e-08	1.49843e-07	p-value	other	ENSMUSG00000038127	Ccdc50
ENSMUSG00000034055:Phka1	490.469	0.385081	0.111509	3.45335	0.000553677	0.00217072	p-value	other	ENSMUSG00000034055	Phka1
ENSMUSG00000032244:Fem1b	16683.1	0.385069	0.0575778	6.6878	2.2655e-11	5.45847e-10	p-value	other	ENSMUSG00000032244	Fem1b
ENSMUSG00000039942:Ptger4	80.6974	0.397745	0.220378	1.80483	0.0711011	0.137151	NS	other	ENSMUSG00000039942	Ptger4
ENSMUSG00000026743:Mllt10	1720.63	0.384746	0.0683715	5.62729	1.8306e-08	2.39049e-07	p-value	other	ENSMUSG00000026743	Mllt10
ENSMUSG00000053080:2700081O15Rik	383.926	0.384466	0.107135	3.5886	0.000332458	0.00139622	p-value	other	ENSMUSG00000053080	2700081O15Rik
ENSMUSG00000024811:Tnks2	10514.8	0.383758	0.0551689	6.95606	3.49925e-12	9.67602e-11	p-value	other	ENSMUSG00000024811	Tnks2
ENSMUSG00000022201:Zfr	4234.54	0.383253	0.0547368	7.00175	2.52788e-12	7.14769e-11	p-value	other	ENSMUSG00000022201	Zfr
ENSMUSG00000027598:Itch	2549.17	0.383002	0.076812	4.98623	6.15703e-07	5.54349e-06	p-value	other	ENSMUSG00000027598	Itch
ENSMUSG00000002980:Bcam	21.4176	0.394742	0.425681	0.927319	0.353761	0.485493	NS	other	ENSMUSG00000002980	Bcam
ENSMUSG00000022285:Ywhaz	8386.6	0.382752	0.0458893	8.34077	7.38067e-17	4.50144e-15	p-value	other	ENSMUSG00000022285	Ywhaz
ENSMUSG00000022801:Lrch3	2133.57	0.38257	0.0606805	6.30465	2.88837e-10	5.50398e-09	p-value	other	ENSMUSG00000022801	Lrch3
ENSMUSG00000022899:Slc15a2	5690.43	0.382507	0.0486963	7.85494	3.99968e-15	1.80056e-13	p-value	other	ENSMUSG00000022899	Slc15a2
ENSMUSG00000020611:Gna13	10421.4	0.382171	0.0555843	6.87551	6.17694e-12	1.61735e-10	p-value	other	ENSMUSG00000020611	Gna13
ENSMUSG00000055531:Cpsf6	2955.81	0.382072	0.0618611	6.17629	6.56274e-10	1.13592e-08	p-value	other	ENSMUSG00000055531	Cpsf6
ENSMUSG00000025437:Usp33	5309.03	0.381894	0.049756	7.67533	1.6499e-14	6.82844e-13	p-value	other	ENSMUSG00000025437	Usp33
ENSMUSG00000078607:1810010H24Rik	13.5968	0.392848	0.575873	0.682179	0.495126	0.620812	NS	other	ENSMUSG00000078607	1810010H24Rik
ENSMUSG00000020250:Txnrd1	5359.75	0.381755	0.0662294	5.76413	8.20799e-09	1.14934e-07	p-value	other	ENSMUSG00000020250	Txnrd1
ENSMUSG00000037643:Prkci	1456.61	0.381537	0.0775286	4.92124	8.59968e-07	7.5057e-06	p-value	other	ENSMUSG00000037643	Prkci
ENSMUSG00000020715:Ern1	2174.74	0.381385	0.0649058	5.87597	4.20363e-09	6.27123e-08	p-value	other	ENSMUSG00000020715	Ern1
ENSMUSG00000024317:Rnf138	550.684	0.381257	0.0928271	4.10718	4.00526e-05	0.000220429	p-value	other	ENSMUSG00000024317	Rnf138
ENSMUSG00000029267:Mtf2	1634.26	0.381053	0.0614321	6.20282	5.54596e-10	9.83139e-09	p-value	other	ENSMUSG00000029267	Mtf2
ENSMUSG00000060733:Ipmk	1463.69	0.380616	0.0708398	5.37292	7.74724e-08	8.56872e-07	p-value	other	ENSMUSG00000060733	Ipmk
ENSMUSG00000025612:Bach1	5188.04	0.380581	0.0591207	6.43736	1.21569e-10	2.50058e-09	p-value	other	ENSMUSG00000025612	Bach1
ENSMUSG00000047648:Fbxo30	1610.43	0.380561	0.071675	5.30953	1.09908e-07	1.18125e-06	p-value	other	ENSMUSG00000047648	Fbxo30
ENSMUSG00000021583:Erap1	359.625	0.380502	0.112127	3.39349	0.000690081	0.00262042	p-value	other	ENSMUSG00000021583	Erap1
ENSMUSG00000039988:Ankrd13c	2503.6	0.379733	0.0686297	5.53307	3.14677e-08	3.86807e-07	p-value	other	ENSMUSG00000039988	Ankrd13c
ENSMUSG00000034342:Cbl	6565.06	0.378841	0.054825	6.91	4.84651e-12	1.30907e-10	p-value	other	ENSMUSG00000034342	Cbl
ENSMUSG00000034647:Ankrd12	3657.33	0.378296	0.0579625	6.52656	6.72958e-11	1.47907e-09	p-value	other	ENSMUSG00000034647	Ankrd12
ENSMUSG00000031256:Cstf2	1076.19	0.378238	0.071391	5.29812	1.16998e-07	1.2496e-06	p-value	other	ENSMUSG00000031256	Cstf2
ENSMUSG00000021597:Slf1	659.271	0.378225	0.0910688	4.15317	3.27894e-05	0.000184613	p-value	other	ENSMUSG00000021597	Slf1
ENSMUSG00000034460:Six4	76.598	0.388666	0.222761	1.74477	0.0810258	0.152344	NS	other	ENSMUSG00000034460	Six4
ENSMUSG00000079215:Zfp664	1462.47	0.377747	0.0675355	5.5933	2.22789e-08	2.83813e-07	p-value	other	ENSMUSG00000079215	Zfp664
ENSMUSG00000025078:Nhlrc2	1822.98	0.377321	0.0610791	6.17758	6.509e-10	1.13027e-08	p-value	other	ENSMUSG00000025078	Nhlrc2
ENSMUSG00000020954:Strn3	4018.06	0.377262	0.0619903	6.08583	1.15892e-09	1.91549e-08	p-value	other	ENSMUSG00000020954	Strn3
ENSMUSG00000052713:Zfp608	889.972	0.377169	0.0919023	4.10402	4.0603e-05	0.000223099	p-value	other	ENSMUSG00000052713	Zfp608
ENSMUSG00000020191:4930415F15Rik	13.5837	0.388112	0.526272	0.737475	0.460833	0.59024	NS	other	ENSMUSG00000020191	4930415F15Rik
ENSMUSG00000027959:Sass6	1358.53	0.377121	0.0757729	4.97699	6.45818e-07	5.7741e-06	p-value	other	ENSMUSG00000027959	Sass6
ENSMUSG00000024842:Cabp4	15.2042	0.388081	0.515606	0.75267	0.451648	0.58099	NS	other	ENSMUSG00000024842	Cabp4
ENSMUSG00000026219:Trip12	39649	0.376551	0.0517696	7.2736	3.50023e-13	1.18179e-11	p-value	other	ENSMUSG00000026219	Trip12
ENSMUSG00000035270:Impg2	59.4409	0.388021	0.280787	1.38191	0.167001	0.272338	NS	other	ENSMUSG00000035270	Impg2
ENSMUSG00000031010:Usp9x	11796.3	0.376162	0.049705	7.5679	3.79315e-14	1.47473e-12	p-value	other	ENSMUSG00000031010	Usp9x
ENSMUSG00000046138:9930021J03Rik	564.41	0.375803	0.0956544	3.92875	8.53873e-05	0.000428146	p-value	other	ENSMUSG00000046138	9930021J03Rik
ENSMUSG00000031104:Rab33a	10.8708	0.387768	0.586622	0.661019	0.5086	0.632147	NS	other	ENSMUSG00000031104	Rab33a
ENSMUSG00000031644:Nek1	2548.8	0.375633	0.065441	5.74003	9.46596e-09	1.30414e-07	p-value	other	ENSMUSG00000031644	Nek1
ENSMUSG00000063273:Naa15	2649.1	0.375629	0.0559013	6.71951	1.82336e-11	4.42433e-10	p-value	other	ENSMUSG00000063273	Naa15
ENSMUSG00000022905:Kpna1	1963.18	0.37555	0.0678912	5.53165	3.1724e-08	3.89492e-07	p-value	other	ENSMUSG00000022905	Kpna1
ENSMUSG00000031438:Rnf128	397.86	0.375517	0.107727	3.48583	0.000490613	0.00195559	p-value	other	ENSMUSG00000031438	Rnf128
ENSMUSG00000078875:Gm14419	584.766	0.375265	0.0975744	3.84593	0.000120095	0.000572794	p-value	other	ENSMUSG00000078875	Gm14419
ENSMUSG00000027822:Slc33a1	765.583	0.375214	0.0941068	3.9871	6.68849e-05	0.000345325	p-value	other	ENSMUSG00000027822	Slc33a1
ENSMUSG00000094932:Gm2007	296.617	0.374983	0.123403	3.03868	0.00237616	0.00769124	p-value	other	ENSMUSG00000094932	Gm2007
ENSMUSG00000037400:Atp11b	2466.25	0.374214	0.0629231	5.94716	2.7283e-09	4.19109e-08	p-value	other	ENSMUSG00000037400	Atp11b
ENSMUSG00000025060:Slk	4754.96	0.374114	0.0580578	6.44381	1.16507e-10	2.40792e-09	p-value	other	ENSMUSG00000025060	Slk
ENSMUSG00000002733:Plekha3	481.175	0.37374	0.108608	3.44119	0.000579153	0.00225253	p-value	other	ENSMUSG00000002733	Plekha3
ENSMUSG00000006678:Pola1	1340.03	0.37361	0.0850173	4.39452	1.11018e-05	7.13576e-05	p-value	other	ENSMUSG00000006678	Pola1
ENSMUSG00000020590:Snx13	2139.49	0.373271	0.0650784	5.73571	9.71059e-09	1.33248e-07	p-value	other	ENSMUSG00000020590	Snx13
ENSMUSG00000027615:Hps3	645.095	0.373164	0.0950334	3.92666	8.61322e-05	0.000431249	p-value	other	ENSMUSG00000027615	Hps3
ENSMUSG00000028560:Usp1	2323.38	0.372976	0.0675018	5.52543	3.28684e-08	4.01621e-07	p-value	other	ENSMUSG00000028560	Usp1
ENSMUSG00000027287:Snap23	8502.88	0.372507	0.0581435	6.40668	1.4872e-10	2.99305e-09	p-value	other	ENSMUSG00000027287	Snap23
ENSMUSG00000027835:Pdcd10	1974.97	0.372338	0.0665853	5.59189	2.2461e-08	2.85675e-07	p-value	other	ENSMUSG00000027835	Pdcd10
ENSMUSG00000038212:Mfsd14b	1615.07	0.372267	0.0697772	5.33509	9.54985e-08	1.03945e-06	p-value	other	ENSMUSG00000038212	Mfsd14b
ENSMUSG00000021911:Parg	1158.55	0.372244	0.0693872	5.36474	8.10673e-08	8.95668e-07	p-value	other	ENSMUSG00000021911	Parg
ENSMUSG00000020546:Stxbp4	541.645	0.371967	0.10463	3.55507	0.000377875	0.00156203	p-value	other	ENSMUSG00000020546	Stxbp4
ENSMUSG00000039646:Vasn	20.3786	0.384238	0.439346	0.874568	0.381809	0.513346	NS	other	ENSMUSG00000039646	Vasn
ENSMUSG00000096433:Zfp994	527.295	0.371889	0.116832	3.18312	0.00145699	0.00503521	p-value	other	ENSMUSG00000096433	Zfp994
ENSMUSG00000038217:Tlcd2	26.4622	0.383435	0.40381	0.949544	0.342344	0.473178	NS	other	ENSMUSG00000038217	Tlcd2
ENSMUSG00000030067:Foxp1	1694.24	0.371533	0.0710898	5.22625	1.72986e-07	1.77731e-06	p-value	other	ENSMUSG00000030067	Foxp1
ENSMUSG00000042507:Elmsan1	3713.38	0.370991	0.0684503	5.41987	5.96438e-08	6.80961e-07	p-value	other	ENSMUSG00000042507	Elmsan1
ENSMUSG00000024131:Slc3a1	12.1799	0.382954	0.547516	0.69944	0.484277	0.610866	NS	other	ENSMUSG00000024131	Slc3a1
ENSMUSG00000028718:Stil	1575.14	0.370301	0.0758664	4.88097	1.05567e-06	8.94012e-06	p-value	other	ENSMUSG00000028718	Stil
ENSMUSG00000054611:Kdm2a	6224.04	0.370214	0.0532242	6.95575	3.5069e-12	9.67602e-11	p-value	other	ENSMUSG00000054611	Kdm2a
ENSMUSG00000005813:Metap1	1636.86	0.370146	0.0671775	5.50997	3.58901e-08	4.33383e-07	p-value	other	ENSMUSG00000005813	Metap1
ENSMUSG00000060510:Zfp266	5307.96	0.369999	0.0519257	7.12555	1.03667e-12	3.20494e-11	p-value	other	ENSMUSG00000060510	Zfp266
ENSMUSG00000029405:G3bp2	2345.03	0.369587	0.0705496	5.23869	1.61722e-07	1.67668e-06	p-value	other	ENSMUSG00000029405	G3bp2
ENSMUSG00000043991:Pura	416.638	0.369575	0.104087	3.55064	0.000384289	0.0015828	p-value	other	ENSMUSG00000043991	Pura
ENSMUSG00000029840:Mtpn	4063.55	0.36933	0.0594671	6.21066	5.27629e-10	9.43481e-09	p-value	other	ENSMUSG00000029840	Mtpn
ENSMUSG00000050697:Prkaa1	1545.68	0.368973	0.082517	4.47147	7.76826e-06	5.23528e-05	p-value	other	ENSMUSG00000050697	Prkaa1
ENSMUSG00000035151:Elmod2	973.321	0.368789	0.0830794	4.43899	9.03817e-06	5.98502e-05	p-value	other	ENSMUSG00000035151	Elmod2
ENSMUSG00000029290:Zfp326	786.5	0.368308	0.0818293	4.50093	6.76564e-06	4.62688e-05	p-value	other	ENSMUSG00000029290	Zfp326
ENSMUSG00000052137:Rbm12b2	1024.39	0.368286	0.0903982	4.07404	4.62042e-05	0.000248293	p-value	other	ENSMUSG00000052137	Rbm12b2
ENSMUSG00000034109:Golim4	786.762	0.368224	0.0913646	4.03027	5.57117e-05	0.000293394	p-value	other	ENSMUSG00000034109	Golim4
ENSMUSG00000005034:Prkacb	1645.98	0.368067	0.0766469	4.80211	1.57001e-06	1.26986e-05	p-value	other	ENSMUSG00000005034	Prkacb
ENSMUSG00000033004:Mycbp2	4026.9	0.368045	0.0540879	6.80457	1.0135e-11	2.57489e-10	p-value	other	ENSMUSG00000033004	Mycbp2
ENSMUSG00000058835:Abi1	8330.87	0.367906	0.046704	7.8774	3.34273e-15	1.52488e-13	p-value	other	ENSMUSG00000058835	Abi1
ENSMUSG00000027184:Caprin1	10782.4	0.367886	0.0568064	6.47613	9.41058e-11	1.99566e-09	p-value	other	ENSMUSG00000027184	Caprin1
ENSMUSG00000021025:Nfkbia	925.299	0.367847	0.0838	4.38958	1.1357e-05	7.27641e-05	p-value	other	ENSMUSG00000021025	Nfkbia
ENSMUSG00000042444:Fam63b	3521.3	0.367805	0.0616959	5.96157	2.49821e-09	3.88509e-08	p-value	other	ENSMUSG00000042444	Fam63b
ENSMUSG00000051278:Zgrf1	1130	0.367715	0.0977098	3.76334	0.000167659	0.000760429	p-value	other	ENSMUSG00000051278	Zgrf1
ENSMUSG00000034303:Ccdc15	70.7836	0.380495	0.269583	1.41142	0.158121	0.260799	NS	other	ENSMUSG00000034303	Ccdc15
ENSMUSG00000053716:Dusp7	68.6808	0.379794	0.256148	1.48271	0.13815	0.233835	NS	other	ENSMUSG00000053716	Dusp7
ENSMUSG00000028530:Jak1	6280.52	0.367369	0.0575953	6.37846	1.78875e-10	3.53753e-09	p-value	other	ENSMUSG00000028530	Jak1
ENSMUSG00000074305:Peak1	973.471	0.36694	0.0781333	4.69633	2.64875e-06	2.01234e-05	p-value	other	ENSMUSG00000074305	Peak1
ENSMUSG00000037926:Ssh2	393.727	0.366849	0.104887	3.49758	0.000469509	0.0018817	p-value	other	ENSMUSG00000037926	Ssh2
ENSMUSG00000035024:Ncapd3	3331.05	0.366829	0.0749127	4.89675	9.74327e-07	8.37562e-06	p-value	other	ENSMUSG00000035024	Ncapd3
ENSMUSG00000022314:Rad21	7772.65	0.366787	0.0653384	5.61366	1.98094e-08	2.55432e-07	p-value	other	ENSMUSG00000022314	Rad21
ENSMUSG00000040818:Dennd6a	2133.85	0.366552	0.0689919	5.31298	1.07848e-07	1.16155e-06	p-value	other	ENSMUSG00000040818	Dennd6a
ENSMUSG00000032328:Tmem30a	3429.33	0.366334	0.070167	5.22089	1.78067e-07	1.81859e-06	p-value	other	ENSMUSG00000032328	Tmem30a
ENSMUSG00000058013:Sept11	567.879	0.366262	0.106512	3.43869	0.000584533	0.0022683	p-value	other	ENSMUSG00000058013	2011-09-01
ENSMUSG00000022812:Gsk3b	4429.02	0.365798	0.0615101	5.94696	2.73172e-09	4.19109e-08	p-value	other	ENSMUSG00000022812	Gsk3b
ENSMUSG00000060657:Marf1	4619.57	0.364956	0.0541154	6.74404	1.5404e-11	3.80063e-10	p-value	other	ENSMUSG00000060657	Marf1
ENSMUSG00000037119:Fam91a1	2371.59	0.364753	0.0673886	5.41268	6.20878e-08	7.04165e-07	p-value	other	ENSMUSG00000037119	Fam91a1
ENSMUSG00000037474:Dtl	1183.69	0.364605	0.0817656	4.45914	8.22881e-06	5.5239e-05	p-value	other	ENSMUSG00000037474	Dtl
ENSMUSG00000039046:Usp6nl	1036.56	0.364356	0.0805398	4.52392	6.07047e-06	4.22136e-05	p-value	other	ENSMUSG00000039046	Usp6nl
ENSMUSG00000044617:Zbtb39	911.689	0.36421	0.089924	4.0502	5.11737e-05	0.000271446	p-value	other	ENSMUSG00000044617	Zbtb39
ENSMUSG00000034160:Ogt	12115.8	0.363849	0.0510461	7.12784	1.01955e-12	3.16152e-11	p-value	other	ENSMUSG00000034160	Ogt
ENSMUSG00000003228:Grk5	598.336	0.363324	0.0909721	3.99379	6.50248e-05	0.000336908	p-value	other	ENSMUSG00000003228	Grk5
ENSMUSG00000001052:Sec24b	1269.16	0.363294	0.0717868	5.06073	4.17663e-07	3.90427e-06	p-value	other	ENSMUSG00000001052	Sec24b
ENSMUSG00000033577:Myo6	1497.87	0.363158	0.0712736	5.09527	3.48239e-07	3.30344e-06	p-value	other	ENSMUSG00000033577	Myo6
ENSMUSG00000054823:Whsc1l1	4608.91	0.36303	0.0495862	7.32119	2.45782e-13	8.6394e-12	p-value	other	ENSMUSG00000054823	Whsc1l1
ENSMUSG00000031309:Rps6ka3	975.521	0.362932	0.0758702	4.78359	1.72188e-06	1.37527e-05	p-value	other	ENSMUSG00000031309	Rps6ka3
ENSMUSG00000044340:Phlpp1	407.628	0.362677	0.108154	3.35333	0.000798453	0.00297255	p-value	other	ENSMUSG00000044340	Phlpp1
ENSMUSG00000039087:Rreb1	2677.01	0.362184	0.0632727	5.72418	1.03935e-08	1.41484e-07	p-value	other	ENSMUSG00000039087	Rreb1
ENSMUSG00000038773:Kdm3b	5509.56	0.361567	0.05643	6.40736	1.48064e-10	2.98571e-09	p-value	other	ENSMUSG00000038773	Kdm3b
ENSMUSG00000029672:Fam3c	94.9884	0.375084	0.208772	1.79662	0.0723957	0.139099	NS	other	ENSMUSG00000029672	Fam3c
ENSMUSG00000028412:Slc44a1	1648.27	0.360853	0.0662207	5.44925	5.05836e-08	5.89989e-07	p-value	other	ENSMUSG00000028412	Slc44a1
ENSMUSG00000028243:Ubxn2b	1501.5	0.360273	0.0758645	4.74891	2.04518e-06	1.60365e-05	p-value	other	ENSMUSG00000028243	Ubxn2b
ENSMUSG00000007812:Zfp655	7139.83	0.360033	0.0512564	7.02415	2.15366e-12	6.24441e-11	p-value	other	ENSMUSG00000007812	Zfp655
ENSMUSG00000047694:Yipf6	1492.97	0.359878	0.0654253	5.50059	3.78521e-08	4.53872e-07	p-value	other	ENSMUSG00000047694	Yipf6
ENSMUSG00000032449:Slc25a36	4285.91	0.359816	0.0562385	6.39803	1.57391e-10	3.14904e-09	p-value	other	ENSMUSG00000032449	Slc25a36
ENSMUSG00000020865:Abcc3	54.1872	0.373828	0.279782	1.33614	0.181504	0.290996	NS	other	ENSMUSG00000020865	Abcc3
ENSMUSG00000021112:Mpp5	2927.1	0.35977	0.0585265	6.14713	7.88985e-10	1.34521e-08	p-value	other	ENSMUSG00000021112	Mpp5
ENSMUSG00000042063:Zfp386	498.624	0.358829	0.0984779	3.64375	0.000268695	0.00115683	p-value	other	ENSMUSG00000042063	Zfp386
ENSMUSG00000043535:Setx	2167.43	0.358628	0.0666991	5.3768	7.5821e-08	8.42237e-07	p-value	other	ENSMUSG00000043535	Setx
ENSMUSG00000070544:Top1	11676	0.358495	0.0511125	7.01385	2.31844e-12	6.64706e-11	p-value	other	ENSMUSG00000070544	Top1
ENSMUSG00000029571:Tmem106b	2261.15	0.358438	0.0695953	5.15031	2.60052e-07	2.55668e-06	p-value	other	ENSMUSG00000029571	Tmem106b
ENSMUSG00000021068:Nin	1957.83	0.358266	0.0627017	5.71383	1.10463e-08	1.49577e-07	p-value	other	ENSMUSG00000021068	Nin
ENSMUSG00000027164:Traf6	2244.6	0.357969	0.0564834	6.33759	2.33386e-10	4.55414e-09	p-value	other	ENSMUSG00000027164	Traf6
ENSMUSG00000054893:Zfp667	1637.47	0.357782	0.0606432	5.89979	3.63967e-09	5.50184e-08	p-value	other	ENSMUSG00000054893	Zfp667
ENSMUSG00000027828:Ssr3	3519.01	0.357211	0.072294	4.94109	7.76871e-07	6.82689e-06	p-value	other	ENSMUSG00000027828	Ssr3
ENSMUSG00000037286:Stag1	2533.17	0.357154	0.0744439	4.79763	1.60553e-06	1.29452e-05	p-value	other	ENSMUSG00000037286	Stag1
ENSMUSG00000006281:Tep1	511.732	0.356978	0.0995416	3.58622	0.000335508	0.0014073	p-value	other	ENSMUSG00000006281	Tep1
ENSMUSG00000042446:Zmym4	1234.14	0.356915	0.0711473	5.01657	5.26027e-07	4.80778e-06	p-value	other	ENSMUSG00000042446	Zmym4
ENSMUSG00000042396:Rbm7	1977.37	0.356531	0.0698575	5.10369	3.33095e-07	3.18036e-06	p-value	other	ENSMUSG00000042396	Rbm7
ENSMUSG00000025359:Pmel	37.3032	0.370991	0.349257	1.06223	0.288131	0.415187	NS	other	ENSMUSG00000025359	Pmel
ENSMUSG00000067813:Xkr9	107.049	0.370543	0.198458	1.86711	0.061886	0.121966	NS	other	ENSMUSG00000067813	Xkr9
ENSMUSG00000019873:Reep3	849.35	0.356188	0.0790029	4.50855	6.52726e-06	4.49636e-05	p-value	other	ENSMUSG00000019873	Reep3
ENSMUSG00000070327:Rnf213	17523.2	0.355929	0.049446	7.19833	6.09546e-13	1.98615e-11	p-value	other	ENSMUSG00000070327	Rnf213
ENSMUSG00000057133:Chd6	4219.22	0.35574	0.0609458	5.83699	5.31529e-09	7.76047e-08	p-value	other	ENSMUSG00000057133	Chd6
ENSMUSG00000021693:Kif2a	2427.01	0.355646	0.0669143	5.31495	1.06686e-07	1.15023e-06	p-value	other	ENSMUSG00000021693	Kif2a
ENSMUSG00000020650:Bcap29	1169.95	0.355633	0.0802263	4.43287	9.29863e-06	6.12581e-05	p-value	other	ENSMUSG00000020650	Bcap29
ENSMUSG00000044229:Nxpe4	528.344	0.355305	0.111935	3.17421	0.00150245	0.00516967	p-value	other	ENSMUSG00000044229	Nxpe4
ENSMUSG00000028890:Mtf1	3418.81	0.355233	0.0524372	6.77445	1.24878e-11	3.13385e-10	p-value	other	ENSMUSG00000028890	Mtf1
ENSMUSG00000028580:Pum1	3767.62	0.355084	0.0501452	7.08111	1.43004e-12	4.26683e-11	p-value	other	ENSMUSG00000028580	Pum1
ENSMUSG00000037343:Taf2	2146.14	0.354772	0.0735907	4.82088	1.42928e-06	1.17361e-05	p-value	other	ENSMUSG00000037343	Taf2
ENSMUSG00000069206:Zfp874a	2558.98	0.354674	0.0549024	6.46008	1.04649e-10	2.17874e-09	p-value	other	ENSMUSG00000069206	Zfp874a
ENSMUSG00000006673:Qrich1	4680.02	0.354604	0.0520862	6.80801	9.89568e-12	2.52438e-10	p-value	other	ENSMUSG00000006673	Qrich1
ENSMUSG00000017776:Crk	2360.76	0.354499	0.0603497	5.87409	4.25185e-09	6.33396e-08	p-value	other	ENSMUSG00000017776	Crk
ENSMUSG00000074627:Mroh8	55.4652	0.36855	0.268926	1.37045	0.170546	0.276975	NS	other	ENSMUSG00000074627	Mroh8
ENSMUSG00000030232:Aebp2	1466.14	0.353885	0.065665	5.38925	7.0753e-08	7.95634e-07	p-value	other	ENSMUSG00000030232	Aebp2
ENSMUSG00000050199:Lgr4	1102.79	0.353778	0.0741738	4.76958	1.84611e-06	1.46433e-05	p-value	other	ENSMUSG00000050199	Lgr4
ENSMUSG00000054648:Zfp869	881.525	0.353041	0.088451	3.99138	6.56901e-05	0.00033984	p-value	other	ENSMUSG00000054648	Zfp869
ENSMUSG00000027900:Dram2	1023.15	0.352932	0.0728581	4.8441	1.27186e-06	1.05532e-05	p-value	other	ENSMUSG00000027900	Dram2
ENSMUSG00000039285:Azi2	3436.63	0.352646	0.058509	6.02721	1.66813e-09	2.67527e-08	p-value	other	ENSMUSG00000039285	Azi2
ENSMUSG00000028383:Hsdl2	793.805	0.352577	0.0779392	4.52374	6.07572e-06	4.22215e-05	p-value	other	ENSMUSG00000028383	Hsdl2
ENSMUSG00000038327:Serpinb9f	31.6479	0.367959	0.357444	1.02942	0.303285	0.432183	NS	other	ENSMUSG00000038327	Serpinb9f
ENSMUSG00000047126:Cltc	26929.7	0.3524	0.0574444	6.13463	8.53585e-10	1.43862e-08	p-value	other	ENSMUSG00000047126	Cltc
ENSMUSG00000109901:Chmp1b	2568.99	0.35233	0.0576267	6.11401	9.7159e-10	1.62153e-08	p-value	other	ENSMUSG00000109901	Chmp1b
ENSMUSG00000021615:Xrcc4	400.103	0.351697	0.10259	3.42817	0.000607663	0.00234829	p-value	other	ENSMUSG00000021615	Xrcc4
ENSMUSG00000039480:Nt5dc1	1270.57	0.350852	0.0714054	4.91352	8.94548e-07	7.75477e-06	p-value	other	ENSMUSG00000039480	Nt5dc1
ENSMUSG00000023953:Polh	688.909	0.350767	0.0849874	4.12728	3.67073e-05	0.000204098	p-value	other	ENSMUSG00000023953	Polh
ENSMUSG00000034801:Sos2	2564.87	0.350423	0.0648032	5.40749	6.39135e-08	7.22476e-07	p-value	other	ENSMUSG00000034801	Sos2
ENSMUSG00000031617:Tmem184c	484.691	0.350403	0.107174	3.26948	0.00107745	0.00385734	p-value	other	ENSMUSG00000031617	Tmem184c
ENSMUSG00000027104:Atf2	1718.08	0.350234	0.0675264	5.18663	2.14138e-07	2.14221e-06	p-value	other	ENSMUSG00000027104	Atf2
ENSMUSG00000032883:Acsl3	637.333	0.350169	0.0910979	3.84388	0.000121104	0.000576003	p-value	other	ENSMUSG00000032883	Acsl3
ENSMUSG00000033282:Rpgrip1l	1173.91	0.350168	0.0830562	4.21604	2.48629e-05	0.000145575	p-value	other	ENSMUSG00000033282	Rpgrip1l
ENSMUSG00000014177:Tvp23b	595.895	0.350038	0.0978386	3.57771	0.000346623	0.00144977	p-value	other	ENSMUSG00000014177	Tvp23b
ENSMUSG00000021470:Ercc6l2	1372.5	0.349279	0.0742507	4.70405	2.55056e-06	1.94206e-05	p-value	other	ENSMUSG00000021470	Ercc6l2
ENSMUSG00000062825:Actg1	4009.22	0.349238	0.056518	6.17924	6.44098e-10	1.12432e-08	p-value	other	ENSMUSG00000062825	Actg1
ENSMUSG00000041328:Pcf11	5317.77	0.349086	0.0526867	6.6257	3.45612e-11	7.97161e-10	p-value	other	ENSMUSG00000041328	Pcf11
ENSMUSG00000053588:A730061H03Rik	18.651	0.365758	0.458774	0.797252	0.425305	0.556628	NS	other	ENSMUSG00000053588	A730061H03Rik
ENSMUSG00000041961:Znrf3	98.4349	0.365186	0.202136	1.80664	0.0708188	0.136787	NS	other	ENSMUSG00000041961	Znrf3
ENSMUSG00000022043:Trim35	2867.26	0.349003	0.056218	6.20802	5.36563e-10	9.56126e-09	p-value	other	ENSMUSG00000022043	Trim35
ENSMUSG00000034163:Zfc3h1	3110.11	0.348725	0.0669908	5.20556	1.93414e-07	1.95394e-06	p-value	other	ENSMUSG00000034163	Zfc3h1
ENSMUSG00000041040:Fam117b	2223.63	0.34864	0.0681394	5.11657	3.11145e-07	3.0015e-06	p-value	other	ENSMUSG00000041040	Fam117b
ENSMUSG00000038664:Herc1	19786.2	0.348587	0.0477947	7.29343	3.02159e-13	1.03724e-11	p-value	other	ENSMUSG00000038664	Herc1
ENSMUSG00000067928:Zfp760	883.176	0.348464	0.0867276	4.01792	5.87148e-05	0.00030716	p-value	other	ENSMUSG00000067928	Zfp760
ENSMUSG00000060798:Intu	523.074	0.348242	0.0932543	3.73433	0.000188216	0.000841399	p-value	other	ENSMUSG00000060798	Intu
ENSMUSG00000033632:AW554918	381.85	0.348154	0.111137	3.13266	0.00173233	0.00583927	p-value	other	ENSMUSG00000033632	AW554918
ENSMUSG00000032570:Atp2c1	1234.89	0.348076	0.0675895	5.14985	2.60699e-07	2.55814e-06	p-value	other	ENSMUSG00000032570	Atp2c1
ENSMUSG00000021514:Zfp369	1812.12	0.347417	0.0666831	5.20997	1.88875e-07	1.91185e-06	p-value	other	ENSMUSG00000021514	Zfp369
ENSMUSG00000025221:Kcnip2	18.1137	0.363211	0.453725	0.80051	0.423415	0.554753	NS	other	ENSMUSG00000025221	Kcnip2
ENSMUSG00000034761:Map4k5	4554.17	0.346994	0.0600161	5.78168	7.3957e-09	1.04415e-07	p-value	other	ENSMUSG00000034761	Map4k5
ENSMUSG00000028098:Rnf115	2680.02	0.34697	0.0626643	5.53696	3.07767e-08	3.79222e-07	p-value	other	ENSMUSG00000028098	Rnf115
ENSMUSG00000002718:Cse1l	4881.3	0.346604	0.0629168	5.50893	3.6102e-08	4.35218e-07	p-value	other	ENSMUSG00000002718	Cse1l
ENSMUSG00000031592:Pcm1	5372.63	0.346276	0.0505547	6.84953	7.40922e-12	1.92041e-10	p-value	other	ENSMUSG00000031592	Pcm1
ENSMUSG00000044352:Sowaha	43.5119	0.362647	0.297996	1.21695	0.223622	0.341616	NS	other	ENSMUSG00000044352	Sowaha
ENSMUSG00000046404:Yod1	1958.19	0.346212	0.0643732	5.37821	7.52318e-08	8.36597e-07	p-value	other	ENSMUSG00000046404	Yod1
ENSMUSG00000028995:Fam126a	5119.46	0.346204	0.0650013	5.32611	1.00339e-07	1.08522e-06	p-value	other	ENSMUSG00000028995	Fam126a
ENSMUSG00000071350:Setdb2	1100.6	0.346183	0.0698955	4.95287	7.31277e-07	6.45385e-06	p-value	other	ENSMUSG00000071350	Setdb2
ENSMUSG00000026383:Epb41l5	1264.13	0.346117	0.0675869	5.12106	3.03815e-07	2.93907e-06	p-value	other	ENSMUSG00000026383	Epb41l5
ENSMUSG00000022364:Tbc1d31	4067.97	0.346093	0.0696823	4.96673	6.8093e-07	6.07217e-06	p-value	other	ENSMUSG00000022364	Tbc1d31
ENSMUSG00000035181:Heatr5a	6328.01	0.345202	0.0521094	6.62456	3.48284e-11	7.99728e-10	p-value	other	ENSMUSG00000035181	Heatr5a
ENSMUSG00000028035:Dnajb4	1096.44	0.345201	0.0798921	4.32085	1.55432e-05	9.67467e-05	p-value	other	ENSMUSG00000028035	Dnajb4
ENSMUSG00000021670:Hmgcr	12890.2	0.345132	0.0501087	6.88767	5.6712e-12	1.49638e-10	p-value	other	ENSMUSG00000021670	Hmgcr
ENSMUSG00000021009:Ptpn21	497.339	0.344691	0.100817	3.41898	0.000628558	0.0024154	p-value	other	ENSMUSG00000021009	Ptpn21
ENSMUSG00000032217:Rnf111	3147.69	0.344604	0.0560976	6.14295	8.10043e-10	1.37882e-08	p-value	other	ENSMUSG00000032217	Rnf111
ENSMUSG00000018341:Il12rb2	10.4791	0.358733	0.613841	0.584407	0.558946	0.676536	NS	other	ENSMUSG00000018341	Il12rb2
ENSMUSG00000087370:Tmem170b	953.899	0.344575	0.0723449	4.76294	1.9079e-06	1.50289e-05	p-value	other	ENSMUSG00000087370	Tmem170b
ENSMUSG00000022329:Stk3	847.229	0.344529	0.0869918	3.96048	7.47995e-05	0.000381014	p-value	other	ENSMUSG00000022329	Stk3
ENSMUSG00000019818:Cd164	6314.03	0.344488	0.0524716	6.56523	5.19534e-11	1.15672e-09	p-value	other	ENSMUSG00000019818	Cd164
ENSMUSG00000028136:Snx27	2019.08	0.343698	0.0631118	5.44586	5.15551e-08	5.99277e-07	p-value	other	ENSMUSG00000028136	Snx27
ENSMUSG00000067825:Pex26	106.985	0.358262	0.203427	1.76113	0.0782157	0.148311	NS	other	ENSMUSG00000067825	Pex26
ENSMUSG00000037458:Azin1	3686.2	0.343474	0.0657189	5.22641	1.72835e-07	1.77731e-06	p-value	other	ENSMUSG00000037458	Azin1
ENSMUSG00000052676:Zmat1	76.2043	0.357825	0.226927	1.57683	0.114835	0.20155	NS	other	ENSMUSG00000052676	Zmat1
ENSMUSG00000027778:Ift80	1479.14	0.343404	0.0762074	4.50618	6.60059e-06	4.53774e-05	p-value	other	ENSMUSG00000027778	Ift80
ENSMUSG00000020687:Cdc27	3860.47	0.343382	0.0727012	4.72319	2.32169e-06	1.79306e-05	p-value	other	ENSMUSG00000020687	Cdc27
ENSMUSG00000045005:Fzd5	10839.6	0.343313	0.0485918	7.06525	1.60324e-12	4.74227e-11	p-value	other	ENSMUSG00000045005	Fzd5
ENSMUSG00000041718:Alg13	629.347	0.343047	0.0888799	3.85967	0.000113539	0.000546864	p-value	other	ENSMUSG00000041718	Alg13
ENSMUSG00000001833:Sept7	4003.66	0.342843	0.0636904	5.38297	7.32681e-08	8.1653e-07	p-value	other	ENSMUSG00000001833	2007-09-01
ENSMUSG00000021786:Oxsm	98.8413	0.356727	0.209815	1.70019	0.0890947	0.164354	NS	other	ENSMUSG00000021786	Oxsm
ENSMUSG00000032423:Syncrip	2479.42	0.342475	0.0564955	6.062	1.34442e-09	2.19382e-08	p-value	other	ENSMUSG00000032423	Syncrip
ENSMUSG00000020132:Rab21	2249.52	0.342376	0.0577416	5.92945	3.03955e-09	4.64947e-08	p-value	other	ENSMUSG00000020132	Rab21
ENSMUSG00000059482:2610301B20Rik	1109.14	0.341874	0.0758398	4.50785	6.54879e-06	4.50816e-05	p-value	other	ENSMUSG00000059482	2610301B20Rik
ENSMUSG00000043067:Dpy19l1	1100.08	0.341729	0.0706568	4.83646	1.32172e-06	1.09316e-05	p-value	other	ENSMUSG00000043067	Dpy19l1
ENSMUSG00000031148:Gpkow	1511.42	0.341575	0.0664437	5.14083	2.73534e-07	2.67523e-06	p-value	other	ENSMUSG00000031148	Gpkow
ENSMUSG00000001774:Chordc1	3059.68	0.341322	0.0558498	6.11143	9.87416e-10	1.64527e-08	p-value	other	ENSMUSG00000001774	Chordc1
ENSMUSG00000025234:Arih1	4094.85	0.341158	0.0573118	5.95267	2.63807e-09	4.07174e-08	p-value	other	ENSMUSG00000025234	Arih1
ENSMUSG00000028127:Abcd3	447.832	0.341141	0.110758	3.08005	0.00206968	0.00683282	p-value	other	ENSMUSG00000028127	Abcd3
ENSMUSG00000000340:Dbt	618.789	0.340907	0.0988319	3.44937	0.0005619	0.00219876	p-value	other	ENSMUSG00000000340	Dbt
ENSMUSG00000021823:Vcl	10129.2	0.340901	0.0547992	6.2209	4.94305e-10	8.9166e-09	p-value	other	ENSMUSG00000021823	Vcl
ENSMUSG00000073131:Vma21	1547.75	0.340832	0.0707817	4.81526	1.47009e-06	1.20135e-05	p-value	other	ENSMUSG00000073131	Vma21
ENSMUSG00000030092:Cntn6	37.9888	0.354759	0.333762	1.06291	0.287823	0.414976	NS	other	ENSMUSG00000030092	Cntn6
ENSMUSG00000020326:Ccng1	10516.7	0.340803	0.0519204	6.56396	5.23961e-11	1.16154e-09	p-value	other	ENSMUSG00000020326	Ccng1
ENSMUSG00000034574:Daam1	18371.3	0.340731	0.0452588	7.52851	5.13224e-14	1.95101e-12	p-value	other	ENSMUSG00000034574	Daam1
ENSMUSG00000035967:Ddx26b	1533.21	0.34067	0.0667817	5.10125	3.37418e-07	3.21565e-06	p-value	other	ENSMUSG00000035967	Ddx26b
ENSMUSG00000026204:Ptprn	30.3998	0.354166	0.349503	1.01334	0.310896	0.440276	NS	other	ENSMUSG00000026204	Ptprn
ENSMUSG00000032420:Nt5e	53.5059	0.354153	0.264341	1.33976	0.180324	0.28933	NS	other	ENSMUSG00000032420	Nt5e
ENSMUSG00000029415:Sdad1	593.711	0.340435	0.0910541	3.73882	0.000184886	0.0008294	p-value	other	ENSMUSG00000029415	Sdad1
ENSMUSG00000030753:Prkrir	1146.04	0.340421	0.0845688	4.02537	5.68854e-05	0.00029835	p-value	other	ENSMUSG00000030753	Prkrir
ENSMUSG00000062929:Cfl2	953.121	0.340159	0.0830366	4.09649	4.19463e-05	0.000229497	p-value	other	ENSMUSG00000062929	Cfl2
ENSMUSG00000052428:Tmco1	1633.26	0.339474	0.0716913	4.73522	2.18814e-06	1.70144e-05	p-value	other	ENSMUSG00000052428	Tmco1
ENSMUSG00000019951:Uhrf1bp1l	2058.87	0.339441	0.0591686	5.73684	9.64601e-09	1.32539e-07	p-value	other	ENSMUSG00000019951	Uhrf1bp1l
ENSMUSG00000060441:Trim5	32.8205	0.352929	0.339099	1.04078	0.297976	0.42632	NS	other	ENSMUSG00000060441	Trim5
ENSMUSG00000025358:Cdk2	2145.99	0.339273	0.0683415	4.96438	6.89224e-07	6.13547e-06	p-value	other	ENSMUSG00000025358	Cdk2
ENSMUSG00000039068:Zzz3	2247.27	0.339016	0.0574253	5.9036	3.55654e-09	5.40005e-08	p-value	other	ENSMUSG00000039068	Zzz3
ENSMUSG00000015342:Xk	815.448	0.338968	0.0824173	4.11283	3.9084e-05	0.000215561	p-value	other	ENSMUSG00000015342	Xk
ENSMUSG00000008429:Herpud2	1260.72	0.338394	0.0746829	4.53108	5.86824e-06	4.10857e-05	p-value	other	ENSMUSG00000008429	Herpud2
ENSMUSG00000030452:Nipa2	1329.29	0.338152	0.0718221	4.70819	2.49927e-06	1.90867e-05	p-value	other	ENSMUSG00000030452	Nipa2
ENSMUSG00000021245:Mlh3	945.853	0.338015	0.0755908	4.47164	7.76209e-06	5.23457e-05	p-value	other	ENSMUSG00000021245	Mlh3
ENSMUSG00000068314:Gm6899	13.0494	0.351804	0.588491	0.597807	0.549969	0.669301	NS	other	ENSMUSG00000068314	Gm6899
ENSMUSG00000015597:Zfp318	1758.87	0.337915	0.061292	5.51319	3.52378e-08	4.27265e-07	p-value	other	ENSMUSG00000015597	Zfp318
ENSMUSG00000060621:Nkpd1	15.5333	0.350905	0.480776	0.729872	0.465468	0.594123	NS	other	ENSMUSG00000060621	Nkpd1
ENSMUSG00000033478:Fam160b1	813.805	0.337792	0.0849528	3.97623	7.00167e-05	0.000358967	p-value	other	ENSMUSG00000033478	Fam160b1
ENSMUSG00000029313:Aff1	10322	0.336996	0.0475372	7.08909	1.35e-12	4.05157e-11	p-value	other	ENSMUSG00000029313	Aff1
ENSMUSG00000026469:Xpr1	7702.31	0.336966	0.0513309	6.56459	5.21764e-11	1.15917e-09	p-value	other	ENSMUSG00000026469	Xpr1
ENSMUSG00000023026:Dip2b	2143.57	0.336721	0.06156	5.4698	4.50548e-08	5.32768e-07	p-value	other	ENSMUSG00000023026	Dip2b
ENSMUSG00000023965:Fbxl17	477.443	0.336128	0.102102	3.29209	0.000994451	0.00360418	p-value	other	ENSMUSG00000023965	Fbxl17
ENSMUSG00000021238:Aldh6a1	1035.06	0.335923	0.0817437	4.10947	3.96577e-05	0.000218372	p-value	other	ENSMUSG00000021238	Aldh6a1
ENSMUSG00000028248:Pnisr	5646.63	0.335628	0.0493007	6.80778	9.91157e-12	2.52438e-10	p-value	other	ENSMUSG00000028248	Pnisr
ENSMUSG00000021047:Nova1	631.072	0.335526	0.0850386	3.94557	7.96091e-05	0.000401922	p-value	other	ENSMUSG00000021047	Nova1
ENSMUSG00000027708:Dcun1d1	1909.91	0.33545	0.0643761	5.21079	1.88038e-07	1.90714e-06	p-value	other	ENSMUSG00000027708	Dcun1d1
ENSMUSG00000055884:Fancm	1347.3	0.335415	0.101002	3.32088	0.000897353	0.00328709	p-value	other	ENSMUSG00000055884	Fancm
ENSMUSG00000053914:Kdm4d	36.7436	0.34912	0.316996	1.10134	0.270749	0.395645	NS	other	ENSMUSG00000053914	Kdm4d
ENSMUSG00000028438:Kif24	2525.86	0.335293	0.0705539	4.7523	2.01118e-06	1.5794e-05	p-value	other	ENSMUSG00000028438	Kif24
ENSMUSG00000032030:Cul5	2368.24	0.335232	0.0629116	5.32862	9.89599e-08	1.07167e-06	p-value	other	ENSMUSG00000032030	Cul5
ENSMUSG00000037578:Pkd2l1	64.3375	0.348936	0.272735	1.2794	0.200757	0.314159	NS	other	ENSMUSG00000037578	Pkd2l1
ENSMUSG00000032462:Pik3cb	2403.55	0.335113	0.0592364	5.65722	1.53848e-08	2.03491e-07	p-value	other	ENSMUSG00000032462	Pik3cb
ENSMUSG00000026393:Nek7	4069.14	0.334886	0.0559649	5.98386	2.17916e-09	3.42525e-08	p-value	other	ENSMUSG00000026393	Nek7
ENSMUSG00000041852:Tcf20	2087.87	0.334841	0.0655295	5.10978	3.22527e-07	3.09674e-06	p-value	other	ENSMUSG00000041852	Tcf20
ENSMUSG00000048285:Frmd6	402.989	0.334818	0.104681	3.19846	0.00138162	0.00479574	p-value	other	ENSMUSG00000048285	Frmd6
ENSMUSG00000033014:Trim33	1513.34	0.334206	0.0713208	4.68596	2.78653e-06	2.10456e-05	p-value	other	ENSMUSG00000033014	Trim33
ENSMUSG00000023216:Epb42	1151.43	0.334177	0.0730501	4.57463	4.77061e-06	3.43377e-05	p-value	other	ENSMUSG00000023216	Epb42
ENSMUSG00000049230:Gm9833	496.341	0.334077	0.110986	3.01009	0.00261173	0.00836099	p-value	other	ENSMUSG00000049230	Gm9833
ENSMUSG00000027427:Polr3f	963.662	0.333812	0.0829443	4.02453	5.70883e-05	0.000299261	p-value	other	ENSMUSG00000027427	Polr3f
ENSMUSG00000053253:Ndfip2	1489.15	0.333344	0.0693329	4.80788	1.52541e-06	1.24064e-05	p-value	other	ENSMUSG00000053253	Ndfip2
ENSMUSG00000024293:Esco1	1291.72	0.333296	0.0748451	4.45315	8.46211e-06	5.662e-05	p-value	other	ENSMUSG00000024293	Esco1
ENSMUSG00000020671:Rab10	5862.9	0.332683	0.0557062	5.97209	2.34229e-09	3.65368e-08	p-value	other	ENSMUSG00000020671	Rab10
ENSMUSG00000025757:Hspa4l	1726.64	0.332219	0.0649163	5.11765	3.0936e-07	2.9899e-06	p-value	other	ENSMUSG00000025757	Hspa4l
ENSMUSG00000046982:Tshz1	1904.49	0.332171	0.0713544	4.65523	3.23617e-06	2.41045e-05	p-value	other	ENSMUSG00000046982	Tshz1
ENSMUSG00000026827:Gpd2	558.959	0.332146	0.101743	3.26457	0.00109631	0.00391665	p-value	other	ENSMUSG00000026827	Gpd2
ENSMUSG00000021690:Jmy	4714.75	0.331453	0.0533887	6.20829	5.35634e-10	9.56126e-09	p-value	other	ENSMUSG00000021690	Jmy
ENSMUSG00000030094:Xpc	427.337	0.331372	0.105261	3.14809	0.00164341	0.00558774	p-value	other	ENSMUSG00000030094	Xpc
ENSMUSG00000038774:Ascc3	504.35	0.331116	0.101274	3.2695	0.00107737	0.00385734	p-value	other	ENSMUSG00000038774	Ascc3
ENSMUSG00000033214:Slitrk5	114.427	0.346253	0.185761	1.86397	0.0623255	0.122715	NS	other	ENSMUSG00000033214	Slitrk5
ENSMUSG00000031381:Piga	749.338	0.330947	0.0932576	3.54874	0.000387074	0.00159242	p-value	other	ENSMUSG00000031381	Piga
ENSMUSG00000026643:Nmt2	399.641	0.330918	0.109029	3.03514	0.00240421	0.00776	p-value	other	ENSMUSG00000026643	Nmt2
ENSMUSG00000043207:Zmpste24	1556.14	0.330738	0.0769059	4.30055	1.70378e-05	0.000104279	p-value	other	ENSMUSG00000043207	Zmpste24
ENSMUSG00000035725:Prkx	1147.73	0.330022	0.0892394	3.69816	0.000217164	0.000954591	p-value	other	ENSMUSG00000035725	Prkx
ENSMUSG00000035762:Tmem161b	382.661	0.329767	0.109967	2.99879	0.00271054	0.00862933	p-value	other	ENSMUSG00000035762	Tmem161b
ENSMUSG00000018537:Pcgf2	21.7155	0.345652	0.425319	0.812687	0.416397	0.54782	NS	other	ENSMUSG00000018537	Pcgf2
ENSMUSG00000091405:Hist2h4	30.9358	0.345448	0.349395	0.988704	0.322808	0.452946	NS	other	ENSMUSG00000091405	Hist2h4
ENSMUSG00000061130:Ppm1b	3518.65	0.329662	0.0496305	6.64232	3.08784e-11	7.18677e-10	p-value	other	ENSMUSG00000061130	Ppm1b
ENSMUSG00000030722:Nfatc2ip	7303.78	0.329264	0.0505147	6.51818	7.11641e-11	1.55269e-09	p-value	other	ENSMUSG00000030722	Nfatc2ip
ENSMUSG00000019986:Ahi1	550.326	0.329198	0.0958997	3.43273	0.000597527	0.00231435	p-value	other	ENSMUSG00000019986	Ahi1
ENSMUSG00000024576:Csnk1a1	17093.2	0.32871	0.0505235	6.50608	7.7136e-11	1.66329e-09	p-value	other	ENSMUSG00000024576	Csnk1a1
ENSMUSG00000024095:Hnrnpll	3118.82	0.328671	0.0676934	4.85529	1.20212e-06	1.00477e-05	p-value	other	ENSMUSG00000024095	Hnrnpll
ENSMUSG00000054843:Atrnl1	459.666	0.328021	0.0977879	3.35441	0.000795342	0.00296204	p-value	other	ENSMUSG00000054843	Atrnl1
ENSMUSG00000049624:Slc17a5	1583.77	0.327556	0.0664136	4.93206	8.13684e-07	7.12598e-06	p-value	other	ENSMUSG00000049624	Slc17a5
ENSMUSG00000029823:Luc7l2	10987.7	0.327493	0.0512588	6.38901	1.66966e-10	3.32121e-09	p-value	other	ENSMUSG00000029823	Luc7l2
ENSMUSG00000032405:Pias1	1657.74	0.327316	0.0625677	5.23138	1.68249e-07	1.73734e-06	p-value	other	ENSMUSG00000032405	Pias1
ENSMUSG00000041417:Pik3r1	1761.01	0.326846	0.0675621	4.83771	1.31343e-06	1.08718e-05	p-value	other	ENSMUSG00000041417	Pik3r1
ENSMUSG00000018363:Smurf2	763.037	0.326635	0.100309	3.2563	0.00112875	0.00401576	p-value	other	ENSMUSG00000018363	Smurf2
ENSMUSG00000059811:Atl2	2202.04	0.326476	0.0592183	5.51309	3.52586e-08	4.27265e-07	p-value	other	ENSMUSG00000059811	Atl2
ENSMUSG00000024483:Ankhd1	4829.78	0.326416	0.0519525	6.28297	3.32158e-10	6.23267e-09	p-value	other	ENSMUSG00000024483	Ankhd1
ENSMUSG00000050079:Rspry1	1979.83	0.32631	0.0688832	4.73714	2.1675e-06	1.68813e-05	p-value	other	ENSMUSG00000050079	Rspry1
ENSMUSG00000027408:Cpxm1	14.3989	0.343059	0.509454	0.673386	0.500702	0.625055	NS	other	ENSMUSG00000027408	Cpxm1
ENSMUSG00000025026:Add3	2483.17	0.326011	0.070193	4.6445	3.40908e-06	2.52824e-05	p-value	other	ENSMUSG00000025026	Add3
ENSMUSG00000019877:Serinc1	3004.76	0.325953	0.0624809	5.21685	1.81994e-07	1.85501e-06	p-value	other	ENSMUSG00000019877	Serinc1
ENSMUSG00000021585:Cast	2555.69	0.325319	0.0650089	5.00423	5.60868e-07	5.08547e-06	p-value	other	ENSMUSG00000021585	Cast
ENSMUSG00000022136:Dnajc3	2741.21	0.325285	0.0605404	5.37302	7.74287e-08	8.56872e-07	p-value	other	ENSMUSG00000022136	Dnajc3
ENSMUSG00000027981:Rnpc3	838.558	0.325255	0.0859063	3.78616	0.000152996	0.000703248	p-value	other	ENSMUSG00000027981	Rnpc3
ENSMUSG00000061175:Fnip2	2358.99	0.325164	0.0614444	5.29201	1.2098e-07	1.28678e-06	p-value	other	ENSMUSG00000061175	Fnip2
ENSMUSG00000022021:Diaph3	3316.4	0.325119	0.0842342	3.8597	0.000113527	0.000546864	p-value	other	ENSMUSG00000022021	Diaph3
ENSMUSG00000036257:Pnpla8	2409.09	0.324848	0.063191	5.14073	2.73675e-07	2.67523e-06	p-value	other	ENSMUSG00000036257	Pnpla8
ENSMUSG00000006423:C330007P06Rik	1768.36	0.324777	0.0625213	5.19466	2.05098e-07	2.06183e-06	p-value	other	ENSMUSG00000006423	C330007P06Rik
ENSMUSG00000052459:Atp6v1a	9769.65	0.324583	0.0520679	6.23384	4.55139e-10	8.25361e-09	p-value	other	ENSMUSG00000052459	Atp6v1a
ENSMUSG00000069729:Arid1b	2736.81	0.324113	0.0587528	5.51655	3.4571e-08	4.20922e-07	p-value	other	ENSMUSG00000069729	Arid1b
ENSMUSG00000048371:Pdp2	1114.83	0.323937	0.0773548	4.18768	2.81821e-05	0.000162324	p-value	other	ENSMUSG00000048371	Pdp2
ENSMUSG00000058355:Abce1	3076.09	0.323765	0.0687754	4.70757	2.50685e-06	1.91304e-05	p-value	other	ENSMUSG00000058355	Abce1
ENSMUSG00000034042:Gpbp1l1	4511.36	0.323748	0.0616125	5.25459	1.48358e-07	1.55224e-06	p-value	other	ENSMUSG00000034042	Gpbp1l1
ENSMUSG00000037730:Mynn	959.943	0.322492	0.0772218	4.17617	2.96454e-05	0.000169529	p-value	other	ENSMUSG00000037730	Mynn
ENSMUSG00000020120:Plek	1260.89	0.322463	0.0854888	3.77199	0.000161953	0.000738465	p-value	other	ENSMUSG00000020120	Plek
ENSMUSG00000040549:Ckap5	5297.32	0.322072	0.070305	4.58106	4.62618e-06	3.33918e-05	p-value	other	ENSMUSG00000040549	Ckap5
ENSMUSG00000057143:Trim12c	3033.18	0.321507	0.0513817	6.25723	3.91871e-10	7.20819e-09	p-value	other	ENSMUSG00000057143	Trim12c
ENSMUSG00000031357:Syap1	1334.85	0.321485	0.0666573	4.82296	1.41447e-06	1.16517e-05	p-value	other	ENSMUSG00000031357	Syap1
ENSMUSG00000029276:Glmn	71.007	0.340128	0.244188	1.39289	0.163652	0.268028	NS	other	ENSMUSG00000029276	Glmn
ENSMUSG00000056055:Sag	17.6393	0.340044	0.465098	0.731124	0.464703	0.59351	NS	other	ENSMUSG00000056055	Sag
ENSMUSG00000066595:Mfsd7b	2135.56	0.321308	0.0739573	4.3445	1.39592e-05	8.8008e-05	p-value	other	ENSMUSG00000066595	Mfsd7b
ENSMUSG00000021147:Wdr37	2123.26	0.321115	0.0689546	4.65691	3.20997e-06	2.3979e-05	p-value	other	ENSMUSG00000021147	Wdr37
ENSMUSG00000004317:Clcn5	1409.41	0.320962	0.0724646	4.42922	9.45726e-06	6.20648e-05	p-value	other	ENSMUSG00000004317	Clcn5
ENSMUSG00000072763:5430403G16Rik	45.9155	0.339156	0.290726	1.16658	0.243379	0.365371	NS	other	ENSMUSG00000072763	5430403G16Rik
ENSMUSG00000030315:Vgll4	1111.48	0.320943	0.0907419	3.53688	0.000404891	0.00165306	p-value	other	ENSMUSG00000030315	Vgll4
ENSMUSG00000028514:Usp24	4078.4	0.320758	0.0602627	5.32266	1.02262e-07	1.10369e-06	p-value	other	ENSMUSG00000028514	Usp24
ENSMUSG00000040289:Hey1	16.1377	0.338746	0.48043	0.705088	0.480755	0.608266	NS	other	ENSMUSG00000040289	Hey1
ENSMUSG00000031304:Il2rg	18.7026	0.338627	0.46739	0.724507	0.468755	0.597338	NS	other	ENSMUSG00000031304	Il2rg
ENSMUSG00000020705:Ddx42	4308.09	0.320487	0.0546823	5.86089	4.60388e-09	6.81879e-08	p-value	other	ENSMUSG00000020705	Ddx42
ENSMUSG00000030447:Cyfip1	1179.86	0.320331	0.0726755	4.40769	1.0448e-05	6.77009e-05	p-value	other	ENSMUSG00000030447	Cyfip1
ENSMUSG00000026492:Tfb2m	862.428	0.320284	0.0754651	4.24414	2.19436e-05	0.000130568	p-value	other	ENSMUSG00000026492	Tfb2m
ENSMUSG00000045482:Trrap	10070.4	0.319796	0.0497395	6.42941	1.28104e-10	2.61924e-09	p-value	other	ENSMUSG00000045482	Trrap
ENSMUSG00000042046:Dstyk	8998.99	0.319535	0.0472458	6.76325	1.34929e-11	3.36962e-10	p-value	other	ENSMUSG00000042046	Dstyk
ENSMUSG00000019975:Ikbip	70.296	0.337284	0.234911	1.43579	0.151061	0.251417	NS	other	ENSMUSG00000019975	Ikbip
ENSMUSG00000061882:Ccdc62	88.7958	0.33714	0.208334	1.61827	0.105605	0.188084	NS	other	ENSMUSG00000061882	Ccdc62
ENSMUSG00000021357:Exoc2	2194.44	0.318893	0.0613979	5.19388	2.0596e-07	2.06847e-06	p-value	other	ENSMUSG00000021357	Exoc2
ENSMUSG00000039361:Picalm	9949.34	0.318821	0.0469144	6.7958	1.07715e-11	2.72313e-10	p-value	other	ENSMUSG00000039361	Picalm
ENSMUSG00000024384:Iws1	3750.49	0.318773	0.0521206	6.11608	9.59076e-10	1.60325e-08	p-value	other	ENSMUSG00000024384	Iws1
ENSMUSG00000020015:Cdk17	1328.92	0.318502	0.0715374	4.45225	8.49763e-06	5.68206e-05	p-value	other	ENSMUSG00000020015	Cdk17
ENSMUSG00000071452:Gm11397	21.5375	0.33651	0.407225	0.826348	0.408607	0.540735	NS	other	ENSMUSG00000071452	Gm11397
ENSMUSG00000024818:Slc25a45	21.3913	0.336346	0.46475	0.723714	0.469242	0.597555	NS	other	ENSMUSG00000024818	Slc25a45
ENSMUSG00000038069:Cdkn2aip	596.712	0.317915	0.0920215	3.45479	0.000550713	0.00216069	p-value	other	ENSMUSG00000038069	Cdkn2aip
ENSMUSG00000043639:Rbm20	30.9183	0.336166	0.353621	0.95064	0.341787	0.472663	NS	other	ENSMUSG00000043639	Rbm20
ENSMUSG00000058331:Zfp85	51.1592	0.336163	0.284806	1.18032	0.237872	0.358642	NS	other	ENSMUSG00000058331	Zfp85
ENSMUSG00000036097:Fam178a	1966.22	0.317661	0.0624825	5.08401	3.69555e-07	3.47355e-06	p-value	other	ENSMUSG00000036097	Fam178a
ENSMUSG00000027259:Adal	1466.98	0.317173	0.0778473	4.07429	4.61547e-05	0.000248287	p-value	other	ENSMUSG00000027259	Adal
ENSMUSG00000036792:Mbd5	841.602	0.316986	0.0780877	4.05936	4.92067e-05	0.000262504	p-value	other	ENSMUSG00000036792	Mbd5
ENSMUSG00000028252:Ccnc	876.882	0.316641	0.0885346	3.57646	0.000348273	0.00145608	p-value	other	ENSMUSG00000028252	Ccnc
ENSMUSG00000028134:Ptbp2	1003.56	0.316453	0.095662	3.30803	0.000939537	0.00342451	p-value	other	ENSMUSG00000028134	Ptbp2
ENSMUSG00000051223:Bzw1	10949	0.316322	0.0524784	6.02766	1.66351e-09	2.67527e-08	p-value	other	ENSMUSG00000051223	Bzw1
ENSMUSG00000020570:Sypl	2296.82	0.315643	0.0579281	5.44886	5.06927e-08	5.9059e-07	p-value	other	ENSMUSG00000020570	Sypl
ENSMUSG00000070462:Mesdc1	3051.35	0.315313	0.060144	5.24262	1.58308e-07	1.64628e-06	p-value	other	ENSMUSG00000070462	Mesdc1
ENSMUSG00000021816:Ppp3cb	2745.1	0.315131	0.0625853	5.03522	4.77288e-07	4.39362e-06	p-value	other	ENSMUSG00000021816	Ppp3cb
ENSMUSG00000043036:Ccdc63	11.7836	0.334982	0.602968	0.555556	0.578515	0.693758	NS	other	ENSMUSG00000043036	Ccdc63
ENSMUSG00000025401:Myo1a	29.9656	0.334925	0.359447	0.93178	0.35145	0.482981	NS	other	ENSMUSG00000025401	Myo1a
ENSMUSG00000038206:Fbxo8	1088.51	0.314983	0.0763497	4.12553	3.69875e-05	0.000205433	p-value	other	ENSMUSG00000038206	Fbxo8
ENSMUSG00000037685:Atp8a1	13801.3	0.314944	0.0506445	6.21871	5.01252e-10	9.02605e-09	p-value	other	ENSMUSG00000037685	Atp8a1
ENSMUSG00000028719:Cmpk1	1769.34	0.314775	0.0755867	4.16442	3.12143e-05	0.000176812	p-value	other	ENSMUSG00000028719	Cmpk1
ENSMUSG00000031207:Msn	5196.22	0.314612	0.0514248	6.11791	9.48111e-10	1.58751e-08	p-value	other	ENSMUSG00000031207	Msn
ENSMUSG00000062519:Zfp398	656.713	0.314545	0.0880553	3.57213	0.000354096	0.00147742	p-value	other	ENSMUSG00000062519	Zfp398
ENSMUSG00000029670:Ing3	611.545	0.314306	0.091809	3.42348	0.000618257	0.00238116	p-value	other	ENSMUSG00000029670	Ing3
ENSMUSG00000040054:Baz2a	9937.94	0.313825	0.0501168	6.26188	3.80372e-10	7.03448e-09	p-value	other	ENSMUSG00000040054	Baz2a
ENSMUSG00000024524:Gnal	127.061	0.333796	0.173168	1.92759	0.0539061	0.108443	NS	other	ENSMUSG00000024524	Gnal
ENSMUSG00000054408:Spcs3	2454.83	0.313688	0.0564947	5.55253	2.81572e-08	3.49463e-07	p-value	other	ENSMUSG00000054408	Spcs3
ENSMUSG00000022142:Nup155	2702.58	0.313286	0.0743801	4.21195	2.5317e-05	0.000147644	p-value	other	ENSMUSG00000022142	Nup155
ENSMUSG00000030451:Herc2	11272	0.312866	0.046472	6.73236	1.66939e-11	4.07966e-10	p-value	other	ENSMUSG00000030451	Herc2
ENSMUSG00000094483:Purb	4266.8	0.312781	0.0560494	5.58045	2.39892e-08	3.01377e-07	p-value	other	ENSMUSG00000094483	Purb
ENSMUSG00000014355:Anapc1	6271.32	0.312686	0.0549364	5.69178	1.25725e-08	1.68685e-07	p-value	other	ENSMUSG00000014355	Anapc1
ENSMUSG00000036822:Topors	1588.74	0.312403	0.0655017	4.76939	1.84784e-06	1.46458e-05	p-value	other	ENSMUSG00000036822	Topors
ENSMUSG00000017376:Nlk	1298.99	0.312216	0.0739782	4.22038	2.43889e-05	0.000143224	p-value	other	ENSMUSG00000017376	Nlk
ENSMUSG00000033364:Usp37	2089.01	0.311746	0.0696685	4.4747	7.65171e-06	5.16692e-05	p-value	other	ENSMUSG00000033364	Usp37
ENSMUSG00000052920:Prkg1	40.6441	0.332073	0.337943	0.98263	0.325789	0.456132	NS	other	ENSMUSG00000052920	Prkg1
ENSMUSG00000029174:Tbc1d1	133.962	0.331968	0.171542	1.9352	0.0529658	0.106938	NS	other	ENSMUSG00000029174	Tbc1d1
ENSMUSG00000024515:Smad4	1372.14	0.311399	0.0667601	4.66445	3.09443e-06	2.32003e-05	p-value	other	ENSMUSG00000024515	Smad4
ENSMUSG00000038759:Nup205	1813.24	0.311397	0.0843386	3.69222	0.000222302	0.000975258	p-value	other	ENSMUSG00000038759	Nup205
ENSMUSG00000034826:Nup54	1699.02	0.31136	0.0618597	5.03333	4.82044e-07	4.43342e-06	p-value	other	ENSMUSG00000034826	Nup54
ENSMUSG00000070733:Fryl	16002.3	0.311159	0.0465393	6.68594	2.29439e-11	5.51514e-10	p-value	other	ENSMUSG00000070733	Fryl
ENSMUSG00000004356:Utp20	700.522	0.310969	0.0853619	3.64295	0.000269531	0.00115946	p-value	other	ENSMUSG00000004356	Utp20
ENSMUSG00000018501:Ncor1	15718.3	0.310707	0.0457233	6.79539	1.08022e-11	2.72417e-10	p-value	other	ENSMUSG00000018501	Ncor1
ENSMUSG00000075700:Selt	7110.22	0.310688	0.0623962	4.97927	6.38233e-07	5.72124e-06	p-value	other	ENSMUSG00000075700	Selt
ENSMUSG00000036550:Cnot1	10225.9	0.310625	0.0601666	5.16275	2.4335e-07	2.40398e-06	p-value	other	ENSMUSG00000036550	Cnot1
ENSMUSG00000035692:Isg15	35.0235	0.33003	0.328822	1.00367	0.315536	0.444932	NS	other	ENSMUSG00000035692	Isg15
ENSMUSG00000036810:Cnep1r1	1422.23	0.31042	0.0663174	4.68083	2.85723e-06	2.15637e-05	p-value	other	ENSMUSG00000036810	Cnep1r1
ENSMUSG00000047153:Khnyn	5257.12	0.310122	0.0567914	5.46072	4.7422e-08	5.58828e-07	p-value	other	ENSMUSG00000047153	Khnyn
ENSMUSG00000036087:Slain2	1281.24	0.309996	0.0745218	4.1598	3.18532e-05	0.000180032	p-value	other	ENSMUSG00000036087	Slain2
ENSMUSG00000015659:Serac1	685.642	0.309808	0.103988	2.97927	0.00288939	0.00911762	p-value	other	ENSMUSG00000015659	Serac1
ENSMUSG00000031527:Eri1	2685.17	0.309656	0.0612519	5.05545	4.29373e-07	3.99917e-06	p-value	other	ENSMUSG00000031527	Eri1
ENSMUSG00000003500:Impdh1	74.5648	0.328969	0.233041	1.41164	0.158057	0.260735	NS	other	ENSMUSG00000003500	Impdh1
ENSMUSG00000024498:Tcerg1	2442.09	0.309398	0.0630521	4.90701	9.24735e-07	7.97604e-06	p-value	other	ENSMUSG00000024498	Tcerg1
ENSMUSG00000000759:Tubgcp3	6129.59	0.308929	0.0491773	6.28194	3.34371e-10	6.26274e-09	p-value	other	ENSMUSG00000000759	Tubgcp3
ENSMUSG00000032393:Dpp8	5729.4	0.30873	0.0539177	5.72595	1.02859e-08	1.40204e-07	p-value	other	ENSMUSG00000032393	Dpp8
ENSMUSG00000042010:Acacb	115.141	0.32833	0.186896	1.75675	0.0789599	0.149336	NS	other	ENSMUSG00000042010	Acacb
ENSMUSG00000025982:Sf3b1	27498.2	0.308392	0.0557899	5.52773	3.24402e-08	3.97809e-07	p-value	other	ENSMUSG00000025982	Sf3b1
ENSMUSG00000056537:Rlim	4532.89	0.307455	0.0550177	5.5883	2.29301e-08	2.89134e-07	p-value	other	ENSMUSG00000056537	Rlim
ENSMUSG00000047986:Palm3	30.1387	0.32767	0.374392	0.875206	0.381462	0.512997	NS	other	ENSMUSG00000047986	Palm3
ENSMUSG00000049323:Smcr8	10476.6	0.307175	0.0506517	6.06445	1.32406e-09	2.16749e-08	p-value	other	ENSMUSG00000049323	Smcr8
ENSMUSG00000018412:Kansl1	4347.89	0.307141	0.0522012	5.88379	4.00973e-09	6.00816e-08	p-value	other	ENSMUSG00000018412	Kansl1
ENSMUSG00000004328:Hif3a	407.572	0.306927	0.103904	2.95394	0.00313747	0.00979113	p-value	other	ENSMUSG00000004328	Hif3a
ENSMUSG00000066877:Nck2	527.777	0.306809	0.0997328	3.07631	0.00209582	0.00691245	p-value	other	ENSMUSG00000066877	Nck2
ENSMUSG00000022770:Dlg1	6010.8	0.30639	0.0522828	5.86025	4.62158e-09	6.83514e-08	p-value	other	ENSMUSG00000022770	Dlg1
ENSMUSG00000069895:Atxn1l	1079.32	0.306087	0.0803819	3.80792	0.000140143	0.000654721	p-value	other	ENSMUSG00000069895	Atxn1l
ENSMUSG00000026005:Rpe	2070.93	0.306005	0.0667126	4.58691	4.49857e-06	3.25623e-05	p-value	other	ENSMUSG00000026005	Rpe
ENSMUSG00000022353:Mtss1	13172.8	0.305451	0.0440872	6.92833	4.25844e-12	1.15938e-10	p-value	other	ENSMUSG00000022353	Mtss1
ENSMUSG00000040151:Hs2st1	1067.33	0.305363	0.0754367	4.04793	5.16723e-05	0.000273666	p-value	other	ENSMUSG00000040151	Hs2st1
ENSMUSG00000037896:Rcor1	16539.6	0.30528	0.0494322	6.17573	6.58572e-10	1.13798e-08	p-value	other	ENSMUSG00000037896	Rcor1
ENSMUSG00000005907:Pex1	944.027	0.305143	0.0749595	4.07077	4.68575e-05	0.000251278	p-value	other	ENSMUSG00000005907	Pex1
ENSMUSG00000029004:Kmt2e	9103.7	0.304958	0.050153	6.08055	1.19774e-09	1.97646e-08	p-value	other	ENSMUSG00000029004	Kmt2e
ENSMUSG00000029505:Ep400	14613.1	0.304875	0.0530434	5.74766	9.04875e-09	1.25849e-07	p-value	other	ENSMUSG00000029505	Ep400
ENSMUSG00000041303:Gtf3c3	1377.74	0.304071	0.0871178	3.49035	0.000482394	0.00192882	p-value	other	ENSMUSG00000041303	Gtf3c3
ENSMUSG00000027180:Fbxo3	4211.41	0.303953	0.0529144	5.74424	9.23334e-09	1.27724e-07	p-value	other	ENSMUSG00000027180	Fbxo3
ENSMUSG00000071226:Cecr2	972.767	0.303907	0.0768136	3.95642	7.60807e-05	0.000387155	p-value	other	ENSMUSG00000071226	Cecr2
ENSMUSG00000054051:Ercc6	974.492	0.303566	0.0759459	3.99713	6.4115e-05	0.000332911	p-value	other	ENSMUSG00000054051	Ercc6
ENSMUSG00000032267:Usp28	502.679	0.303554	0.0998656	3.03962	0.00236876	0.00767213	p-value	other	ENSMUSG00000032267	Usp28
ENSMUSG00000009687:Fxyd5	9.16222	0.324837	0.650759	0.499167	0.617662	0.724915	NS	other	ENSMUSG00000009687	Fxyd5
ENSMUSG00000050229:Pigm	2176.2	0.303547	0.0606057	5.00856	5.48396e-07	4.9856e-06	p-value	other	ENSMUSG00000050229	Pigm
ENSMUSG00000038816:Ctnnal1	24.9448	0.324681	0.42997	0.755123	0.450175	0.579458	NS	other	ENSMUSG00000038816	Ctnnal1
ENSMUSG00000063047:Zfp780b	469.185	0.303205	0.0971879	3.11978	0.00180983	0.0060715	p-value	other	ENSMUSG00000063047	Zfp780b
ENSMUSG00000027346:Gpcpd1	5226.43	0.303031	0.068952	4.39481	1.10871e-05	7.13465e-05	p-value	other	ENSMUSG00000027346	Gpcpd1
ENSMUSG00000048271:Rbm33	8301.34	0.303005	0.0541119	5.59959	2.14857e-08	2.74632e-07	p-value	other	ENSMUSG00000048271	Rbm33
ENSMUSG00000062014:Gmfb	6179.19	0.302133	0.0617347	4.89406	9.87775e-07	8.46703e-06	p-value	other	ENSMUSG00000062014	Gmfb
ENSMUSG00000037720:Tmem33	3014.3	0.302034	0.0531693	5.6806	1.3422e-08	1.79379e-07	p-value	other	ENSMUSG00000037720	Tmem33
ENSMUSG00000036377:C530008M17Rik	2501.75	0.302011	0.0563595	5.35866	8.38425e-08	9.22358e-07	p-value	other	ENSMUSG00000036377	C530008M17Rik
ENSMUSG00000022178:Ajuba	12.5095	0.323061	0.545151	0.592608	0.553443	0.672174	NS	other	ENSMUSG00000022178	Ajuba
ENSMUSG00000034394:Lif	14.7922	0.322932	0.495788	0.651351	0.51482	0.638486	NS	other	ENSMUSG00000034394	Lif
ENSMUSG00000011427:Zfp790	1178.89	0.301589	0.0691707	4.36007	1.30019e-05	8.25302e-05	p-value	other	ENSMUSG00000011427	Zfp790
ENSMUSG00000035941:Ibtk	4577.11	0.301543	0.0650014	4.63903	3.50046e-06	2.59039e-05	p-value	other	ENSMUSG00000035941	Ibtk
ENSMUSG00000038205:Prkab2	786.216	0.301328	0.0833014	3.61732	0.00029767	0.0012667	p-value	other	ENSMUSG00000038205	Prkab2
ENSMUSG00000025422:Agap2	22.115	0.321639	0.420375	0.765124	0.444198	0.574574	NS	other	ENSMUSG00000025422	Agap2
ENSMUSG00000038095:Sbno1	4743.59	0.301119	0.056411	5.33796	9.40006e-08	1.02423e-06	p-value	other	ENSMUSG00000038095	Sbno1
ENSMUSG00000027770:Dhx36	2082.87	0.30101	0.0627531	4.79674	1.61272e-06	1.29929e-05	p-value	other	ENSMUSG00000027770	Dhx36
ENSMUSG00000030287:Itpr2	1311.42	0.300862	0.066935	4.49484	6.96212e-06	4.75127e-05	p-value	other	ENSMUSG00000030287	Itpr2
ENSMUSG00000058093:Zfp729b	1395.26	0.300824	0.0700974	4.29152	1.77456e-05	0.000107967	p-value	other	ENSMUSG00000058093	Zfp729b
ENSMUSG00000054280:Prr14l	6732.54	0.300768	0.0478446	6.28634	3.25044e-10	6.11034e-09	p-value	other	ENSMUSG00000054280	Prr14l
ENSMUSG00000043131:Mob1a	11900.4	0.30065	0.0517973	5.80436	6.46115e-09	9.19795e-08	p-value	other	ENSMUSG00000043131	Mob1a
ENSMUSG00000090946:Ccdc71l	1585.63	0.300631	0.064991	4.62573	3.73276e-06	2.74449e-05	p-value	other	ENSMUSG00000090946	Ccdc71l
ENSMUSG00000051316:Taf7	1523.34	0.300473	0.075639	3.97247	7.11313e-05	0.000364317	p-value	other	ENSMUSG00000051316	Taf7
ENSMUSG00000027663:Zmat3	5437.44	0.300465	0.0576324	5.21346	1.85347e-07	1.8817e-06	p-value	other	ENSMUSG00000027663	Zmat3
ENSMUSG00000078653:Cntd1	83.4708	0.32038	0.216352	1.48083	0.138652	0.234452	NS	other	ENSMUSG00000078653	Cntd1
ENSMUSG00000030850:Ate1	1173.82	0.299924	0.0673309	4.45447	8.40996e-06	5.63445e-05	p-value	other	ENSMUSG00000030850	Ate1
ENSMUSG00000024283:Wac	6512.4	0.299538	0.047275	6.33607	2.35704e-10	4.56465e-09	p-value	other	ENSMUSG00000024283	Wac
ENSMUSG00000020368:Canx	24022.5	0.299491	0.0553688	5.40902	6.33715e-08	7.17139e-07	p-value	other	ENSMUSG00000020368	Canx
ENSMUSG00000022828:Gtf2e1	697.646	0.299048	0.0880334	3.39699	0.00068132	0.00259195	p-value	other	ENSMUSG00000022828	Gtf2e1
ENSMUSG00000053070:9230110C19Rik	28.6506	0.319357	0.366439	0.871514	0.383474	0.514372	NS	other	ENSMUSG00000053070	9230110C19Rik
ENSMUSG00000022401:Xpnpep3	958.574	0.299023	0.0946141	3.16045	0.00157527	0.00538414	p-value	other	ENSMUSG00000022401	Xpnpep3
ENSMUSG00000005371:Fbxo11	2497.37	0.298764	0.0628427	4.75415	1.99279e-06	1.56616e-05	p-value	other	ENSMUSG00000005371	Fbxo11
ENSMUSG00000031696:Vps35	12133.1	0.298507	0.0548354	5.4437	5.21845e-08	6.05222e-07	p-value	other	ENSMUSG00000031696	Vps35
ENSMUSG00000045962:Wnk1	8596.83	0.298385	0.0490123	6.08797	1.14352e-09	1.89308e-08	p-value	other	ENSMUSG00000045962	Wnk1
ENSMUSG00000026601:Axdnd1	24.0954	0.318142	0.42449	0.74947	0.453574	0.583101	NS	other	ENSMUSG00000026601	Axdnd1
ENSMUSG00000036591:Arhgap21	4283.17	0.298015	0.053071	5.61539	1.96119e-08	2.53522e-07	p-value	other	ENSMUSG00000036591	Arhgap21
ENSMUSG00000037242:Clic4	14402.9	0.297936	0.0517045	5.76229	8.29816e-09	1.16039e-07	p-value	other	ENSMUSG00000037242	Clic4
ENSMUSG00000041343:Ankrd42	42.8599	0.317596	0.295603	1.0744	0.282643	0.408886	NS	other	ENSMUSG00000041343	Ankrd42
ENSMUSG00000025758:Plk4	1213.93	0.297898	0.0987135	3.01781	0.0025461	0.00816663	p-value	other	ENSMUSG00000025758	Plk4
ENSMUSG00000016409:Nkap	1199.47	0.297815	0.0701253	4.24689	2.16759e-05	0.00012921	p-value	other	ENSMUSG00000016409	Nkap
ENSMUSG00000059498:Fcgr3	60.4781	0.316649	0.24736	1.28011	0.200505	0.314004	NS	other	ENSMUSG00000059498	Fcgr3
ENSMUSG00000066880:Zfp617	2415.03	0.297147	0.0616178	4.82242	1.4183e-06	1.1674e-05	p-value	other	ENSMUSG00000066880	Zfp617
ENSMUSG00000022679:Mpv17l	38.2044	0.31663	0.317094	0.998534	0.31802	0.44782	NS	other	ENSMUSG00000022679	Mpv17l
ENSMUSG00000029169:Dhx15	5704.88	0.296933	0.0536041	5.53937	3.0356e-08	3.74488e-07	p-value	other	ENSMUSG00000029169	Dhx15
ENSMUSG00000003316:Glg1	2616.87	0.296874	0.0589305	5.0377	4.7115e-07	4.34882e-06	p-value	other	ENSMUSG00000003316	Glg1
ENSMUSG00000035173:Ccdc186	1928.3	0.296726	0.0667899	4.44267	8.8849e-06	5.89493e-05	p-value	other	ENSMUSG00000035173	Ccdc186
ENSMUSG00000059288:Cdyl	1751.87	0.296351	0.0661096	4.48271	7.37e-06	4.99972e-05	p-value	other	ENSMUSG00000059288	Cdyl
ENSMUSG00000020522:Mfap3	1368.81	0.29627	0.0728103	4.06907	4.72012e-05	0.000252856	p-value	other	ENSMUSG00000020522	Mfap3
ENSMUSG00000038047:Haus6	830.442	0.296168	0.100262	2.95394	0.0031374	0.00979113	p-value	other	ENSMUSG00000038047	Haus6
ENSMUSG00000037111:Setd7	5653.56	0.296093	0.0543199	5.45091	5.01128e-08	5.85828e-07	p-value	other	ENSMUSG00000037111	Setd7
ENSMUSG00000033931:Rbm34	818.274	0.295977	0.0772143	3.83319	0.000126493	0.000598033	p-value	other	ENSMUSG00000033931	Rbm34
ENSMUSG00000026596:Abl2	2022.89	0.29597	0.0676929	4.37224	1.22976e-05	7.83991e-05	p-value	other	ENSMUSG00000026596	Abl2
ENSMUSG00000038014:Fam120a	20366.1	0.295947	0.0513752	5.76051	8.38596e-09	1.17107e-07	p-value	other	ENSMUSG00000038014	Fam120a
ENSMUSG00000068966:Zbtb34	870.847	0.295919	0.0817229	3.621	0.000293467	0.00125037	p-value	other	ENSMUSG00000068966	Zbtb34
ENSMUSG00000025262:Fam120c	90.2627	0.314603	0.224869	1.39905	0.161798	0.265752	NS	other	ENSMUSG00000025262	Fam120c
ENSMUSG00000027288:Zfp106	9401.01	0.29556	0.0514473	5.7449	9.19728e-09	1.27397e-07	p-value	other	ENSMUSG00000027288	Zfp106
ENSMUSG00000032413:Rasa2	1397.49	0.295473	0.0674789	4.37875	1.19362e-05	7.6332e-05	p-value	other	ENSMUSG00000032413	Rasa2
ENSMUSG00000031714:Gab1	1102.25	0.295361	0.0737688	4.00388	6.2313e-05	0.000324002	p-value	other	ENSMUSG00000031714	Gab1
ENSMUSG00000029767:Calu	2643.07	0.295221	0.0613076	4.8154	1.46908e-06	1.20135e-05	p-value	other	ENSMUSG00000029767	Calu
ENSMUSG00000025246:Tbl1x	2074.32	0.295012	0.0591801	4.98499	6.19654e-07	5.56929e-06	p-value	other	ENSMUSG00000025246	Tbl1x
ENSMUSG00000040302:Rbm48	450.005	0.29474	0.0988677	2.98116	0.00287158	0.00907726	p-value	other	ENSMUSG00000040302	Rbm48
ENSMUSG00000049811:Fam161a	16.56	0.313642	0.493988	0.634917	0.525483	0.647652	NS	other	ENSMUSG00000049811	Fam161a
ENSMUSG00000026807:Ak8	33.0696	0.313613	0.334759	0.936832	0.348845	0.480288	NS	other	ENSMUSG00000026807	Ak8
ENSMUSG00000015755:Tab2	4426.42	0.294608	0.0543209	5.42347	5.84521e-08	6.69589e-07	p-value	other	ENSMUSG00000015755	Tab2
ENSMUSG00000038550:Ciart	12.3372	0.313273	0.620967	0.504492	0.613916	0.722204	NS	other	ENSMUSG00000038550	Ciart
ENSMUSG00000038806:Sde2	3193.11	0.294573	0.0599995	4.90959	9.12684e-07	7.88534e-06	p-value	other	ENSMUSG00000038806	Sde2
ENSMUSG00000026341:Actr3	8970.79	0.294412	0.0579714	5.07858	3.80269e-07	3.56771e-06	p-value	other	ENSMUSG00000026341	Actr3
ENSMUSG00000054387:Mdm4	15170.7	0.294405	0.0481185	6.11834	9.4558e-10	1.58585e-08	p-value	other	ENSMUSG00000054387	Mdm4
ENSMUSG00000054814:Usp46	3878.62	0.294105	0.0605768	4.85508	1.20337e-06	1.00499e-05	p-value	other	ENSMUSG00000054814	Usp46
ENSMUSG00000031355:Arhgap6	91.6424	0.312685	0.210426	1.48596	0.137289	0.232569	NS	other	ENSMUSG00000031355	Arhgap6
ENSMUSG00000024695:Zfp91	4836.96	0.294079	0.0572818	5.13391	2.83789e-07	2.7662e-06	p-value	other	ENSMUSG00000024695	Zfp91
ENSMUSG00000057230:Aak1	3748.88	0.29407	0.0512595	5.7369	9.64251e-09	1.32539e-07	p-value	other	ENSMUSG00000057230	Aak1
ENSMUSG00000032475:Nck1	857.427	0.293925	0.0809056	3.63294	0.000280212	0.00119987	p-value	other	ENSMUSG00000032475	Nck1
ENSMUSG00000035623:Rsf1	2011.72	0.293336	0.0615187	4.76824	1.85845e-06	1.47185e-05	p-value	other	ENSMUSG00000035623	Rsf1
ENSMUSG00000025453:Nnt	151.844	0.311827	0.163549	1.90663	0.0565689	0.11294	NS	other	ENSMUSG00000025453	Nnt
ENSMUSG00000038481:Cdk19	3291.58	0.293042	0.0679787	4.31079	1.62675e-05	0.000100463	p-value	other	ENSMUSG00000038481	Cdk19
ENSMUSG00000040481:Bptf	4802.61	0.293028	0.0571081	5.1311	2.8805e-07	2.80011e-06	p-value	other	ENSMUSG00000040481	Bptf
ENSMUSG00000022781:Pak2	3081.4	0.293019	0.0573938	5.10541	3.30069e-07	3.15441e-06	p-value	other	ENSMUSG00000022781	Pak2
ENSMUSG00000056260:Lrif1	2329.96	0.292443	0.0662178	4.41638	1.00367e-05	6.55083e-05	p-value	other	ENSMUSG00000056260	Lrif1
ENSMUSG00000018160:Med1	2322.54	0.292442	0.0601391	4.86276	1.15759e-06	9.70547e-06	p-value	other	ENSMUSG00000018160	Med1
ENSMUSG00000025278:Flnb	1014.92	0.291915	0.0782124	3.73233	0.000189714	0.000846617	p-value	other	ENSMUSG00000025278	Flnb
ENSMUSG00000028256:Odf2l	1744.04	0.291848	0.0676136	4.31641	1.58589e-05	9.82355e-05	p-value	other	ENSMUSG00000028256	Odf2l
ENSMUSG00000026491:Ahctf1	6311.36	0.291728	0.0481149	6.06315	1.33484e-09	2.18166e-08	p-value	other	ENSMUSG00000026491	Ahctf1
ENSMUSG00000025981:Coq10b	1079.2	0.291567	0.0802628	3.63265	0.000280525	0.00120071	p-value	other	ENSMUSG00000025981	Coq10b
ENSMUSG00000032251:Irak1bp1	122.435	0.310646	0.17613	1.76373	0.0777771	0.147665	NS	other	ENSMUSG00000032251	Irak1bp1
ENSMUSG00000042105:Inpp5f	637.635	0.291515	0.0846891	3.44218	0.000577047	0.00224604	p-value	other	ENSMUSG00000042105	Inpp5f
ENSMUSG00000031861:Lpar2	148.825	0.310599	0.176724	1.75754	0.0788257	0.149219	NS	other	ENSMUSG00000031861	Lpar2
ENSMUSG00000022672:Prkdc	1578.09	0.291514	0.0700326	4.16255	3.14715e-05	0.000178171	p-value	other	ENSMUSG00000022672	Prkdc
ENSMUSG00000027312:Atrn	1576.79	0.291457	0.0634375	4.5944	4.33992e-06	3.15452e-05	p-value	other	ENSMUSG00000027312	Atrn
ENSMUSG00000028676:Srsf10	6383.69	0.290752	0.0511806	5.68091	1.3398e-08	1.79292e-07	p-value	other	ENSMUSG00000028676	Srsf10
ENSMUSG00000022507:1810013L24Rik	2717.08	0.290382	0.0630339	4.60677	4.08978e-06	2.98773e-05	p-value	other	ENSMUSG00000022507	1810013L24Rik
ENSMUSG00000021111:Papola	11457.8	0.290243	0.0528319	5.4937	3.93592e-08	4.70843e-07	p-value	other	ENSMUSG00000021111	Papola
ENSMUSG00000017146:Brca1	2368.66	0.289916	0.0832606	3.48203	0.000497626	0.00198047	p-value	other	ENSMUSG00000017146	Brca1
ENSMUSG00000032384:Csnk1g1	2726.3	0.289854	0.0681978	4.2502	2.13584e-05	0.000127604	p-value	other	ENSMUSG00000032384	Csnk1g1
ENSMUSG00000040928:S100pbp	1498.4	0.289818	0.0651625	4.44761	8.68296e-06	5.77588e-05	p-value	other	ENSMUSG00000040928	S100pbp
ENSMUSG00000078905:Gm14393	171.997	0.309108	0.161852	1.90983	0.0561557	0.112202	NS	other	ENSMUSG00000078905	Gm14393
ENSMUSG00000024943:Smc5	2982.33	0.289613	0.0593089	4.88313	1.04413e-06	8.86434e-06	p-value	other	ENSMUSG00000024943	Smc5
ENSMUSG00000032482:Cspg5	11.2422	0.308917	0.570506	0.541479	0.588177	0.701005	NS	other	ENSMUSG00000032482	Cspg5
ENSMUSG00000005698:Ctcf	5225.35	0.289352	0.0625832	4.62348	3.77348e-06	2.77244e-05	p-value	other	ENSMUSG00000005698	Ctcf
ENSMUSG00000032657:Fam189b	30.7621	0.30852	0.361651	0.853088	0.393611	0.52482	NS	other	ENSMUSG00000032657	Fam189b
ENSMUSG00000040560:Wdr7	6287.88	0.28928	0.0521025	5.55212	2.82226e-08	3.49851e-07	p-value	other	ENSMUSG00000040560	Wdr7
ENSMUSG00000024989:Cep55	1244.32	0.288796	0.0754965	3.82529	0.00013062	0.000615275	p-value	other	ENSMUSG00000024989	Cep55
ENSMUSG00000014846:Tppp3	17.9213	0.307816	0.453608	0.678596	0.497394	0.622771	NS	other	ENSMUSG00000014846	Tppp3
ENSMUSG00000019982:Myb	64.9946	0.307652	0.248277	1.23915	0.21529	0.331998	NS	other	ENSMUSG00000019982	Myb
ENSMUSG00000055436:Srsf11	10535.4	0.288746	0.0447969	6.44568	1.15085e-10	2.38633e-09	p-value	other	ENSMUSG00000055436	Srsf11
ENSMUSG00000026274:Pask	1024.32	0.288481	0.079122	3.64602	0.000266329	0.00114978	p-value	other	ENSMUSG00000026274	Pask
ENSMUSG00000028552:Eps15	5570.8	0.288382	0.0497443	5.7973	6.73922e-09	9.56728e-08	p-value	other	ENSMUSG00000028552	Eps15
ENSMUSG00000031731:Ap1g1	3531.05	0.288326	0.0502868	5.73363	9.83063e-09	1.34715e-07	p-value	other	ENSMUSG00000031731	Ap1g1
ENSMUSG00000059839:Zfp874b	3220.52	0.287936	0.056509	5.09541	3.47992e-07	3.30344e-06	p-value	other	ENSMUSG00000059839	Zfp874b
ENSMUSG00000026670:Uap1	3758.12	0.287294	0.0612314	4.69194	2.70624e-06	2.04995e-05	p-value	other	ENSMUSG00000026670	Uap1
ENSMUSG00000026112:Coa5	8705.44	0.287199	0.0515768	5.56836	2.57141e-08	3.22536e-07	p-value	other	ENSMUSG00000026112	Coa5
ENSMUSG00000059890:Ube4a	4980.64	0.287122	0.0582684	4.92758	8.32554e-07	7.27882e-06	p-value	other	ENSMUSG00000059890	Ube4a
ENSMUSG00000037820:Tgm2	25.6864	0.305885	0.412302	0.741894	0.458152	0.587735	NS	other	ENSMUSG00000037820	Tgm2
ENSMUSG00000024251:Thada	739.988	0.286766	0.0872801	3.28559	0.0010177	0.00367678	p-value	other	ENSMUSG00000024251	Thada
ENSMUSG00000026094:Stk17b	2094.93	0.286667	0.0604113	4.74525	2.08248e-06	1.63165e-05	p-value	other	ENSMUSG00000026094	Stk17b
ENSMUSG00000042997:Nhlrc3	1678.58	0.286396	0.0655478	4.36927	1.24664e-05	7.93276e-05	p-value	other	ENSMUSG00000042997	Nhlrc3
ENSMUSG00000027132:Katnbl1	758.99	0.285896	0.0813949	3.51246	0.000443978	0.00178638	p-value	other	ENSMUSG00000027132	Katnbl1
ENSMUSG00000018666:Cbx1	1501.16	0.285435	0.0711988	4.00898	6.09807e-05	0.00031788	p-value	other	ENSMUSG00000018666	Cbx1
ENSMUSG00000014353:Tmem87b	731.055	0.285101	0.0863569	3.30143	0.000961927	0.0034999	p-value	other	ENSMUSG00000014353	Tmem87b
ENSMUSG00000031119:Gpc4	818.353	0.284478	0.0933463	3.04756	0.00230709	0.00749842	p-value	other	ENSMUSG00000031119	Gpc4
ENSMUSG00000024542:Cep192	2030.83	0.284291	0.0830872	3.42159	0.00062255	0.0023968	p-value	other	ENSMUSG00000024542	Cep192
ENSMUSG00000026490:Cdc42bpa	2040.98	0.284051	0.0627525	4.52653	5.99615e-06	4.17817e-05	p-value	other	ENSMUSG00000026490	Cdc42bpa
ENSMUSG00000026313:Hdac4	2267.73	0.283898	0.063016	4.50517	6.63198e-06	4.55322e-05	p-value	other	ENSMUSG00000026313	Hdac4
ENSMUSG00000024425:Ndfip1	3459.95	0.283776	0.0599764	4.73146	2.22914e-06	1.72679e-05	p-value	other	ENSMUSG00000024425	Ndfip1
ENSMUSG00000029657:Hsph1	3698.07	0.283515	0.0526141	5.38858	7.10154e-08	7.96614e-07	p-value	other	ENSMUSG00000029657	Hsph1
ENSMUSG00000028986:Klhl7	1631	0.283462	0.0773128	3.66643	0.000245962	0.00106973	p-value	other	ENSMUSG00000028986	Klhl7
ENSMUSG00000022212:Cpne6	20.658	0.303776	0.433106	0.701388	0.483061	0.610096	NS	other	ENSMUSG00000022212	Cpne6
ENSMUSG00000027833:Shox2	75.1293	0.303612	0.24229	1.25309	0.210172	0.325861	NS	other	ENSMUSG00000027833	Shox2
ENSMUSG00000001280:Sp1	4425.92	0.282947	0.0588742	4.80596	1.54009e-06	1.2506e-05	p-value	other	ENSMUSG00000001280	Sp1
ENSMUSG00000020608:Smc6	2367.35	0.282875	0.0677929	4.17264	3.01087e-05	0.000171782	p-value	other	ENSMUSG00000020608	Smc6
ENSMUSG00000068250:Amn1	1166.09	0.282634	0.0736593	3.83704	0.000124527	0.000590097	p-value	other	ENSMUSG00000068250	Amn1
ENSMUSG00000058298:Mcm9	128.624	0.303447	0.198494	1.52874	0.126328	0.217155	NS	other	ENSMUSG00000058298	Mcm9
ENSMUSG00000026867:Gapvd1	8973.67	0.2826	0.0503978	5.60739	2.05402e-08	2.6353e-07	p-value	other	ENSMUSG00000026867	Gapvd1
ENSMUSG00000026726:Cubn	14.1116	0.303085	0.516741	0.586531	0.557518	0.67539	NS	other	ENSMUSG00000026726	Cubn
ENSMUSG00000034333:Zbed4	2500.96	0.282509	0.060796	4.64683	3.37069e-06	2.50338e-05	p-value	other	ENSMUSG00000034333	Zbed4
ENSMUSG00000028274:Rngtt	1264.65	0.282467	0.0747635	3.77814	0.000158005	0.000723357	p-value	other	ENSMUSG00000028274	Rngtt
ENSMUSG00000037110:Ralgapa2	756.375	0.282456	0.0824457	3.42597	0.000612618	0.00236388	p-value	other	ENSMUSG00000037110	Ralgapa2
ENSMUSG00000026399:Cd55	506.458	0.281982	0.0925782	3.04588	0.00232	0.00753005	p-value	other	ENSMUSG00000026399	Cd55
ENSMUSG00000027784:Ppm1l	1352.98	0.281871	0.0705561	3.99499	6.46963e-05	0.000335544	p-value	other	ENSMUSG00000027784	Ppm1l
ENSMUSG00000028163:Nfkb1	12.5785	0.301945	0.583404	0.517556	0.604768	0.714508	NS	other	ENSMUSG00000028163	Nfkb1
ENSMUSG00000047514:Tspyl1	2345.39	0.281863	0.0619589	4.54918	5.38549e-06	3.80956e-05	p-value	other	ENSMUSG00000047514	Tspyl1
ENSMUSG00000053470:Kdm3a	4226.02	0.281849	0.0533836	5.2797	1.29398e-07	1.36877e-06	p-value	other	ENSMUSG00000053470	Kdm3a
ENSMUSG00000040720:1110037F02Rik	2960.77	0.281747	0.059395	4.74362	2.09936e-06	1.64362e-05	p-value	other	ENSMUSG00000040720	1110037F02Rik
ENSMUSG00000050912:Tmem123	2055.25	0.281744	0.0668463	4.2148	2.49999e-05	0.000146211	p-value	other	ENSMUSG00000050912	Tmem123
ENSMUSG00000021669:Col4a3bp	2513.44	0.281321	0.0661202	4.25468	2.09344e-05	0.000125289	p-value	other	ENSMUSG00000021669	Col4a3bp
ENSMUSG00000025240:Sacm1l	2086.92	0.28085	0.0647146	4.33982	1.42598e-05	8.9628e-05	p-value	other	ENSMUSG00000025240	Sacm1l
ENSMUSG00000038949:Cnst	1454.11	0.280668	0.0674736	4.15967	3.18705e-05	0.000180032	p-value	other	ENSMUSG00000038949	Cnst
ENSMUSG00000036777:Anln	3511.12	0.279801	0.072954	3.83531	0.000125407	0.000593992	p-value	other	ENSMUSG00000036777	Anln
ENSMUSG00000038914:Dido1	5063.74	0.279595	0.0540125	5.17648	2.26107e-07	2.24445e-06	p-value	other	ENSMUSG00000038914	Dido1
ENSMUSG00000057858:Fam204a	1022.21	0.279114	0.0731194	3.81724	0.000134954	0.000633074	p-value	other	ENSMUSG00000057858	Fam204a
ENSMUSG00000022412:Mief1	1501.27	0.278824	0.0706488	3.94662	7.92623e-05	0.000400368	p-value	other	ENSMUSG00000022412	Mief1
ENSMUSG00000046311:Zfp62	4864.88	0.278719	0.0530205	5.25682	1.46571e-07	1.53511e-06	p-value	other	ENSMUSG00000046311	Zfp62
ENSMUSG00000035455:Fignl1	1382.39	0.278672	0.0866402	3.21643	0.00129797	0.00453295	p-value	other	ENSMUSG00000035455	Fignl1
ENSMUSG00000032504:Pdcd6ip	6951.53	0.278529	0.0453471	6.14214	8.14155e-10	1.38352e-08	p-value	other	ENSMUSG00000032504	Pdcd6ip
ENSMUSG00000067942:Zfp160	733.89	0.278445	0.089061	3.12645	0.00176929	0.00595409	p-value	other	ENSMUSG00000067942	Zfp160
ENSMUSG00000042138:Msantd2	1502.85	0.27838	0.0633731	4.39271	1.11944e-05	7.19022e-05	p-value	other	ENSMUSG00000042138	Msantd2
ENSMUSG00000030704:Rab6a	4011.54	0.27828	0.0600472	4.63435	3.58054e-06	2.64583e-05	p-value	other	ENSMUSG00000030704	Rab6a
ENSMUSG00000039428:Tmem135	967.327	0.277671	0.071307	3.89402	9.85956e-05	0.000484204	p-value	other	ENSMUSG00000039428	Tmem135
ENSMUSG00000026788:Zbtb43	1311.65	0.277344	0.0760889	3.645	0.000267391	0.00115315	p-value	other	ENSMUSG00000026788	Zbtb43
ENSMUSG00000037907:Ankrd13b	39.8584	0.298955	0.309223	0.966793	0.333648	0.463781	NS	other	ENSMUSG00000037907	Ankrd13b
ENSMUSG00000029229:Chic2	2222.3	0.276932	0.0572122	4.84044	1.29551e-06	1.07322e-05	p-value	other	ENSMUSG00000029229	Chic2
ENSMUSG00000026737:Pip4k2a	1600.31	0.276643	0.0640449	4.31951	1.56374e-05	9.72742e-05	p-value	other	ENSMUSG00000026737	Pip4k2a
ENSMUSG00000034663:Bmp2k	3757.94	0.276591	0.0614307	4.5025	6.71596e-06	4.59857e-05	p-value	other	ENSMUSG00000034663	Bmp2k
ENSMUSG00000026028:Trak2	6525.89	0.276538	0.0558379	4.95251	7.32634e-07	6.46027e-06	p-value	other	ENSMUSG00000026028	Trak2
ENSMUSG00000031393:Mecp2	4734.28	0.276403	0.0530623	5.20902	1.89837e-07	1.91969e-06	p-value	other	ENSMUSG00000031393	Mecp2
ENSMUSG00000040564:Apoc1	10.0729	0.297955	0.645223	0.461786	0.644234	0.747251	NS	other	ENSMUSG00000040564	Apoc1
ENSMUSG00000027550:Lrrcc1	748.796	0.276013	0.082556	3.34335	0.000827745	0.00306603	p-value	other	ENSMUSG00000027550	Lrrcc1
ENSMUSG00000007379:Dennd2c	1578.33	0.276001	0.0675829	4.08388	4.42895e-05	0.000239888	p-value	other	ENSMUSG00000007379	Dennd2c
ENSMUSG00000049878:Rlf	4541.2	0.275921	0.0563832	4.89368	9.89689e-07	8.4722e-06	p-value	other	ENSMUSG00000049878	Rlf
ENSMUSG00000021254:Gpatch2l	2786.1	0.275894	0.0567294	4.86333	1.15429e-06	9.69526e-06	p-value	other	ENSMUSG00000021254	Gpatch2l
ENSMUSG00000073758:Sh3d21	20.1609	0.297408	0.440018	0.6759	0.499104	0.623895	NS	other	ENSMUSG00000073758	Sh3d21
ENSMUSG00000029070:Mxra8	12.2957	0.297189	0.550003	0.540342	0.588961	0.70145	NS	other	ENSMUSG00000029070	Mxra8
ENSMUSG00000025903:Lypla1	2289.04	0.275746	0.065982	4.17911	2.92649e-05	0.000167729	p-value	other	ENSMUSG00000025903	Lypla1
ENSMUSG00000046111:Cep295	2326.28	0.275679	0.0735692	3.74721	0.000178812	0.000805321	p-value	other	ENSMUSG00000046111	Cep295
ENSMUSG00000078435:AU041133	80.8799	0.29689	0.236807	1.25372	0.209944	0.325655	NS	other	ENSMUSG00000078435	AU041133
ENSMUSG00000030861:Acadsb	1076.65	0.275495	0.0758567	3.63179	0.000281462	0.00120422	p-value	other	ENSMUSG00000030861	Acadsb
ENSMUSG00000037487:Ubr5	16895.7	0.275263	0.0453456	6.07035	1.27636e-09	2.09944e-08	p-value	other	ENSMUSG00000037487	Ubr5
ENSMUSG00000053040:Aph1c	23.4792	0.296566	0.411752	0.720255	0.471368	0.599573	NS	other	ENSMUSG00000053040	Aph1c
ENSMUSG00000024795:Kif20b	1698.66	0.27525	0.0715483	3.84706	0.000119545	0.000571232	p-value	other	ENSMUSG00000024795	Kif20b
ENSMUSG00000055204:Ankrd17	4346.77	0.274929	0.0510571	5.38473	7.25527e-08	8.09436e-07	p-value	other	ENSMUSG00000055204	Ankrd17
ENSMUSG00000029992:Gfpt1	2815.18	0.274752	0.0676963	4.0586	4.93667e-05	0.000263104	p-value	other	ENSMUSG00000029992	Gfpt1
ENSMUSG00000032350:Gclc	3680.85	0.274675	0.0598295	4.59096	4.41202e-06	3.20035e-05	p-value	other	ENSMUSG00000032350	Gclc
ENSMUSG00000039530:Tusc3	822.129	0.274512	0.0804944	3.41033	0.000648847	0.00248406	p-value	other	ENSMUSG00000039530	Tusc3
ENSMUSG00000066406:Akap13	5646.14	0.274454	0.0474137	5.7885	7.10173e-09	1.0068e-07	p-value	other	ENSMUSG00000066406	Akap13
ENSMUSG00000067150:Xpo5	1282.98	0.274024	0.0648983	4.22237	2.41752e-05	0.000142442	p-value	other	ENSMUSG00000067150	Xpo5
ENSMUSG00000038733:Wdr26	18308.8	0.273981	0.0503453	5.44203	5.26774e-08	6.10249e-07	p-value	other	ENSMUSG00000038733	Wdr26
ENSMUSG00000079034:Gm8300	24.5725	0.295885	0.408472	0.72437	0.468838	0.597338	NS	other	ENSMUSG00000079034	Gm8300
ENSMUSG00000020482:Ccdc117	973.329	0.2739	0.0712963	3.84171	0.00012218	0.000580579	p-value	other	ENSMUSG00000020482	Ccdc117
ENSMUSG00000061024:Rrs1	645.698	0.273848	0.0893409	3.0652	0.00217523	0.00713538	p-value	other	ENSMUSG00000061024	Rrs1
ENSMUSG00000024581:Napg	1855.96	0.273781	0.0602053	4.54747	5.42952e-06	3.83542e-05	p-value	other	ENSMUSG00000024581	Napg
ENSMUSG00000040363:Bcor	5750.49	0.273658	0.0505263	5.41615	6.0896e-08	6.93714e-07	p-value	other	ENSMUSG00000040363	Bcor
ENSMUSG00000030213:Atf7ip	6030.5	0.273615	0.0540116	5.06586	4.0657e-07	3.80404e-06	p-value	other	ENSMUSG00000030213	Atf7ip
ENSMUSG00000038002:Cramp1l	2225	0.273291	0.0579867	4.71299	2.44103e-06	1.87255e-05	p-value	other	ENSMUSG00000038002	Cramp1l
ENSMUSG00000063077:Kif1b	1254.46	0.273061	0.0733947	3.72045	0.000198868	0.000882103	p-value	other	ENSMUSG00000063077	Kif1b
ENSMUSG00000027122:Arl14ep	1181.71	0.272902	0.0783518	3.48303	0.000495773	0.00197463	p-value	other	ENSMUSG00000027122	Arl14ep
ENSMUSG00000057982:Zfp809	2669.45	0.272852	0.0593897	4.59427	4.34269e-06	3.15452e-05	p-value	other	ENSMUSG00000057982	Zfp809
ENSMUSG00000029833:Trim24	2535.13	0.272838	0.0591975	4.60895	4.04714e-06	2.95966e-05	p-value	other	ENSMUSG00000029833	Trim24
ENSMUSG00000024817:Uhrf2	1432.93	0.272204	0.0704981	3.86115	0.000112854	0.000544331	p-value	other	ENSMUSG00000024817	Uhrf2
ENSMUSG00000022148:Fyb	36.49	0.294219	0.32081	0.91711	0.359085	0.490961	NS	other	ENSMUSG00000022148	Fyb
ENSMUSG00000024068:Spast	961.808	0.272105	0.0787545	3.4551	0.000550081	0.00215909	p-value	other	ENSMUSG00000024068	Spast
ENSMUSG00000050890:Pdik1l	796.808	0.271972	0.086782	3.13396	0.00172462	0.00582286	p-value	other	ENSMUSG00000050890	Pdik1l
ENSMUSG00000064138:Fam172a	2160.95	0.271203	0.0661887	4.09741	4.17794e-05	0.000228828	p-value	other	ENSMUSG00000064138	Fam172a
ENSMUSG00000033813:Tcea1	6029.18	0.270583	0.0551442	4.90683	9.25616e-07	7.97693e-06	p-value	other	ENSMUSG00000033813	Tcea1
ENSMUSG00000016087:Fli1	135.599	0.29387	0.174339	1.68562	0.0918693	0.168293	NS	other	ENSMUSG00000016087	Fli1
ENSMUSG00000026499:Acbd3	1526.69	0.270308	0.0696177	3.88275	0.000103283	0.00050385	p-value	other	ENSMUSG00000026499	Acbd3
ENSMUSG00000033257:Ttll4	7909.22	0.270142	0.0465154	5.80759	6.33769e-09	9.03473e-08	p-value	other	ENSMUSG00000033257	Ttll4
ENSMUSG00000036768:Kif15	3961.63	0.269624	0.0812287	3.31932	0.00090238	0.00330315	p-value	other	ENSMUSG00000036768	Kif15
ENSMUSG00000021302:Ggps1	2061.03	0.269478	0.0577328	4.66768	3.04621e-06	2.28889e-05	p-value	other	ENSMUSG00000021302	Ggps1
ENSMUSG00000001942:Siae	1195.15	0.269468	0.0691853	3.89488	9.82488e-05	0.000482963	p-value	other	ENSMUSG00000001942	Siae
ENSMUSG00000020091:Eif4ebp2	3337.81	0.269367	0.0623988	4.31686	1.58267e-05	9.82133e-05	p-value	other	ENSMUSG00000020091	Eif4ebp2
ENSMUSG00000021270:Hsp90aa1	20582.4	0.268978	0.0519346	5.17918	2.22868e-07	2.21658e-06	p-value	other	ENSMUSG00000021270	Hsp90aa1
ENSMUSG00000023266:Frs3	35.5639	0.292377	0.348692	0.838496	0.401752	0.533797	NS	other	ENSMUSG00000023266	Frs3
ENSMUSG00000041058:Wwp1	1252.78	0.26885	0.0716398	3.7528	0.000174871	0.000788611	p-value	other	ENSMUSG00000041058	Wwp1
ENSMUSG00000032555:Topbp1	4246.12	0.268648	0.0581174	4.62251	3.79126e-06	2.78351e-05	p-value	other	ENSMUSG00000032555	Topbp1
ENSMUSG00000022100:Xpo7	3678.86	0.268627	0.0526057	5.10643	3.28299e-07	3.14628e-06	p-value	other	ENSMUSG00000022100	Xpo7
ENSMUSG00000024098:Twsg1	1439.07	0.268552	0.0799294	3.35986	0.000779811	0.00291266	p-value	other	ENSMUSG00000024098	Twsg1
ENSMUSG00000031328:Flna	1270.84	0.268391	0.0709821	3.78111	0.000156133	0.000716385	p-value	other	ENSMUSG00000031328	Flna
ENSMUSG00000033623:Pcgf3	1459.11	0.268197	0.0808699	3.3164	0.00091186	0.00333547	p-value	other	ENSMUSG00000033623	Pcgf3
ENSMUSG00000060450:Rnf14	5330.68	0.268094	0.0648187	4.13605	3.53334e-05	0.000197636	p-value	other	ENSMUSG00000060450	Rnf14
ENSMUSG00000060397:Zfp128	98.3245	0.290788	0.21371	1.36067	0.173619	0.281076	NS	other	ENSMUSG00000060397	Zfp128
ENSMUSG00000035248:Zcchc6	7735.42	0.267987	0.0530735	5.04935	4.43327e-07	4.12539e-06	p-value	other	ENSMUSG00000035248	Zcchc6
ENSMUSG00000015522:Arnt	6193.08	0.267974	0.0542491	4.93969	7.82485e-07	6.87034e-06	p-value	other	ENSMUSG00000015522	Arnt
ENSMUSG00000040374:Pex2	1200.52	0.267878	0.0769967	3.47908	0.000503139	0.00199854	p-value	other	ENSMUSG00000040374	Pex2
ENSMUSG00000023830:Igf2r	11425.4	0.267725	0.0502688	5.32587	1.00474e-07	1.08554e-06	p-value	other	ENSMUSG00000023830	Igf2r
ENSMUSG00000034210:Efcab14	3187.17	0.267405	0.0565404	4.72945	2.25128e-06	1.7413e-05	p-value	other	ENSMUSG00000034210	Efcab14
ENSMUSG00000009575:Cbx5	7154.24	0.267401	0.0744748	3.59049	0.000330051	0.00138724	p-value	other	ENSMUSG00000009575	Cbx5
ENSMUSG00000029729:Zkscan1	1698.88	0.26733	0.0730475	3.65967	0.000252541	0.00109629	p-value	other	ENSMUSG00000029729	Zkscan1
ENSMUSG00000079029:Gm5662	129.133	0.289632	0.171227	1.69151	0.0907395	0.166759	NS	other	ENSMUSG00000079029	Gm5662
ENSMUSG00000019961:Tmpo	8840.12	0.267037	0.0703498	3.79584	0.000147146	0.000682162	p-value	other	ENSMUSG00000019961	Tmpo
ENSMUSG00000039000:Ube3c	2321.96	0.266876	0.0591212	4.51405	6.3602e-06	4.39841e-05	p-value	other	ENSMUSG00000039000	Ube3c
ENSMUSG00000029634:Rnf6	5168.88	0.266713	0.0532186	5.01165	5.39642e-07	4.91472e-06	p-value	other	ENSMUSG00000029634	Rnf6
ENSMUSG00000028613:Lrp8	194.641	0.288896	0.147793	1.95473	0.0506146	0.102975	NS	other	ENSMUSG00000028613	Lrp8
ENSMUSG00000021189:Atxn3	3446.86	0.266707	0.0603837	4.41688	1.00138e-05	6.54296e-05	p-value	other	ENSMUSG00000021189	Atxn3
ENSMUSG00000049739:Zfp646	2935.1	0.266431	0.0584057	4.56172	5.07351e-06	3.6188e-05	p-value	other	ENSMUSG00000049739	Zfp646
ENSMUSG00000032411:Tfdp2	7647.96	0.266322	0.052754	5.04838	4.45577e-07	4.14257e-06	p-value	other	ENSMUSG00000032411	Tfdp2
ENSMUSG00000027601:Mtfr1	2912.99	0.266268	0.0678665	3.92342	8.73018e-05	0.000436041	p-value	other	ENSMUSG00000027601	Mtfr1
ENSMUSG00000029246:Ppat	2064.22	0.266104	0.068245	3.89925	9.64897e-05	0.000475454	p-value	other	ENSMUSG00000029246	Ppat
ENSMUSG00000056999:Ide	1252.01	0.266073	0.0747022	3.56178	0.000368355	0.00152698	p-value	other	ENSMUSG00000056999	Ide
ENSMUSG00000050503:Fbxl22	15.1505	0.287637	0.503415	0.571372	0.567748	0.684454	NS	other	ENSMUSG00000050503	Fbxl22
ENSMUSG00000030946:Lhpp	84.1635	0.287468	0.223744	1.28481	0.198859	0.312471	NS	other	ENSMUSG00000030946	Lhpp
ENSMUSG00000029064:Gnb1	20762.5	0.265543	0.0508387	5.22324	1.7582e-07	1.80145e-06	p-value	other	ENSMUSG00000029064	Gnb1
ENSMUSG00000027002:Nckap1	3859.72	0.265357	0.0551586	4.8108	1.50329e-06	1.22556e-05	p-value	other	ENSMUSG00000027002	Nckap1
ENSMUSG00000020593:Lpin1	7450.76	0.265354	0.0614408	4.31885	1.56843e-05	9.74963e-05	p-value	other	ENSMUSG00000020593	Lpin1
ENSMUSG00000022615:Tymp	31.4432	0.287098	0.36091	0.795484	0.426332	0.557506	NS	other	ENSMUSG00000022615	Tymp
ENSMUSG00000025016:Tm9sf3	5215.41	0.265214	0.0525442	5.04744	4.47761e-07	4.15911e-06	p-value	other	ENSMUSG00000025016	Tm9sf3
ENSMUSG00000041846:Smek1	5604.62	0.265083	0.0568442	4.66334	3.11124e-06	2.32923e-05	p-value	other	ENSMUSG00000041846	Smek1
ENSMUSG00000032889:Gm6685	114.494	0.286547	0.191555	1.4959	0.134679	0.228752	NS	other	ENSMUSG00000032889	Gm6685
ENSMUSG00000036208:Nepro	656.854	0.264957	0.0874159	3.03099	0.0024375	0.00785016	p-value	other	ENSMUSG00000036208	Nepro
ENSMUSG00000026577:Blzf1	1019.25	0.264945	0.0882018	3.00385	0.0026659	0.00850039	p-value	other	ENSMUSG00000026577	Blzf1
ENSMUSG00000020719:Ddx5	29710.3	0.264752	0.0489034	5.41378	6.17082e-08	7.00633e-07	p-value	other	ENSMUSG00000020719	Ddx5
ENSMUSG00000043542:Zc2hc1a	50.4817	0.285846	0.294928	0.969205	0.332443	0.462791	NS	other	ENSMUSG00000043542	Zc2hc1a
ENSMUSG00000055670:Zzef1	4825	0.264562	0.0524242	5.04656	4.49847e-07	4.17094e-06	p-value	other	ENSMUSG00000055670	Zzef1
ENSMUSG00000059060:Rad51b	173.467	0.285227	0.166418	1.71392	0.0865429	0.160483	NS	other	ENSMUSG00000059060	Rad51b
ENSMUSG00000029482:Aacs	52.8616	0.285179	0.27151	1.05034	0.29356	0.421327	NS	other	ENSMUSG00000029482	Aacs
ENSMUSG00000038369:Ncoa6	2055.83	0.264181	0.0590235	4.47586	7.61039e-06	5.1424e-05	p-value	other	ENSMUSG00000038369	Ncoa6
ENSMUSG00000055480:Zfp458	89.5142	0.284758	0.218549	1.30294	0.192594	0.305294	NS	other	ENSMUSG00000055480	Zfp458
ENSMUSG00000031508:Ankrd10	1727.74	0.263934	0.0605883	4.3562	1.32341e-05	8.39006e-05	p-value	other	ENSMUSG00000031508	Ankrd10
ENSMUSG00000027630:Tbl1xr1	2398.17	0.263558	0.0604361	4.36094	1.29506e-05	8.22553e-05	p-value	other	ENSMUSG00000027630	Tbl1xr1
ENSMUSG00000037940:Inpp4b	123.922	0.284216	0.183663	1.54749	0.121745	0.211009	NS	other	ENSMUSG00000037940	Inpp4b
ENSMUSG00000029775:Klhdc10	4704.62	0.263475	0.0580404	4.53952	5.63834e-06	3.96655e-05	p-value	other	ENSMUSG00000029775	Klhdc10
ENSMUSG00000049539:Hist1h1a	64.9886	0.284047	0.27637	1.02778	0.304056	0.432847	NS	other	ENSMUSG00000049539	Hist1h1a
ENSMUSG00000059406:Tmprss9	62.1784	0.28401	0.25416	1.11745	0.263803	0.388435	NS	other	ENSMUSG00000059406	Tmprss9
ENSMUSG00000026434:Nucks1	12898.3	0.263136	0.0568478	4.62879	3.67811e-06	2.71403e-05	p-value	other	ENSMUSG00000026434	Nucks1
ENSMUSG00000038342:Mlxip	3008.01	0.263075	0.0611273	4.30373	1.67948e-05	0.000103099	p-value	other	ENSMUSG00000038342	Mlxip
ENSMUSG00000078876:Gm14408	155.03	0.283671	0.165917	1.70972	0.0873182	0.161696	NS	other	ENSMUSG00000078876	Gm14408
ENSMUSG00000036707:Cab39	6609.3	0.263072	0.0525899	5.00234	5.664e-07	5.12657e-06	p-value	other	ENSMUSG00000036707	Cab39
ENSMUSG00000038766:Gabpb2	11166	0.263071	0.0684199	3.84494	0.00012058	0.000574041	p-value	other	ENSMUSG00000038766	Gabpb2
ENSMUSG00000078970:Wdr92	864.896	0.26237	0.0885559	2.96277	0.00304888	0.00956118	p-value	other	ENSMUSG00000078970	Wdr92
ENSMUSG00000046152:Fut10	96.6022	0.283425	0.228411	1.24085	0.21466	0.331418	NS	other	ENSMUSG00000046152	Fut10
ENSMUSG00000079470:Utp14b	167.522	0.283389	0.172483	1.64299	0.100385	0.180446	NS	other	ENSMUSG00000079470	Utp14b
ENSMUSG00000028397:Kdm4c	1342.03	0.262197	0.0736438	3.56034	0.000370381	0.00153414	p-value	other	ENSMUSG00000028397	Kdm4c
ENSMUSG00000008200:Fnbp4	5021.34	0.261514	0.0465379	5.61939	1.91637e-08	2.48982e-07	p-value	other	ENSMUSG00000008200	Fnbp4
ENSMUSG00000057181:5730455P16Rik	1141.44	0.261479	0.0750838	3.48249	0.000496772	0.00197784	p-value	other	ENSMUSG00000057181	5730455P16Rik
ENSMUSG00000037236:Matr3	4495.03	0.261232	0.0543125	4.8098	1.51082e-06	1.22975e-05	p-value	other	ENSMUSG00000037236	Matr3
ENSMUSG00000000420:Galnt1	2185.76	0.260971	0.061066	4.2736	1.92345e-05	0.000115995	p-value	other	ENSMUSG00000000420	Galnt1
ENSMUSG00000009035:Tmem184b	146.357	0.282606	0.166244	1.69995	0.08914	0.164409	NS	other	ENSMUSG00000009035	Tmem184b
ENSMUSG00000023852:Chd1	3667.29	0.260864	0.0614778	4.24323	2.20326e-05	0.000130945	p-value	other	ENSMUSG00000023852	Chd1
ENSMUSG00000001376:Vps50	1428.25	0.260751	0.0732021	3.56207	0.000367943	0.00152589	p-value	other	ENSMUSG00000001376	Vps50
ENSMUSG00000038482:Tfdp1	1933.12	0.260636	0.0725951	3.59026	0.000330345	0.00138791	p-value	other	ENSMUSG00000038482	Tfdp1
ENSMUSG00000042410:Agps	2540.33	0.26058	0.0542563	4.80275	1.56498e-06	1.26779e-05	p-value	other	ENSMUSG00000042410	Agps
ENSMUSG00000031482:Slc25a15	179.856	0.28235	0.157066	1.79765	0.0722323	0.138869	NS	other	ENSMUSG00000031482	Slc25a15
ENSMUSG00000040025:Ythdf2	1680.6	0.260316	0.0609965	4.26772	1.97483e-05	0.000118953	p-value	other	ENSMUSG00000040025	Ythdf2
ENSMUSG00000022837:Iqcb1	183.507	0.281948	0.146224	1.92819	0.0538315	0.108339	NS	other	ENSMUSG00000022837	Iqcb1
ENSMUSG00000052707:Tnrc6a	4731.61	0.260265	0.0544701	4.77813	1.76931e-06	1.40668e-05	p-value	other	ENSMUSG00000052707	Tnrc6a
ENSMUSG00000029461:Fam168a	2551.03	0.260068	0.0535038	4.86073	1.16955e-06	9.78344e-06	p-value	other	ENSMUSG00000029461	Fam168a
ENSMUSG00000023921:Mut	1727.53	0.260038	0.0657433	3.95535	7.64226e-05	0.000388317	p-value	other	ENSMUSG00000023921	Mut
ENSMUSG00000043346:Gm6741	1373.28	0.260024	0.0706556	3.68016	0.000233083	0.00101976	p-value	other	ENSMUSG00000043346	Gm6741
ENSMUSG00000025423:Pias2	2115.32	0.259994	0.0601372	4.32335	1.53681e-05	9.57146e-05	p-value	other	ENSMUSG00000025423	Pias2
ENSMUSG00000041594:Tmtc4	58.8879	0.281588	0.267872	1.0512	0.293166	0.420847	NS	other	ENSMUSG00000041594	Tmtc4
ENSMUSG00000031591:Asah1	2001.23	0.259977	0.0634289	4.09871	4.15454e-05	0.000227668	p-value	other	ENSMUSG00000031591	Asah1
ENSMUSG00000037608:Bclaf1	9918.94	0.259952	0.049721	5.22822	1.71145e-07	1.76192e-06	p-value	other	ENSMUSG00000037608	Bclaf1
ENSMUSG00000053799:Exoc6	2369.62	0.259906	0.060526	4.29412	1.75389e-05	0.0001069	p-value	other	ENSMUSG00000053799	Exoc6
ENSMUSG00000032481:Smarcc1	3634.61	0.259815	0.0566353	4.5875	4.48589e-06	3.24934e-05	p-value	other	ENSMUSG00000032481	Smarcc1
ENSMUSG00000033502:Cdc14a	70.328	0.28044	0.248002	1.1308	0.258141	0.382001	NS	other	ENSMUSG00000033502	Cdc14a
ENSMUSG00000042333:Tnfrsf14	1681.93	0.259671	0.0649924	3.99541	6.45818e-05	0.00033512	p-value	other	ENSMUSG00000042333	Tnfrsf14
ENSMUSG00000038855:Itpkb	90.5694	0.280149	0.21294	1.31563	0.1883	0.299924	NS	other	ENSMUSG00000038855	Itpkb
ENSMUSG00000027309:4930402H24Rik	2485.8	0.259571	0.0651511	3.98414	6.77254e-05	0.000348787	p-value	other	ENSMUSG00000027309	4930402H24Rik
ENSMUSG00000030522:Mtmr10	1493	0.259454	0.0693271	3.74246	0.000182228	0.000819627	p-value	other	ENSMUSG00000030522	Mtmr10
ENSMUSG00000029718:Pcolce	34.0138	0.279258	0.345404	0.808496	0.418805	0.549906	NS	other	ENSMUSG00000029718	Pcolce
ENSMUSG00000079614:Seh1l	1687.65	0.259414	0.076272	3.40117	0.000670988	0.00255833	p-value	other	ENSMUSG00000079614	Seh1l
ENSMUSG00000063550:Nup98	3232.13	0.259258	0.0540281	4.79858	1.59793e-06	1.28976e-05	p-value	other	ENSMUSG00000063550	Nup98
ENSMUSG00000031600:Vps37a	5181.24	0.259155	0.046032	5.62988	1.80336e-08	2.36093e-07	p-value	other	ENSMUSG00000031600	Vps37a
ENSMUSG00000045165:AI467606	851.557	0.258516	0.0765038	3.37913	0.00072716	0.00274249	p-value	other	ENSMUSG00000045165	AI467606
ENSMUSG00000040848:Sft2d2	6160.4	0.258392	0.044909	5.75367	8.73282e-09	1.2162e-07	p-value	other	ENSMUSG00000040848	Sft2d2
ENSMUSG00000053012:Krcc1	1779.85	0.258361	0.0714808	3.61441	0.000301037	0.00127944	p-value	other	ENSMUSG00000053012	Krcc1
ENSMUSG00000022797:Tfrc	43819	0.257897	0.0672069	3.83736	0.000124365	0.000589598	p-value	other	ENSMUSG00000022797	Tfrc
ENSMUSG00000026463:Atp2b4	65411.4	0.257714	0.063302	4.07118	4.67764e-05	0.000250974	p-value	other	ENSMUSG00000026463	Atp2b4
ENSMUSG00000052557:Gan	970.739	0.257412	0.0750388	3.43039	0.00060272	0.00233006	p-value	other	ENSMUSG00000052557	Gan
ENSMUSG00000025571:Tnrc6c	3552.92	0.257198	0.0588754	4.36851	1.25098e-05	7.95543e-05	p-value	other	ENSMUSG00000025571	Tnrc6c
ENSMUSG00000040430:Pitpnc1	3078.45	0.257197	0.0632109	4.06887	4.72417e-05	0.000252941	p-value	other	ENSMUSG00000040430	Pitpnc1
ENSMUSG00000037503:Fam168b	9481.64	0.256736	0.0475029	5.40464	6.49373e-08	7.32436e-07	p-value	other	ENSMUSG00000037503	Fam168b
ENSMUSG00000032254:Kif23	6502.72	0.25671	0.0564537	4.54727	5.43466e-06	3.83641e-05	p-value	other	ENSMUSG00000032254	Kif23
ENSMUSG00000040661:Rad54l2	3351.75	0.256397	0.0550675	4.65604	3.22347e-06	2.40559e-05	p-value	other	ENSMUSG00000040661	Rad54l2
ENSMUSG00000002320:Tm9sf1	2116.04	0.256022	0.0631859	4.05188	5.08078e-05	0.000269923	p-value	other	ENSMUSG00000002320	Tm9sf1
ENSMUSG00000027652:Ralgapb	5738.15	0.255921	0.051534	4.96605	6.8329e-07	6.08792e-06	p-value	other	ENSMUSG00000027652	Ralgapb
ENSMUSG00000030254:Rad18	966.165	0.255596	0.078711	3.24728	0.00116514	0.00412237	p-value	other	ENSMUSG00000030254	Rad18
ENSMUSG00000020064:Herc4	1137.05	0.255594	0.0762504	3.35204	0.000802185	0.00298212	p-value	other	ENSMUSG00000020064	Herc4
ENSMUSG00000016493:Cd46	152.784	0.276517	0.180108	1.53529	0.124714	0.214955	NS	other	ENSMUSG00000016493	Cd46
ENSMUSG00000038784:Cnot4	1600.83	0.25501	0.0676191	3.77127	0.00016242	0.000740267	p-value	other	ENSMUSG00000038784	Cnot4
ENSMUSG00000060681:Slc9a6	1775.84	0.254881	0.06962	3.66104	0.000251195	0.00109156	p-value	other	ENSMUSG00000060681	Slc9a6
ENSMUSG00000053916:Nanp	1392.56	0.2547	0.0697383	3.65222	0.00025998	0.00112497	p-value	other	ENSMUSG00000053916	Nanp
ENSMUSG00000029501:Ankle2	1941.82	0.254606	0.0623358	4.08442	4.41865e-05	0.000239456	p-value	other	ENSMUSG00000029501	Ankle2
ENSMUSG00000041747:Utp15	1368.54	0.254495	0.0660226	3.85466	0.000115891	0.000556102	p-value	other	ENSMUSG00000041747	Utp15
ENSMUSG00000024378:Stard4	7534.73	0.254334	0.0501055	5.07596	3.85545e-07	3.61392e-06	p-value	other	ENSMUSG00000024378	Stard4
ENSMUSG00000040028:Elavl1	4570.55	0.254124	0.0507098	5.01133	5.40541e-07	4.91854e-06	p-value	other	ENSMUSG00000040028	Elavl1
ENSMUSG00000034602:Mon2	3553.63	0.254043	0.0560297	4.53408	5.78541e-06	4.05889e-05	p-value	other	ENSMUSG00000034602	Mon2
ENSMUSG00000042211:Fbxo38	3618.66	0.254033	0.0515456	4.92831	8.29428e-07	7.25767e-06	p-value	other	ENSMUSG00000042211	Fbxo38
ENSMUSG00000021311:Mtr	3492.13	0.253901	0.0532712	4.76621	1.87725e-06	1.4833e-05	p-value	other	ENSMUSG00000021311	Mtr
ENSMUSG00000027651:Rprd1b	4527.97	0.253717	0.0538443	4.71204	2.45248e-06	1.87993e-05	p-value	other	ENSMUSG00000027651	Rprd1b
ENSMUSG00000027176:Cstf3	2928.33	0.253409	0.0575679	4.40191	1.07301e-05	6.93539e-05	p-value	other	ENSMUSG00000027176	Cstf3
ENSMUSG00000025544:Tm9sf2	3780.35	0.253202	0.0637224	3.97351	7.08202e-05	0.000362905	p-value	other	ENSMUSG00000025544	Tm9sf2
ENSMUSG00000054737:Zfp182	1140.1	0.25319	0.0765736	3.30649	0.000944744	0.00344104	p-value	other	ENSMUSG00000054737	Zfp182
ENSMUSG00000053600:Zfp472	944.114	0.253133	0.0728165	3.47631	0.00050837	0.00201538	p-value	other	ENSMUSG00000053600	Zfp472
ENSMUSG00000028233:Tgs1	1009.7	0.252943	0.0773117	3.27173	0.00106892	0.00383214	p-value	other	ENSMUSG00000028233	Tgs1
ENSMUSG00000029173:Sepsecs	885.72	0.25292	0.0806543	3.13586	0.00171351	0.00579489	p-value	other	ENSMUSG00000029173	Sepsecs
ENSMUSG00000047767:Atg16l2	205.849	0.274111	0.156246	1.75436	0.0793697	0.149917	NS	other	ENSMUSG00000047767	Atg16l2
ENSMUSG00000014767:Tbp	1040.76	0.252914	0.0778109	3.25036	0.00115257	0.00408918	p-value	other	ENSMUSG00000014767	Tbp
ENSMUSG00000022387:Brd1	4187.79	0.252468	0.0538421	4.68903	2.74499e-06	2.07471e-05	p-value	other	ENSMUSG00000022387	Brd1
ENSMUSG00000072872:Rybp	1239.12	0.252351	0.0680067	3.71068	0.000206704	0.000912519	p-value	other	ENSMUSG00000072872	Rybp
ENSMUSG00000046096:BC030336	1060.71	0.25188	0.0730252	3.44923	0.000562196	0.00219908	p-value	other	ENSMUSG00000046096	BC030336
ENSMUSG00000058587:Tmod3	15278.5	0.251773	0.0501193	5.02346	5.07482e-07	4.64656e-06	p-value	other	ENSMUSG00000058587	Tmod3
ENSMUSG00000038518:Jarid2	3295.8	0.25163	0.0516753	4.86944	1.11913e-06	9.42313e-06	p-value	other	ENSMUSG00000038518	Jarid2
ENSMUSG00000023027:Atf1	4237.03	0.251078	0.0506385	4.95825	7.11316e-07	6.29935e-06	p-value	other	ENSMUSG00000023027	Atf1
ENSMUSG00000026466:Tor1aip1	1749.27	0.250351	0.0657298	3.80878	0.000139652	0.000652729	p-value	other	ENSMUSG00000026466	Tor1aip1
ENSMUSG00000020070:Rufy2	98.0537	0.273541	0.197906	1.38218	0.166916	0.272244	NS	other	ENSMUSG00000020070	Rufy2
ENSMUSG00000028032:Papss1	1393.17	0.250164	0.0671191	3.72717	0.000193643	0.000861906	p-value	other	ENSMUSG00000028032	Papss1
ENSMUSG00000040029:Ipo8	2173.14	0.249719	0.0766731	3.25693	0.00112623	0.00400958	p-value	other	ENSMUSG00000040029	Ipo8
ENSMUSG00000000708:Kat2b	1568.99	0.249589	0.0612621	4.07411	4.61897e-05	0.000248293	p-value	other	ENSMUSG00000000708	Kat2b
ENSMUSG00000019843:Fyn	1251.22	0.249583	0.0716921	3.48132	0.000498951	0.00198427	p-value	other	ENSMUSG00000019843	Fyn
ENSMUSG00000015568:Lpl	99.4994	0.273023	0.239432	1.1403	0.254163	0.378007	NS	other	ENSMUSG00000015568	Lpl
ENSMUSG00000062604:Srpk2	2466.14	0.249379	0.0644823	3.86741	0.000109999	0.000532562	p-value	other	ENSMUSG00000062604	Srpk2
ENSMUSG00000040123:Zmym5	2248.74	0.248924	0.0627688	3.96574	7.31697e-05	0.000373639	p-value	other	ENSMUSG00000040123	Zmym5
ENSMUSG00000033953:Ppp3r1	2297.31	0.248561	0.0686417	3.62113	0.000293313	0.00125024	p-value	other	ENSMUSG00000033953	Ppp3r1
ENSMUSG00000021629:Slc30a5	1423.34	0.248477	0.0782338	3.17608	0.00149281	0.00513995	p-value	other	ENSMUSG00000021629	Slc30a5
ENSMUSG00000005672:Kit	133.679	0.272291	0.174827	1.55749	0.119354	0.207882	NS	other	ENSMUSG00000005672	Kit
ENSMUSG00000022698:Naa50	2172.12	0.248451	0.0595338	4.17328	3.00247e-05	0.000171398	p-value	other	ENSMUSG00000022698	Naa50
ENSMUSG00000078622:Ccdc47	3456.03	0.248326	0.0632446	3.92643	8.62164e-05	0.00043146	p-value	other	ENSMUSG00000078622	Ccdc47
ENSMUSG00000007850:Hnrnph1	9883.05	0.247862	0.0430349	5.75955	8.43369e-09	1.17613e-07	p-value	other	ENSMUSG00000007850	Hnrnph1
ENSMUSG00000020790:Ankfy1	6077.45	0.247593	0.0478764	5.17149	2.32233e-07	2.30081e-06	p-value	other	ENSMUSG00000020790	Ankfy1
ENSMUSG00000074582:Arfgef2	23869.6	0.247141	0.0443912	5.56734	2.58655e-08	3.23366e-07	p-value	other	ENSMUSG00000074582	Arfgef2
ENSMUSG00000053897:Slc39a8	6732.37	0.247052	0.0536972	4.60085	4.20779e-06	3.06521e-05	p-value	other	ENSMUSG00000053897	Slc39a8
ENSMUSG00000033847:Pla2g4c	42.3991	0.270991	0.29973	0.904117	0.365933	0.498069	NS	other	ENSMUSG00000033847	Pla2g4c
ENSMUSG00000049657:Zbtb5	909.533	0.247045	0.0805473	3.06708	0.00216164	0.00710214	p-value	other	ENSMUSG00000049657	Zbtb5
ENSMUSG00000042202:Slc35e2	2715.2	0.246947	0.0607271	4.06651	4.77224e-05	0.000255382	p-value	other	ENSMUSG00000042202	Slc35e2
ENSMUSG00000022151:Ttc33	1690.62	0.246904	0.0692708	3.56432	0.000364794	0.00151432	p-value	other	ENSMUSG00000022151	Ttc33
ENSMUSG00000039157:Fam102a	135.174	0.269875	0.195808	1.37826	0.168122	0.273776	NS	other	ENSMUSG00000039157	Fam102a
ENSMUSG00000022451:Twf1	1462.83	0.246684	0.0752298	3.27907	0.0010415	0.00374825	p-value	other	ENSMUSG00000022451	Twf1
ENSMUSG00000037287:Tbcel	5666.83	0.246417	0.0484607	5.08488	3.67854e-07	3.46391e-06	p-value	other	ENSMUSG00000037287	Tbcel
ENSMUSG00000027189:Trim44	3063.81	0.246345	0.0521784	4.7212	2.34459e-06	1.80667e-05	p-value	other	ENSMUSG00000027189	Trim44
ENSMUSG00000025220:Mgea5	10664.1	0.246183	0.0492016	5.00356	5.62816e-07	5.09862e-06	p-value	other	ENSMUSG00000025220	Mgea5
ENSMUSG00000026753:Ppp6c	5384.29	0.245797	0.0496647	4.94912	7.45488e-07	6.56612e-06	p-value	other	ENSMUSG00000026753	Ppp6c
ENSMUSG00000002222:Rmnd5a	9931.72	0.245483	0.0501604	4.89396	9.8826e-07	8.46703e-06	p-value	other	ENSMUSG00000002222	Rmnd5a
ENSMUSG00000046603:Tcaim	145.778	0.269011	0.185561	1.44972	0.147136	0.246283	NS	other	ENSMUSG00000046603	Tcaim
ENSMUSG00000030536:Iqgap1	6680.45	0.245354	0.0479957	5.112	3.18765e-07	3.06348e-06	p-value	other	ENSMUSG00000030536	Iqgap1
ENSMUSG00000035062:Zc4h2	23.5114	0.268853	0.429813	0.625512	0.531635	0.653184	NS	other	ENSMUSG00000035062	Zc4h2
ENSMUSG00000027665:Pik3ca	2436.14	0.245292	0.0582304	4.21244	2.52624e-05	0.000147409	p-value	other	ENSMUSG00000027665	Pik3ca
ENSMUSG00000044452:Zfp507	2443.55	0.245201	0.0615047	3.98671	6.69948e-05	0.000345719	p-value	other	ENSMUSG00000044452	Zfp507
ENSMUSG00000056234:Ncoa4	40265.6	0.245015	0.0444573	5.51125	3.56303e-08	4.30753e-07	p-value	other	ENSMUSG00000056234	Ncoa4
ENSMUSG00000059820:AU019823	1585.62	0.244698	0.0672858	3.63669	0.000276162	0.00118451	p-value	other	ENSMUSG00000059820	AU019823
ENSMUSG00000029467:Atp2a2	7223.11	0.243858	0.0567824	4.29461	1.75001e-05	0.000106727	p-value	other	ENSMUSG00000029467	Atp2a2
ENSMUSG00000020220:Vps13d	6732.32	0.243294	0.0474435	5.12809	2.92701e-07	2.83958e-06	p-value	other	ENSMUSG00000020220	Vps13d
ENSMUSG00000020917:Acly	16750	0.242659	0.0464009	5.22962	1.69859e-07	1.75044e-06	p-value	other	ENSMUSG00000020917	Acly
ENSMUSG00000000276:Dgke	244.644	0.268016	0.1527	1.75518	0.079229	0.149707	NS	other	ENSMUSG00000000276	Dgke
ENSMUSG00000040725:Hnrnpul1	14499.8	0.242162	0.0545964	4.4355	9.18591e-06	6.05939e-05	p-value	other	ENSMUSG00000040725	Hnrnpul1
ENSMUSG00000021003:Galc	1997.28	0.24207	0.0659296	3.67164	0.000240995	0.00105035	p-value	other	ENSMUSG00000021003	Galc
ENSMUSG00000022008:Gpalpp1	2494.45	0.241875	0.0659272	3.66882	0.000243668	0.00106065	p-value	other	ENSMUSG00000022008	Gpalpp1
ENSMUSG00000028124:Gclm	15231.1	0.241798	0.0496362	4.87141	1.10803e-06	9.34494e-06	p-value	other	ENSMUSG00000028124	Gclm
ENSMUSG00000025245:Lztfl1	1293.52	0.241708	0.0701354	3.44631	0.0005683	0.00221536	p-value	other	ENSMUSG00000025245	Lztfl1
ENSMUSG00000052056:Zfp217	8039.97	0.241555	0.0455892	5.2985	1.16755e-07	1.24831e-06	p-value	other	ENSMUSG00000052056	Zfp217
ENSMUSG00000034601:2700049A03Rik	1806.15	0.241418	0.0635744	3.79742	0.000146211	0.000678748	p-value	other	ENSMUSG00000034601	2700049A03Rik
ENSMUSG00000035329:Fbxo33	1892.67	0.241211	0.0596463	4.04402	5.25424e-05	0.000278131	p-value	other	ENSMUSG00000035329	Fbxo33
ENSMUSG00000041229:Phf8	2320.74	0.241018	0.0638159	3.77677	0.000158873	0.000726357	p-value	other	ENSMUSG00000041229	Phf8
ENSMUSG00000035150:Eif2s3x	6204.24	0.241009	0.0574927	4.19199	2.76516e-05	0.000159806	p-value	other	ENSMUSG00000035150	Eif2s3x
ENSMUSG00000028060:2810403A07Rik	2863.85	0.240829	0.0542956	4.43552	9.18524e-06	6.05939e-05	p-value	other	ENSMUSG00000028060	2810403A07Rik
ENSMUSG00000039840:Epg5	5821.05	0.240603	0.0510962	4.70883	2.49145e-06	1.90553e-05	p-value	other	ENSMUSG00000039840	Epg5
ENSMUSG00000032525:Nktr	5460.94	0.240365	0.0517226	4.64719	3.36486e-06	2.50268e-05	p-value	other	ENSMUSG00000032525	Nktr
ENSMUSG00000019878:Hsf2	187.402	0.266573	0.148293	1.79761	0.072239	0.138869	NS	other	ENSMUSG00000019878	Hsf2
ENSMUSG00000029385:Ccng2	3545.88	0.239813	0.0581972	4.1207	3.77728e-05	0.000209454	p-value	other	ENSMUSG00000029385	Ccng2
ENSMUSG00000018209:Stk4	6645.78	0.239588	0.052932	4.52634	6.00136e-06	4.17896e-05	p-value	other	ENSMUSG00000018209	Stk4
ENSMUSG00000020964:Sel1l	3168.19	0.239504	0.0562655	4.25668	2.07486e-05	0.000124322	p-value	other	ENSMUSG00000020964	Sel1l
ENSMUSG00000030643:Rab30	1291.5	0.238681	0.067538	3.53402	0.000409296	0.00166758	p-value	other	ENSMUSG00000030643	Rab30
ENSMUSG00000037957:Wdr20	1453.23	0.238663	0.0684273	3.48784	0.000486938	0.00194472	p-value	other	ENSMUSG00000037957	Wdr20
ENSMUSG00000015733:Capza2	5198.05	0.238621	0.0503946	4.73504	2.19007e-06	1.70165e-05	p-value	other	ENSMUSG00000015733	Capza2
ENSMUSG00000031822:Gse1	13230.1	0.238111	0.0547201	4.35143	1.35253e-05	8.55879e-05	p-value	other	ENSMUSG00000031822	Gse1
ENSMUSG00000006932:Ctnnb1	18996	0.23786	0.0476766	4.98904	6.06812e-07	5.47304e-06	p-value	other	ENSMUSG00000006932	Ctnnb1
ENSMUSG00000031715:Smarca5	5984.06	0.237837	0.0642065	3.70426	0.000212012	0.000933543	p-value	other	ENSMUSG00000031715	Smarca5
ENSMUSG00000032409:Atr	888.806	0.237731	0.0743647	3.19682	0.00138949	0.00481816	p-value	other	ENSMUSG00000032409	Atr
ENSMUSG00000022404:Slc25a17	1486.92	0.237654	0.0626166	3.79537	0.000147421	0.000682559	p-value	other	ENSMUSG00000022404	Slc25a17
ENSMUSG00000041530:Ago1	1562.76	0.237592	0.0715624	3.32007	0.000899949	0.00329543	p-value	other	ENSMUSG00000041530	Ago1
ENSMUSG00000015937:H2afy	1362.81	0.237246	0.0670348	3.53915	0.000401414	0.00164148	p-value	other	ENSMUSG00000015937	H2afy
ENSMUSG00000026721:Rabgap1l	3991.82	0.237158	0.0505688	4.6898	2.73476e-06	2.07003e-05	p-value	other	ENSMUSG00000026721	Rabgap1l
ENSMUSG00000001687:Ubl3	2638.79	0.236755	0.0562335	4.21021	2.55135e-05	0.000148621	p-value	other	ENSMUSG00000001687	Ubl3
ENSMUSG00000030016:Zfp638	3512.55	0.236724	0.0578772	4.09011	4.31165e-05	0.000234774	p-value	other	ENSMUSG00000030016	Zfp638
ENSMUSG00000038332:Sesn1	2649.86	0.236501	0.0651859	3.6281	0.000285512	0.00122002	p-value	other	ENSMUSG00000038332	Sesn1
ENSMUSG00000048478:Spata33	24.301	0.264806	0.395198	0.670058	0.502821	0.626938	NS	other	ENSMUSG00000048478	Spata33
ENSMUSG00000024908:Ppp6r3	5533.63	0.236488	0.0534237	4.42664	9.57134e-06	6.27054e-05	p-value	other	ENSMUSG00000024908	Ppp6r3
ENSMUSG00000025261:Huwe1	14083.8	0.236436	0.0440756	5.36433	8.12498e-08	8.96718e-07	p-value	other	ENSMUSG00000025261	Huwe1
ENSMUSG00000025241:Fyco1	1539.11	0.236138	0.0728009	3.24361	0.00118027	0.00416584	p-value	other	ENSMUSG00000025241	Fyco1
ENSMUSG00000010392:Gosr1	1740.11	0.235782	0.0623876	3.77931	0.000157266	0.000720614	p-value	other	ENSMUSG00000010392	Gosr1
ENSMUSG00000034168:Irf2bpl	2364.66	0.235703	0.0612733	3.84674	0.000119698	0.000571432	p-value	other	ENSMUSG00000034168	Irf2bpl
ENSMUSG00000020271:Fbxw11	3189.36	0.235319	0.0608816	3.86519	0.000111005	0.000536418	p-value	other	ENSMUSG00000020271	Fbxw11
ENSMUSG00000030142:Clec4e	20.1843	0.263911	0.420953	0.626938	0.5307	0.65227	NS	other	ENSMUSG00000030142	Clec4e
ENSMUSG00000002249:Tead3	152.478	0.263863	0.157859	1.67151	0.0946204	0.172257	NS	other	ENSMUSG00000002249	Tead3
ENSMUSG00000034066:Farp2	177.963	0.263583	0.155865	1.6911	0.0908178	0.166873	NS	other	ENSMUSG00000034066	Farp2
ENSMUSG00000038446:Cdc40	3707.98	0.235166	0.0595185	3.95115	7.77782e-05	0.000393841	p-value	other	ENSMUSG00000038446	Cdc40
ENSMUSG00000023861:Mpc1	2764.15	0.235105	0.0593528	3.96114	7.45934e-05	0.000380453	p-value	other	ENSMUSG00000023861	Mpc1
ENSMUSG00000047710:Champ1	1350.24	0.235029	0.0733847	3.2027	0.00136144	0.00473208	p-value	other	ENSMUSG00000047710	Champ1
ENSMUSG00000024789:Jak2	4917.31	0.234977	0.0558783	4.20515	2.60908e-05	0.000151554	p-value	other	ENSMUSG00000024789	Jak2
ENSMUSG00000027829:Ccnl1	8668.93	0.234735	0.0480624	4.88397	1.03971e-06	8.83406e-06	p-value	other	ENSMUSG00000027829	Ccnl1
ENSMUSG00000033228:Scaf11	6359.89	0.234371	0.0534339	4.38618	1.15358e-05	7.38177e-05	p-value	other	ENSMUSG00000033228	Scaf11
ENSMUSG00000021339:Mrs2	1009.78	0.23433	0.0744388	3.14796	0.00164415	0.00558793	p-value	other	ENSMUSG00000021339	Mrs2
ENSMUSG00000083649:Rasl2-9	23.1773	0.262541	0.415794	0.631421	0.527765	0.649908	NS	other	ENSMUSG00000083649	Rasl2-9
ENSMUSG00000022822:Abcc5	9102.93	0.234108	0.0533671	4.38674	1.15062e-05	7.36744e-05	p-value	other	ENSMUSG00000022822	Abcc5
ENSMUSG00000028309:Rnf20	6655.3	0.233798	0.0491635	4.75552	1.97935e-06	1.55679e-05	p-value	other	ENSMUSG00000028309	Rnf20
ENSMUSG00000026031:Cflar	3266.71	0.233107	0.0577556	4.0361	5.43481e-05	0.000286802	p-value	other	ENSMUSG00000026031	Cflar
ENSMUSG00000040706:Agmat	16.9836	0.261524	0.459416	0.569252	0.569185	0.685856	NS	other	ENSMUSG00000040706	Agmat
ENSMUSG00000047446:Arl4a	1894.54	0.232351	0.0663947	3.49955	0.000466051	0.00187076	p-value	other	ENSMUSG00000047446	Arl4a
ENSMUSG00000027006:Dnajc10	3881.46	0.232114	0.0535637	4.33341	1.46814e-05	9.20525e-05	p-value	other	ENSMUSG00000027006	Dnajc10
ENSMUSG00000047539:Fbxo28	1493.5	0.232012	0.0671276	3.45627	0.000547698	0.00215056	p-value	other	ENSMUSG00000047539	Fbxo28
ENSMUSG00000020486:Sept4	937.337	0.231999	0.0784892	2.95581	0.00311847	0.00974367	p-value	other	ENSMUSG00000020486	2004-09-01
ENSMUSG00000026156:B3gat2	94.1493	0.26087	0.217901	1.19719	0.231231	0.350932	NS	other	ENSMUSG00000026156	B3gat2
ENSMUSG00000061119:Prcp	995.503	0.231965	0.0725313	3.19814	0.00138316	0.00479944	p-value	other	ENSMUSG00000061119	Prcp
ENSMUSG00000049969:Plekhf2	1613.18	0.231866	0.0652075	3.55581	0.000376813	0.00155889	p-value	other	ENSMUSG00000049969	Plekhf2
ENSMUSG00000025199:Chuk	4274.69	0.231445	0.0537468	4.30621	1.66077e-05	0.000102257	p-value	other	ENSMUSG00000025199	Chuk
ENSMUSG00000042350:Arel1	15935.4	0.231369	0.048084	4.81176	1.49603e-06	1.22158e-05	p-value	other	ENSMUSG00000042350	Arel1
ENSMUSG00000040488:Ltbp4	25.2087	0.260627	0.381845	0.682547	0.494893	0.620812	NS	other	ENSMUSG00000040488	Ltbp4
ENSMUSG00000025134:Alyref	2142.89	0.231058	0.0704541	3.27955	0.00103971	0.00374442	p-value	other	ENSMUSG00000025134	Alyref
ENSMUSG00000021843:Ktn1	4928.98	0.230813	0.0499514	4.62076	3.82343e-06	2.80512e-05	p-value	other	ENSMUSG00000021843	Ktn1
ENSMUSG00000097581:Gm21936	10.9376	0.260561	0.595387	0.437633	0.661652	0.761004	NS	other	ENSMUSG00000097581	Gm21936
ENSMUSG00000028249:Sdcbp	8233.76	0.230721	0.0544184	4.23975	2.2377e-05	0.000132838	p-value	other	ENSMUSG00000028249	Sdcbp
ENSMUSG00000021938:Pspc1	3275.57	0.230635	0.0563159	4.09537	4.21494e-05	0.000230363	p-value	other	ENSMUSG00000021938	Pspc1
ENSMUSG00000018411:Mapt	8.81999	0.260164	0.677657	0.383917	0.70104	0.79324	NS	other	ENSMUSG00000018411	Mapt
ENSMUSG00000000605:Clcn4	1718.69	0.230541	0.0606435	3.80158	0.000143775	0.000669254	p-value	other	ENSMUSG00000000605	Clcn4
ENSMUSG00000029068:Ccnl2	11051.6	0.230303	0.0473086	4.8681	1.12678e-06	9.47975e-06	p-value	other	ENSMUSG00000029068	Ccnl2
ENSMUSG00000061455:Stx17	2105.87	0.230036	0.0603124	3.81407	0.000136695	0.00063949	p-value	other	ENSMUSG00000061455	Stx17
ENSMUSG00000056832:Ttc26	205.535	0.260023	0.145562	1.78634	0.0740445	0.141896	NS	other	ENSMUSG00000056832	Ttc26
ENSMUSG00000026159:Agfg1	8348.31	0.229944	0.0536916	4.28269	1.84649e-05	0.00011188	p-value	other	ENSMUSG00000026159	Agfg1
ENSMUSG00000022807:Osbpl11	2261.3	0.22984	0.0619458	3.71034	0.000206983	0.000913358	p-value	other	ENSMUSG00000022807	Osbpl11
ENSMUSG00000044768:D1Ertd622e	855.905	0.229172	0.0757023	3.02728	0.00246765	0.0079373	p-value	other	ENSMUSG00000044768	D1Ertd622e
ENSMUSG00000032560:Dnajc13	5389.18	0.229143	0.0503012	4.55541	5.22828e-06	3.70857e-05	p-value	other	ENSMUSG00000032560	Dnajc13
ENSMUSG00000026663:Atf6	10781.6	0.229128	0.0450046	5.0912	3.55807e-07	3.35971e-06	p-value	other	ENSMUSG00000026663	Atf6
ENSMUSG00000049354:Dcaf7	8337.26	0.229081	0.0518714	4.41632	1.00394e-05	6.55083e-05	p-value	other	ENSMUSG00000049354	Dcaf7
ENSMUSG00000066042:Med18	142.739	0.259647	0.169581	1.53111	0.125742	0.216267	NS	other	ENSMUSG00000066042	Med18
ENSMUSG00000038708:Golga4	7299.63	0.22906	0.0501901	4.56384	5.02267e-06	3.58503e-05	p-value	other	ENSMUSG00000038708	Golga4
[truncated: 8,265 more rows]

## Sheet: 02 Z-score 
rowname	CTRL_01	CTRL_02	CTRL_03	CHD4-APR_01	CHD4-APR_02	CHD4-APR_03	clusters	Gene names
ENSMUSG00000017204:Gsdma	0.107603	1.2114	1.13791	-0.441381	-1.01561	-0.999912	cluster_1	Gsdma
ENSMUSG00000037161:Mgarp	0.364238	1.77827	0.0964359	-0.873144	-0.701605	-0.664196	cluster_1	Mgarp
ENSMUSG00000024184:Pdia2	1.01062	1.39677	0.0525941	-0.881987	-0.820458	-0.757539	cluster_1	Pdia2
ENSMUSG00000050621:Rps27rt	1.05952	1.24251	0.284156	-0.954566	-0.743118	-0.888498	cluster_1	Rps27rt
ENSMUSG00000032374:Plod2	0.395304	1.298	0.735236	-0.945235	-0.182732	-1.30057	cluster_1	Plod2
ENSMUSG00000078566:Bnip3	0.660108	1.04016	0.835694	-1.29529	-0.210134	-1.03054	cluster_1	Bnip3
ENSMUSG00000001029:Icam2	1.34127	0.789484	0.188648	-0.318589	-1.46891	-0.531899	cluster_1	Icam2
ENSMUSG00000035202:Lars2	1.06637	0.544684	0.703267	0.116309	-1.44342	-0.987211	cluster_1	Lars2
ENSMUSG00000015452:Ager	1.48767	0.41477	0.519995	-0.305842	-1.13208	-0.984508	cluster_1	Ager
ENSMUSG00000075031:Hist1h2bb	1.00916	0.435305	1.12633	-0.614195	-1.31898	-0.637613	cluster_1	Hist1h2bb
ENSMUSG00000096145:Vkorc1	1.20549	0.497003	0.760074	-0.555643	-1.49896	-0.407962	cluster_1	Vkorc1
ENSMUSG00000089736:Tgfbr3l	0.530003	0.802868	1.22656	-0.666798	-1.35522	-0.537409	cluster_1	Tgfbr3l
ENSMUSG00000032593:Amigo3	0.766657	0.325795	1.38082	-0.345677	-1.15489	-0.972705	cluster_1	Amigo3
ENSMUSG00000079941:Gm11273	0.63454	0.924307	0.969274	-1.45635	-0.768495	-0.303274	cluster_1	Gm11273
ENSMUSG00000069272:Hist1h2ae	0.773068	0.623313	1.16874	-1.35246	-0.402054	-0.810612	cluster_1	Hist1h2ae
ENSMUSG00000049285:Mblac1	1.22637	0.926574	0.490598	-0.923578	-0.680175	-1.03979	cluster_1	Mblac1
ENSMUSG00000061991:Hist1h2af	1.33273	0.922228	0.328907	-0.82934	-0.73909	-1.01543	cluster_1	Hist1h2af
ENSMUSG00000031143:Ccdc22	1.45158	0.772715	0.328605	-0.939677	-0.849148	-0.764072	cluster_1	Ccdc22
ENSMUSG00000067455:Hist1h4j	1.43653	0.725271	0.35072	-1.0603	-0.959176	-0.493049	cluster_1	Hist1h4j
ENSMUSG00000063229:Ldha	1.04477	0.914932	0.691524	-1.2772	-0.592294	-0.781731	cluster_1	Ldha
ENSMUSG00000023456:Tpi1	1.11457	0.887797	0.639039	-1.20818	-0.523704	-0.90952	cluster_1	Tpi1
ENSMUSG00000059040:Eno1b	1.15965	0.665706	0.794581	-1.28215	-0.524085	-0.813706	cluster_1	Eno1b
ENSMUSG00000040280:Ndufa4l2	1.10049	0.810097	0.719094	-1.31929	-0.745996	-0.564397	cluster_1	Ndufa4l2
ENSMUSG00000066632:Pgk1-rs7	1.03996	0.982593	0.565061	-1.37811	-0.565651	-0.64386	cluster_1	Pgk1-rs7
ENSMUSG00000056671:Prelid2	1.16843	0.591828	0.921384	-0.739893	-0.932635	-1.00911	cluster_1	Prelid2
ENSMUSG00000074652:Myh7b	1.04449	0.697594	0.971047	-1.03505	-0.829876	-0.848205	cluster_1	Myh7b
ENSMUSG00000090544:Gm6576	1.01123	0.814683	0.888619	-0.866896	-0.742632	-1.10501	cluster_1	Gm6576
ENSMUSG00000059835:Rpl13-ps3	1.20189	0.19728	1.04642	-1.16304	-0.992284	-0.290269	cluster_1	Rpl13-ps3
ENSMUSG00000063838:1700027J19Rik	1.08903	0.0670387	1.22713	-1.20117	-0.875849	-0.306189	cluster_1	1700027J19Rik
ENSMUSG00000050856:Atp5k	1.28887	0.417305	0.761001	-1.37349	-0.771548	-0.322142	cluster_1	Atp5k
ENSMUSG00000103034:Gm8797	1.32783	0.469173	0.655119	-1.35458	-0.822981	-0.274557	cluster_1	Gm8797
ENSMUSG00000066233:Tmem42	1.47537	0.235504	0.717162	-1.22331	-0.72752	-0.47721	cluster_1	Tmem42
ENSMUSG00000027364:Usp50	1.44558	0.0314245	0.727456	-1.21897	-0.944752	-0.0407429	cluster_1	Usp50
ENSMUSG00000090247:Bloc1s1	1.85608	0.23588	-0.10767	-0.996338	-0.434686	-0.553263	cluster_1	Bloc1s1
ENSMUSG00000052684:Jun	-0.0192131	-1.02056	-1.16576	1.35039	-0.0251398	0.880283	cluster_2	Jun
ENSMUSG00000054021:Sirt5	-0.242615	-0.7149	-0.973501	1.6991	-0.417205	0.649125	cluster_2	Sirt5
ENSMUSG00000042351:Grap2	0.204964	-1.54883	-0.793029	1.17157	0.268499	0.696823	cluster_2	Grap2
ENSMUSG00000028228:Cpne3	-0.725099	-0.920904	-0.714435	1.61606	0.709114	0.0352606	cluster_2	Cpne3
ENSMUSG00000037138:Aff3	-0.508977	-0.720518	-0.998101	1.62731	0.74583	-0.145547	cluster_2	Aff3
ENSMUSG00000035356:Nfkbiz	-0.930453	-0.499799	-1.03224	1.46944	0.785154	0.207905	cluster_2	Nfkbiz
ENSMUSG00000036019:Tmtc2	-1.174	-0.755686	-0.351452	1.48354	0.850562	-0.0529693	cluster_2	Tmtc2
ENSMUSG00000073062:Zxdb	-0.885418	-1.20825	-0.368515	1.13485	1.13883	0.188501	cluster_2	Zxdb
ENSMUSG00000092097:Gm5819	-0.847835	-1.06674	-0.522673	1.34325	1.03038	0.0636259	cluster_2	Gm5819
ENSMUSG00000020020:Usp44	-1.15971	-1.21891	-0.0758824	0.955734	0.497424	1.00135	cluster_2	Usp44
ENSMUSG00000021733:Slc4a7	-1.34651	-0.620963	-0.60776	1.16785	0.506608	0.900775	cluster_2	Slc4a7
ENSMUSG00000020653:Klf11	-1.29098	-0.825719	-0.455199	1.19856	0.506701	0.866637	cluster_2	Klf11
ENSMUSG00000038822:Hace1	-1.15975	-0.780148	-0.759167	0.896892	0.756736	1.04544	cluster_2	Hace1
ENSMUSG00000021952:Xpo4	-1.25665	-0.811623	-0.58279	1.0314	0.656519	0.963148	cluster_2	Xpo4
ENSMUSG00000089756:Zfp966	-1.24775	-0.863429	-0.507442	0.77419	0.657837	1.18659	cluster_2	Zfp966
ENSMUSG00000054404:Slfn5	-1.20243	-0.530026	-0.633002	1.39294	0.00701671	0.965508	cluster_2	Slfn5
ENSMUSG00000045064:Zc2hc1c	-0.630423	-1.30197	-0.713076	0.734186	0.826319	1.08496	cluster_2	Zc2hc1c
ENSMUSG00000039879:Heca	-0.949872	-0.861184	-0.914946	1.02895	0.747901	0.949153	cluster_2	Heca
ENSMUSG00000009569:Mkl2	-1.05082	-0.925373	-0.737095	1.00577	0.738063	0.969451	cluster_2	Mkl2
ENSMUSG00000066571:4931406P16Rik	-0.922099	-1.00976	-0.781159	0.742747	0.868422	1.10185	cluster_2	4931406P16Rik
ENSMUSG00000021466:Ptch1	-0.986485	-0.886944	-0.854218	0.781022	1.02725	0.919374	cluster_2	Ptch1
ENSMUSG00000019850:Tnfaip3	-0.717146	-0.796128	-1.18688	0.943428	0.807295	0.949431	cluster_2	Tnfaip3
ENSMUSG00000020275:Rel	-0.739462	-0.830583	-1.0784	0.946073	0.493223	1.20915	cluster_2	Rel
ENSMUSG00000037573:Tob1	-0.781877	-1.10964	-0.730312	1.33275	0.73651	0.552574	cluster_2	Tob1
ENSMUSG00000034457:Eda2r	-0.975563	-0.958944	-0.758389	1.19801	0.769565	0.725324	cluster_2	Eda2r
ENSMUSG00000000078:Klf6	-1.04329	-0.847515	-0.772237	1.27987	0.725202	0.657968	cluster_2	Klf6
ENSMUSG00000033713:Foxn3	-0.829299	-0.89706	-0.915809	1.35067	0.718387	0.573116	cluster_2	Foxn3
ENSMUSG00000029999:Tgfa	-0.950809	-0.789655	-0.857443	1.4359	0.592268	0.569735	cluster_2	Tgfa
ENSMUSG00000021775:Nr1d2	-0.764806	-0.928834	-0.806669	1.55831	0.349301	0.592702	cluster_2	Nr1d2
ENSMUSG00000031365:Zfp275	-0.786963	-0.883473	-0.8562	1.53422	0.394192	0.598225	cluster_2	Zfp275
ENSMUSG00000027660:Skil	-1.03533	-0.870719	-0.726976	1.31726	0.515334	0.800436	cluster_2	Skil
ENSMUSG00000048970:C1galt1c1	-0.822123	-0.993502	-0.850467	1.22995	0.531331	0.904806	cluster_2	C1galt1c1
ENSMUSG00000031608:Galnt7	-0.913028	-0.827642	-0.944145	1.24747	0.698495	0.738846	cluster_2	Galnt7
ENSMUSG00000024074:Crim1	-0.946896	-0.772091	-0.954412	1.21383	0.55977	0.899803	cluster_2	Crim1
ENSMUSG00000022856:Tmem41a	-0.513667	-0.938471	-0.766449	0.678933	1.67031	-0.130661	cluster_2	Tmem41a
ENSMUSG00000036432:Siah2	-0.53571	-0.944351	-0.940277	0.138193	1.53724	0.744903	cluster_2	Siah2
ENSMUSG00000047735:Samd9l	-0.557423	-0.812652	-1.1143	0.17047	1.35827	0.955642	cluster_2	Samd9l
ENSMUSG00000048458:Fam212b	-0.790378	-1.09597	-0.672444	0.269991	1.26638	1.02242	cluster_2	Fam212b
ENSMUSG00000074925:Ptar1	-0.591056	-1.08418	-0.913546	0.359601	1.23015	0.999026	cluster_2	Ptar1
ENSMUSG00000042302:Ehbp1	-1.21009	-1.19568	-0.0361772	1.00192	0.898926	0.541106	cluster_2	Ehbp1
ENSMUSG00000079065:BC005561	-1.20771	-1.1751	-0.0765115	0.699419	1.12171	0.638198	cluster_2	BC005561
ENSMUSG00000053205:Styx	-1.1197	-1.16848	-0.0311084	0.824525	1.28727	0.207499	cluster_2	Styx
ENSMUSG00000063406:Tmed5	-1.06656	-0.658622	-0.963551	1.12787	0.851082	0.70978	cluster_2	Tmed5
ENSMUSG00000025326:Ube3a	-1.03718	-0.699358	-0.96158	0.96813	1.06095	0.669043	cluster_2	Ube3a
ENSMUSG00000014932:Yes1	-0.98375	-0.678148	-1.03717	0.992185	1.01997	0.686917	cluster_2	Yes1
ENSMUSG00000045038:Prkce	-1.07574	-0.551771	-1.04268	1.00027	1.00275	0.667164	cluster_2	Prkce
ENSMUSG00000033964:Zbtb41	-0.886436	-0.725314	-1.08326	0.824131	1.14211	0.728765	cluster_2	Zbtb41
ENSMUSG00000024383:Map3k2	-0.878277	-0.908013	-0.939104	1.04822	0.930796	0.74638	cluster_2	Map3k2
ENSMUSG00000000838:Fmr1	-1.17368	-0.639129	-0.867366	0.758265	1.10208	0.819828	cluster_2	Fmr1
ENSMUSG00000033792:Atp7a	-1.204	-0.648617	-0.825941	0.761897	1.08129	0.835364	cluster_2	Atp7a
ENSMUSG00000026977:March7	-1.21803	-0.704789	-0.75462	0.795485	1.09354	0.78841	cluster_2	2007-03-01
ENSMUSG00000027109:Sp3	-1.2361	-0.646883	-0.790898	0.797149	1.06398	0.812761	cluster_2	Sp3
ENSMUSG00000028132:Tmem56	-1.28624	-0.566701	-0.785424	0.691209	1.10412	0.843033	cluster_2	Tmem56
ENSMUSG00000048379:Socs4	-1.21288	-0.635354	-0.809671	0.665878	1.14131	0.850713	cluster_2	Socs4
ENSMUSG00000057335:Cep170	-1.32486	-0.511172	-0.773438	0.720402	1.14697	0.742095	cluster_2	Cep170
ENSMUSG00000035614:Fam179b	-1.25626	-0.537211	-0.841224	0.734064	1.15093	0.749709	cluster_2	Fam179b
ENSMUSG00000036990:Otud4	-1.26189	-0.507581	-0.831017	0.634931	1.23234	0.733219	cluster_2	Otud4
ENSMUSG00000064127:Med14	-1.16261	-0.642489	-0.843403	0.81052	1.21746	0.620523	cluster_2	Med14
ENSMUSG00000035840:Lysmd3	-1.1777	-0.609656	-0.849685	0.871215	1.20016	0.565668	cluster_2	Lysmd3
ENSMUSG00000043019:Edem3	-1.24228	-0.520424	-0.879034	0.822071	1.1121	0.707568	cluster_2	Edem3
ENSMUSG00000022704:Qtrtd1	-1.19657	-0.523772	-0.902321	0.78153	1.21554	0.62559	cluster_2	Qtrtd1
ENSMUSG00000045767:B230219D22Rik	-1.21941	-0.723821	-0.692748	0.713775	1.23706	0.68515	cluster_2	B230219D22Rik
ENSMUSG00000020300:Cpeb4	-1.22368	-0.667824	-0.755493	0.724856	1.1989	0.723241	cluster_2	Cpeb4
ENSMUSG00000031229:Atrx	-1.21509	-0.686495	-0.743046	0.743815	1.21532	0.685497	cluster_2	Atrx
ENSMUSG00000047466:8030462N17Rik	-1.20721	-0.674699	-0.750549	0.632881	1.24919	0.750384	cluster_2	8030462N17Rik
ENSMUSG00000039967:Zfp292	-1.15389	-0.808689	-0.685166	0.745443	1.25119	0.651115	cluster_2	Zfp292
ENSMUSG00000096718:Zfp781	-1.10315	-0.772832	-0.808267	0.785872	1.18686	0.711524	cluster_2	Zfp781
ENSMUSG00000024073:Birc6	-1.10941	-0.748794	-0.799331	0.752865	1.25966	0.645009	cluster_2	Birc6
ENSMUSG00000035236:Scai	-1.23422	-0.704489	-0.707929	0.838628	1.16997	0.63804	cluster_2	Scai
ENSMUSG00000052812:Atad2b	-1.28978	-0.636464	-0.699941	0.811424	1.16851	0.646255	cluster_2	Atad2b
ENSMUSG00000037270:4932438A13Rik	-1.28824	-0.695413	-0.658107	0.858456	1.11152	0.671783	cluster_2	4932438A13Rik
ENSMUSG00000035093:Secisbp2l	-1.3587	-0.543141	-0.691971	0.818048	1.14696	0.628809	cluster_2	Secisbp2l
ENSMUSG00000039697:Ncoa7	-1.32696	-0.558488	-0.704333	0.822133	1.19445	0.573206	cluster_2	Ncoa7
ENSMUSG00000033624:Pdpr	-1.29721	-0.61406	-0.671308	0.770398	1.26247	0.549714	cluster_2	Pdpr
ENSMUSG00000032410:Xrn1	-1.25711	-0.790532	-0.582346	0.815063	1.17606	0.638864	cluster_2	Xrn1
ENSMUSG00000039704:Lmbrd2	-1.16886	-0.79061	-0.673706	0.859879	1.23532	0.537979	cluster_2	Lmbrd2
ENSMUSG00000031529:Tnks	-1.2309	-0.740615	-0.674428	0.889235	1.15019	0.606516	cluster_2	Tnks
ENSMUSG00000049658:Bdp1	-1.21501	-0.743082	-0.694717	0.921618	1.13116	0.600038	cluster_2	Bdp1
ENSMUSG00000022533:Atp13a3	-1.21559	-0.727271	-0.712081	0.890972	1.14345	0.620517	cluster_2	Atp13a3
ENSMUSG00000027177:Hipk3	-1.01549	-0.815802	-0.883519	0.945522	1.06275	0.706535	cluster_2	Hipk3
ENSMUSG00000046230:Vps13a	-1.09451	-0.756151	-0.857481	0.998826	0.98972	0.719594	cluster_2	Vps13a
ENSMUSG00000038056:Kmt2c	-1.14783	-0.825844	-0.724061	0.836122	1.07961	0.782011	cluster_2	Kmt2c
ENSMUSG00000037795:N4bp2	-1.17075	-0.742461	-0.783775	0.824134	1.06056	0.812294	cluster_2	N4bp2
ENSMUSG00000031278:Acsl4	-1.17531	-0.71775	-0.810209	0.87054	0.986245	0.846481	cluster_2	Acsl4
ENSMUSG00000040423:Rc3h1	-1.14997	-0.77215	-0.77346	0.892286	1.07632	0.726974	cluster_2	Rc3h1
ENSMUSG00000005886:Ncoa2	-1.14702	-0.761702	-0.790054	0.919361	1.05033	0.729085	cluster_2	Ncoa2
ENSMUSG00000006740:Kif5b	-1.19555	-0.682159	-0.801642	0.893317	1.07973	0.706298	cluster_2	Kif5b
ENSMUSG00000036461:Elf1	-1.18809	-0.805133	-0.708496	0.921303	0.842817	0.9376	cluster_2	Elf1
ENSMUSG00000037857:Nufip2	-1.19246	-0.794584	-0.714819	0.931201	0.907118	0.863545	cluster_2	Nufip2
ENSMUSG00000034998:Foxn2	-1.10204	-0.824156	-0.78579	1.06078	0.838061	0.813142	cluster_2	Foxn2
ENSMUSG00000039652:Cpeb3	-1.10782	-0.825017	-0.786279	0.964298	0.831109	0.923708	cluster_2	Cpeb3
ENSMUSG00000036916:Zfp280c	-1.13923	-0.854467	-0.715194	0.957394	0.94667	0.804828	cluster_2	Zfp280c
ENSMUSG00000019907:Ppp1r12a	-1.20016	-0.799073	-0.681572	1.02408	0.961519	0.695205	cluster_2	Ppp1r12a
ENSMUSG00000025531:Chm	-1.24876	-0.64767	-0.778677	1.00274	0.909992	0.762373	cluster_2	Chm
ENSMUSG00000048490:Nrip1	-1.23873	-0.624888	-0.806208	1.01609	0.939175	0.714558	cluster_2	Nrip1
ENSMUSG00000033411:Ctdspl2	-1.30019	-0.617857	-0.734987	0.724645	1.00366	0.924723	cluster_2	Ctdspl2
ENSMUSG00000019841:Rev3l	-1.25547	-0.676315	-0.740463	0.743951	1.01654	0.911753	cluster_2	Rev3l
ENSMUSG00000023025:Larp4	-1.16631	-0.669608	-0.86236	0.786711	0.985244	0.92632	cluster_2	Larp4
ENSMUSG00000039841:Zfp800	-1.23803	-0.617931	-0.816639	0.736196	0.938913	0.997494	cluster_2	Zfp800
ENSMUSG00000040167:Ikzf5	-1.22965	-0.628297	-0.817645	0.744447	0.911763	1.01938	cluster_2	Ikzf5
ENSMUSG00000066798:Zbtb6	-1.21277	-0.537882	-0.919029	0.776667	0.958153	0.934866	cluster_2	Zbtb6
ENSMUSG00000063895:Nupl1	-1.16842	-0.577261	-0.937681	0.806028	1.01098	0.866351	cluster_2	Nupl1
ENSMUSG00000037369:Kdm6a	-1.30049	-0.51417	-0.833096	0.813773	0.973172	0.860815	cluster_2	Kdm6a
ENSMUSG00000040455:Usp45	-1.25392	-0.552004	-0.851318	0.781423	1.0568	0.819022	cluster_2	Usp45
ENSMUSG00000042599:Kdm7a	-1.25847	-0.703792	-0.71309	0.812333	1.0241	0.838911	cluster_2	Kdm7a
ENSMUSG00000021301:Hecw1	-1.31188	-0.694085	-0.641258	0.765614	1.0625	0.819112	cluster_2	Hecw1
ENSMUSG00000033943:Mga	-1.2483	-0.687537	-0.737982	0.869206	1.04479	0.759819	cluster_2	Mga
ENSMUSG00000038024:Dennd4c	-1.30257	-0.671804	-0.683494	0.903408	0.998954	0.755502	cluster_2	Dennd4c
ENSMUSG00000048279:Sacs	-1.36371	-0.704227	-0.562283	0.831267	0.997177	0.801773	cluster_2	Sacs
ENSMUSG00000024477:Pggt1b	-1.38402	-0.532448	-0.684258	0.719736	1.09162	0.789372	cluster_2	Pggt1b
ENSMUSG00000024122:Pdpk1	-1.37197	-0.583986	-0.666923	0.832176	1.0296	0.761102	cluster_2	Pdpk1
ENSMUSG00000047036:Zfp445	-1.35953	-0.568798	-0.689758	0.859806	1.06264	0.69564	cluster_2	Zfp445
ENSMUSG00000034653:Ythdc2	-1.34375	-0.569815	-0.711577	0.823986	1.07704	0.724109	cluster_2	Ythdc2
ENSMUSG00000036769:Wdr44	-1.28805	-0.393389	-0.785197	1.08161	1.16188	0.223144	cluster_2	Wdr44
ENSMUSG00000018068:Ints2	-1.25091	-0.276923	-0.940478	0.966923	1.20457	0.296828	cluster_2	Ints2
ENSMUSG00000037475:Thoc2	-1.33537	-0.465459	-0.822512	0.887401	0.989137	0.746809	cluster_2	Thoc2
ENSMUSG00000102976:Zc3h11a	-1.29778	-0.497959	-0.815928	0.960569	1.06672	0.584375	cluster_2	Zc3h11a
ENSMUSG00000001998:Ap4e1	-1.37552	-0.378656	-0.820749	1.00841	0.936669	0.629847	cluster_2	Ap4e1
ENSMUSG00000040022:Rab11fip2	-1.41679	-0.288359	-0.82307	0.964716	0.98069	0.582815	cluster_2	Rab11fip2
ENSMUSG00000038174:Fam126b	-1.35768	-0.235702	-0.96135	0.833618	0.881772	0.839347	cluster_2	Fam126b
ENSMUSG00000042496:Prdm10	-1.17535	-0.349475	-1.09404	0.879793	0.950988	0.788086	cluster_2	Prdm10
ENSMUSG00000044501:Zfp758	-1.25792	-0.181679	-1.09426	1.00388	0.832179	0.697804	cluster_2	Zfp758
ENSMUSG00000033799:Fam208b	-1.2591	-0.571092	-0.746547	1.30363	0.739861	0.533246	cluster_2	Fam208b
ENSMUSG00000042595:Fam199x	-1.23235	-0.755825	-0.644715	1.22684	0.722596	0.683448	cluster_2	Fam199x
ENSMUSG00000015243:Abca1	-1.29977	-0.71218	-0.600364	1.15131	0.888906	0.572096	cluster_2	Abca1
ENSMUSG00000036391:Sec24a	-1.11971	-0.59104	-0.924758	1.26066	0.626623	0.74822	cluster_2	Sec24a
ENSMUSG00000078868:Gm14412	-1.19865	-0.464757	-0.949846	1.18928	0.620371	0.80361	cluster_2	Gm14412
ENSMUSG00000031337:Mtm1	-1.30558	-0.403389	-0.876324	1.16339	0.725534	0.696369	cluster_2	Mtm1
ENSMUSG00000028212:Ccne2	-1.54693	-0.556071	-0.41811	0.85182	0.880087	0.7892	cluster_2	Ccne2
ENSMUSG00000032740:Ccdc88a	-1.44096	-0.561186	-0.533736	0.976573	1.05752	0.501783	cluster_2	Ccdc88a
ENSMUSG00000022299:Slc25a32	-1.29038	-0.695455	-0.646349	0.940074	1.08909	0.603023	cluster_2	Slc25a32
ENSMUSG00000022601:Zbtb11	-1.34925	-0.698477	-0.563273	0.920713	1.06664	0.623644	cluster_2	Zbtb11
ENSMUSG00000054178:Gm9938	-1.29872	-0.750942	-0.567076	0.959593	1.08737	0.569782	cluster_2	Gm9938
ENSMUSG00000046441:Cmtr2	-1.20041	-0.351562	-0.904553	0.609493	1.44311	0.403923	cluster_2	Cmtr2
ENSMUSG00000046873:Mbtps2	-1.22104	-0.672602	-0.638927	0.535358	1.4272	0.570015	cluster_2	Mbtps2
ENSMUSG00000025323:Sp4	-1.19182	-0.66725	-0.684072	0.499098	1.42713	0.616923	cluster_2	Sp4
ENSMUSG00000050714:Zbtb26	-1.1297	-0.612966	-0.809178	0.53363	1.44034	0.577872	cluster_2	Zbtb26
ENSMUSG00000036202:Rif1	-1.29912	-0.651862	-0.537879	0.533277	1.42584	0.529745	cluster_2	Rif1
ENSMUSG00000044966:Fbxo48	-1.32349	-0.683493	-0.523176	0.766753	1.30877	0.454643	cluster_2	Fbxo48
ENSMUSG00000094441:Zfp955a	-1.30328	-0.733223	-0.439424	0.731648	1.37918	0.365097	cluster_2	Zfp955a
ENSMUSG00000022330:Osr2	-1.06038	-0.845	-0.741452	0.715658	1.30832	0.62285	cluster_2	Osr2
ENSMUSG00000023845:Lnpep	-1.03701	-0.851591	-0.7463	0.762272	1.32874	0.543895	cluster_2	Lnpep
ENSMUSG00000040865:Ino80d	-1.07276	-0.814132	-0.806694	0.93088	1.12169	0.64101	cluster_2	Ino80d
ENSMUSG00000094410:Gm38394	-1.13822	-0.760837	-0.773138	0.908978	1.15285	0.610369	cluster_2	Gm38394
ENSMUSG00000060090:Rp2	-1.059	-0.911486	-0.703445	0.97577	1.13092	0.567242	cluster_2	Rp2
ENSMUSG00000025019:Lcor	-1.01243	-0.90015	-0.776089	0.92367	1.15783	0.607165	cluster_2	Lcor
ENSMUSG00000049502:Dtx3l	-1.03268	-0.774777	-0.678933	0.873205	1.44247	0.170716	cluster_2	Dtx3l
ENSMUSG00000000948:Gm38393	-0.86617	-0.82927	-0.879671	0.833315	1.40797	0.333824	cluster_2	Gm38393
ENSMUSG00000094622:Gm3055	-0.93628	-0.784128	-0.919928	0.92424	1.26765	0.448448	cluster_2	Gm3055
ENSMUSG00000003282:Plag1	-1.09872	-0.731905	-0.742553	0.800583	1.38318	0.389416	cluster_2	Plag1
ENSMUSG00000036109:Mbnl3	-1.06971	-0.764478	-0.773303	0.996774	1.24269	0.368027	cluster_2	Mbnl3
ENSMUSG00000075470:Alg10b	-1.12655	-0.741974	-0.769042	0.918337	1.22548	0.49375	cluster_2	Alg10b
ENSMUSG00000022255:Mtdh	-1.11993	-0.713992	-0.789807	0.857199	1.28143	0.485098	cluster_2	Mtdh
ENSMUSG00000024298:Zfp871	-1.11164	-0.759502	-0.74422	0.840686	1.30689	0.467785	cluster_2	Zfp871
ENSMUSG00000021754:Map3k1	-1.19951	-0.923867	-0.533421	1.00564	0.981522	0.669634	cluster_2	Map3k1
ENSMUSG00000027806:Tsc22d2	-1.1736	-0.887879	-0.575596	1.00879	1.09673	0.531554	cluster_2	Tsc22d2
ENSMUSG00000055296:Tmem245	-1.06341	-1.13032	-0.413003	1.00921	1.05017	0.547357	cluster_2	Tmem245
ENSMUSG00000040855:Reps2	-1.0111	-1.11199	-0.493772	1.01334	1.10577	0.497748	cluster_2	Reps2
ENSMUSG00000027955:Fam198b	-1.25449	-0.579639	-0.775141	1.11609	1.00056	0.492619	cluster_2	Fam198b
ENSMUSG00000020273:Papolg	-1.26412	-0.615384	-0.694272	1.11527	1.07119	0.387312	cluster_2	Papolg
ENSMUSG00000030660:Pik3c2a	-1.27497	-0.631887	-0.665574	1.07074	1.11013	0.391565	cluster_2	Pik3c2a
ENSMUSG00000074519:Zfp971	-1.25517	-0.655431	-0.658193	1.15762	1.04171	0.369456	cluster_2	Zfp971
ENSMUSG00000017418:Arl5b	-1.16628	-0.686262	-0.671261	1.24904	1.05309	0.221683	cluster_2	Arl5b
ENSMUSG00000048732:Klhl11	-1.04073	-0.884411	-0.764192	1.14118	0.932249	0.615908	cluster_2	Klhl11
ENSMUSG00000021709:Erbin	-1.1465	-0.716639	-0.780946	1.19835	0.924062	0.521677	cluster_2	Erbin
ENSMUSG00000025255:Zfhx4	-1.24653	-0.677041	-0.723475	1.05782	0.997793	0.591437	cluster_2	Zfhx4
ENSMUSG00000034610:Zcchc11	-1.16046	-0.732287	-0.789599	1.06308	0.971632	0.64763	cluster_2	Zcchc11
ENSMUSG00000035992:Fnip1	-1.1866	-0.773652	-0.70529	1.03553	1.0332	0.596803	cluster_2	Fnip1
ENSMUSG00000007613:Tgfbr1	-1.13925	-0.792492	-0.719928	1.0828	1.06068	0.508192	cluster_2	Tgfbr1
ENSMUSG00000041702:Btbd7	-1.05345	-0.785612	-0.833864	1.06622	1.07736	0.529342	cluster_2	Btbd7
ENSMUSG00000073664:Nbeal1	-1.01072	-0.792113	-0.868042	1.14348	1.01217	0.51523	cluster_2	Nbeal1
ENSMUSG00000079509:Zfx	-1.10406	-0.705165	-0.808635	1.12858	1.09624	0.393033	cluster_2	Zfx
ENSMUSG00000026384:Ptpn4	-1.18376	-0.722144	-0.760254	0.966843	1.09522	0.604094	cluster_2	Ptpn4
ENSMUSG00000032253:Phip	-1.17872	-0.673695	-0.810122	0.938408	1.12047	0.603657	cluster_2	Phip
ENSMUSG00000021109:Hif1a	-1.2454	-0.610051	-0.772933	0.979316	1.10792	0.541152	cluster_2	Hif1a
ENSMUSG00000039219:Arid4b	-1.2354	-0.695971	-0.689716	0.957526	1.15822	0.505344	cluster_2	Arid4b
ENSMUSG00000020948:Klhl28	-1.04812	-0.79336	-0.824674	0.970327	1.17387	0.521961	cluster_2	Klhl28
ENSMUSG00000041685:Fcho2	-1.0902	-0.732012	-0.856759	0.935697	1.14234	0.600932	cluster_2	Fcho2
ENSMUSG00000025986:Slc39a10	-1.07695	-0.731613	-0.866089	0.942251	1.15462	0.577783	cluster_2	Slc39a10
ENSMUSG00000037416:Dmxl1	-1.0806	-0.684439	-0.88926	0.93704	1.19068	0.526582	cluster_2	Dmxl1
ENSMUSG00000066687:Zbtb16	-0.617228	-0.355436	-1.28157	0.22095	0.410705	1.62258	cluster_2	Zbtb16
ENSMUSG00000045414:1190002N15Rik	-0.768435	-0.341744	-1.35967	0.772145	0.397894	1.29981	cluster_2	1190002N15Rik
ENSMUSG00000028630:Dyrk2	-1.25925	-0.741818	-0.615903	0.511856	1.11125	0.993873	cluster_2	Dyrk2
ENSMUSG00000048280:Zfp738	-1.24278	-0.791838	-0.60891	0.609825	1.11138	0.922318	cluster_2	Zfp738
ENSMUSG00000043998:Mgat2	-1.21659	-0.797056	-0.655501	0.707793	1.10421	0.857144	cluster_2	Mgat2
ENSMUSG00000045205:Dpy19l4	-1.14591	-0.880614	-0.655122	0.681447	1.09351	0.906687	cluster_2	Dpy19l4
ENSMUSG00000021738:Atxn7	-1.13548	-0.963911	-0.54841	0.592903	1.12221	0.932686	cluster_2	Atxn7
ENSMUSG00000042851:Zc3h6	-1.20706	-0.827764	-0.572274	0.523222	1.24846	0.835413	cluster_2	Zc3h6
ENSMUSG00000043881:Kbtbd7	-1.42126	-0.731197	-0.389631	0.568922	1.09433	0.878832	cluster_2	Kbtbd7
ENSMUSG00000097221:1810049J17Rik	-1.3704	-0.657681	-0.543682	0.502637	1.01762	1.05151	cluster_2	1810049J17Rik
ENSMUSG00000033904:Ccp110	-1.37044	-0.802349	-0.295559	0.339274	1.1324	0.996669	cluster_2	Ccp110
ENSMUSG00000007827:Ankrd26	-1.45937	-0.525974	-0.54536	0.712136	1.16953	0.649031	cluster_2	Ankrd26
ENSMUSG00000033863:Klf9	-1.46763	-0.536165	-0.499798	0.608819	1.21481	0.679965	cluster_2	Klf9
ENSMUSG00000029366:Dck	-1.43164	-0.402378	-0.665151	0.46355	1.19005	0.845565	cluster_2	Dck
ENSMUSG00000022742:Cpox	-1.3299	-0.53004	-0.685144	0.511671	1.29222	0.741186	cluster_2	Cpox
ENSMUSG00000041440:Gk5	-0.889986	-0.940307	-0.817864	0.525487	1.31218	0.810491	cluster_2	Gk5
ENSMUSG00000021250:Fos	-0.938221	-0.797543	-0.907355	0.411682	1.14054	1.0909	cluster_2	Fos
ENSMUSG00000035164:Zc3h12c	-1.05696	-0.870707	-0.739701	0.521747	1.11447	1.03115	cluster_2	Zc3h12c
ENSMUSG00000027699:Ect2	-1.1736	-0.625965	-0.829587	0.497041	1.17245	0.959654	cluster_2	Ect2
ENSMUSG00000036676:Tmtc3	-1.24023	-0.607008	-0.768029	0.538273	1.20704	0.869952	cluster_2	Tmtc3
ENSMUSG00000048047:Zbtb33	-1.03896	-0.6264	-0.944923	0.55983	1.35669	0.693763	cluster_2	Zbtb33
ENSMUSG00000069833:Ahnak	-1.05513	-0.607588	-0.897897	0.262789	1.18249	1.11534	cluster_2	Ahnak
ENSMUSG00000031880:Rrad	-1.04996	-0.757199	-0.834484	0.452316	0.979071	1.21025	cluster_2	Rrad
ENSMUSG00000022911:Arl13b	-1.04733	-0.666673	-0.939131	0.53522	0.904983	1.21294	cluster_2	Arl13b
ENSMUSG00000027326:Casc5	-1.43328	-0.272044	-0.683462	0.219932	1.13037	1.03849	cluster_2	Casc5
ENSMUSG00000022003:Slc25a30	-1.14237	-0.444332	-0.996352	0.632516	0.657087	1.29345	cluster_2	Slc25a30
ENSMUSG00000019726:Lyst	-1.26625	-0.384528	-0.94708	0.664577	0.822847	1.11043	cluster_2	Lyst
ENSMUSG00000095199:Zfp967	-1.42887	-0.424529	-0.65547	0.737695	0.542272	1.2289	cluster_2	Zfp967
ENSMUSG00000078185:Chml	-1.24362	-0.578449	-0.687108	0.368145	0.739498	1.40153	cluster_2	Chml
ENSMUSG00000039985:Fam60a	-1.04724	-0.859219	-0.524024	0.255701	0.607713	1.56707	cluster_2	Fam60a
ENSMUSG00000008307:1700109H08Rik	-0.941912	-0.905244	-0.765364	0.419646	0.844347	1.34853	cluster_2	1700109H08Rik
ENSMUSG00000003545:Fosb	-0.89489	-0.927637	-0.763071	0.309484	0.950633	1.32548	cluster_2	Fosb
ENSMUSG00000034640:Tiparp	-0.816413	-0.852141	-0.964648	0.447761	0.882705	1.30274	cluster_2	Tiparp
ENSMUSG00000038418:Egr1	-0.885155	-0.776684	-0.892518	0.424636	0.635618	1.4941	cluster_2	Egr1

## Sheet: 03 Erythroid Signature genes
rowname	G1E	CTRL	CHD4
Nckap1l	-1.09735	0.23743	0.859917
Sp1	-1.1047	0.261265	0.843434
Smad5	-1.0763	0.175946	0.90035
Acvr2a	-1.0763	0.175968	0.900336
Jak2	-1.13378	0.377373	0.756402
Cflar	-1.13701	0.394157	0.742857
Tmod3	-1.14487	0.442242	0.70263
Epb42	-1.1405	0.41393	0.726574
Isg15	-1.12162	0.323172	0.79845
Prkdc	-1.12701	0.345842	0.781172
Kmt2e	-1.11601	0.301303	0.814704
Ufl1	-1.11476	0.296646	0.818114
Nemp1	-1.11338	0.291584	0.8218
Racgap1	-1.15354	0.621672	0.531864
Fam210b	-1.15317	0.628076	0.525092
Bpgm	-1.15331	0.625723	0.527586
Ank1	-1.15209	0.643296	0.50879
B2m	-1.15139	0.651316	0.500078
Ptpn2	-1.15133	0.651982	0.499351
Alas2	-1.15121	0.653269	0.497944
Ypel4	-1.15463	0.565891	0.588734
Rhd	-1.1544	0.554419	0.599982
Hba-x	-1.15445	0.556525	0.597928
Chmp5	-1.1537	0.535149	0.618547
Add1	-1.15467	0.584367	0.570305
Slc4a1	-1.15463	0.588703	0.565922
Abcb10	-1.1546	0.590726	0.56387
Trim10	-1.15469	0.573441	0.581251
Fech	-1.1547	0.578446	0.576254
Pknox1	-1.14496	0.702096	0.442863
Slc25a5	-1.14577	0.697037	0.44873
Dmtn	-1.14645	0.69257	0.453878
G6pdx	-1.13921	0.732839	0.406375
Rps6	-1.13826	0.737291	0.400966
Dnase2a	-1.14137	0.722201	0.419168
Slc25a38	-1.12589	0.784943	0.340944
Hba-a1	-1.12545	0.786375	0.339077
Tmem14c	-1.12922	0.773532	0.355687
Stat1	-1.1164	0.813626	0.302771
Hba-a2	-1.11498	0.817522	0.297457
Spi1	-1.09748	0.859642	0.237833
Slc1a5	-1.08802	0.878917	0.2091
